# Supplementary material for: Integrative Metabolome and Transcriptome Analyses Provide Insights into Carotenoid Variation in Different-Colored Peppers
Source: Int J Mol Sci. 2023 Nov 21;24(23):16563. doi: 10.3390/ijms242316563 (PMC10706310; doi:10.3390/ijms242316563)
Supplement: Supplementary file 1 [file ijms-24-16563-s001.zip › Table S1.xlsx]

## Sheet: Table S1
Table S1: Differential expressions of genes in ZY1-vs-ZR1
Gene ID	ZY1-1_count	ZY1-2_count	ZY1-3_count	ZR1-1_count	ZR1-2_count	ZR1-3_count	ZY1-1_fpkm	ZY1-2_fpkm	ZY1-3_fpkm	ZR1-1_fpkm	ZR1-2_fpkm	ZR1-3_fpkm	ZY1_mean	ZR1_mean	log2(fc)	PValue	FDR	Symbol
MSTRG.22628	11	7	5	634	746	1091	0.25	0.27	0.17	34.34	38.57	40.14	0.23	37.6833	7.35615	5.77421e-61	1.69612e-56	ULP1C
Capana08g001582	87	119	80	1226	1957	2913	2.99	5.51	3.5	64.93	104.19	131.14	4	100.087	4.64511	4.43377e-35	6.51188e-31	SCL14
Capana08g001562	4	5	0	210	243	369	0.33	0.56	0	26.87	31.26	40.14	0.296667	32.7567	6.7868	6.38561e-28	6.25236e-24	PP2B15
MSTRG.20815	2587	1444	623	2	1	0	84.81	61.4	24.39	0.13	0.18	0	56.8667	0.103333	-9.10413	2.85992e-26	2.10018e-22	AtMg00810
Capana02g003073	5	18	14	407	662	1456	0.49	2.37	1.74	61.29	100.23	186.39	1.53333	115.97	6.24094	1.14842e-25	6.74673e-22	CCOAOMT
Capana11g001694	104	91	76	415	584	678	9.17	10.82	8.54	56.46	79.87	78.41	9.51	71.58	2.91204	2.12429e-25	1.03998e-21	SBH1
Capana12g002510	685	561	566	122	121	124	11.89	13.13	12.51	3.27	3.26	2.82	12.51	3.11667	-2.00501	7.80753e-25	3.27626e-21	At3g03300
MSTRG.22655	468	336	453	4	0	0	6.79	6.41	7.73	0.07	0	0	6.97667	0.0233333	-8.224	3.96483e-24	1.45579e-20	MTACP2
Capana11g001057	11	8	9	144	179	136	0.67	0.65	0.69	13.44	16.8	10.79	0.67	13.6767	4.35141	2.72298e-23	8.88721e-20	PBL3
Capana06g000346	303	250	329	1075	1279	1567	28.3	31.49	39.13	154.88	185.25	191.92	32.9733	177.35	2.42723	3.56205e-23	1.04632e-19	At2g40140
Capana03g004014	781	604	253	5470	6704	11630	12.85	13.4	5.3	138.81	171.03	250.9	10.5167	186.913	4.15162	1.70131e-22	4.54312e-19	PDR1
Capana08g002357	328	288	271	913	918	1303	18.71	22.15	19.68	80.31	81.18	97.44	20.18	86.31	2.0966	1.91635e-22	4.6909e-19	PUB26
Capana03g002158	103	80	76	376	620	684	14.99	15.7	14.09	84.41	139.94	130.54	14.9267	118.297	2.98645	7.16506e-22	1.49048e-18	HIPP39
Capana06g001532	214	156	143	522	583	650	20.64	20.29	17.56	77.65	87.19	82.2	19.4967	82.3467	2.07848	7.36077e-22	1.49048e-18	--
Capana12g002445	15	19	3	270	474	740	0.78	1.33	0.2	21.67	38.24	50.48	0.77	36.7967	5.57857	7.61123e-22	1.49048e-18	CYP71D7
MSTRG.6066	31	36	13	256	327	399	3.04	4.75	1.62	38.66	49.64	51.22	3.13667	46.5067	3.89013	1.9281e-21	3.53975e-18	--
Capana05g001948	25	34	18	197	251	253	2.22	4.07	2.04	27	34.59	29.48	2.77667	30.3567	3.45059	3.18734e-21	5.50735e-18	ERF1
Capana02g003359	114	116	126	524	849	1007	14.46	19.85	20.36	102.54	167.03	167.52	18.2233	145.697	2.99911	6.31177e-21	1.03001e-17	CML46
Capana01g000691	33	43	43	300	309	585	1.94	3.41	3.22	27.24	28.21	45.16	2.85667	33.5367	3.55333	1.63872e-20	2.53346e-17	MO2
Capana11g000347	76	105	77	467	581	870	6.39	11.91	8.25	60.6	75.8	95.97	8.85	77.4567	3.12964	2.54534e-20	3.73835e-17	CAF1-9
Capana10g001367	5	4	5	100	116	190	0.38	0.41	0.48	11.62	13.55	18.76	0.423333	14.6433	5.11231	2.85486e-20	3.99326e-17	At4g19900
Capana11g000342	80	44	25	386	473	532	5.57	4.13	2.21	41.42	51.03	48.53	3.97	46.9933	3.56525	3.7303e-20	4.98062e-17	At2g27310
Capana02g003074	20	12	3	264	391	1040	1.95	1.58	0.37	39.76	59.2	133.14	1.3	77.3667	5.89513	1.08491e-19	1.38557e-16	CCOAOMT
Capana10g001451	84	101	52	446	708	829	6.1	9.88	4.8	49.91	79.65	78.86	6.92667	69.4733	3.32623	1.40256e-19	1.71661e-16	HIPP05
Capana06g000933	80	102	63	372	442	509	5.93	10.2	5.95	42.54	50.82	49.48	7.36	47.6133	2.69359	5.25242e-19	6.04454e-16	MYB86
MSTRG.16603	103	40	64	382	487	522	3.35	2.41	2.67	24.13	30.44	24.98	2.81	26.5167	3.23826	5.35025e-19	6.04454e-16	--
Capana05g000885	337	274	235	1	0	2	10.6	11.63	9.42	0.05	0	0.08	10.55	0.0433333	-7.92755	6.82088e-19	7.42062e-16	OBE3
Capana11g001241	107	103	81	381	508	729	6.82	8.86	6.58	37.48	50.24	60.96	7.42	49.56	2.73969	1.21217e-18	1.27165e-15	At1g23390
Capana05g001095	89	37	77	813	687	2529	5.83	3.27	6.43	82.19	69.82	217.33	5.17667	123.113	4.57182	6.89329e-18	6.98219e-15	At1g06620
Capana12g002306	438	278	238	1253	1586	2579	14.31	12.25	9.9	63.16	80.37	110.51	12.1533	84.68	2.80067	8.45194e-18	8.27558e-15	GINT1
Capana05g001949	1244	647	933	3118	3918	3711	106.56	74.72	101.75	411.92	520.37	416.76	94.3433	449.683	2.25292	1.18934e-17	1.12696e-14	ERF5
MSTRG.4756	155	147	187	2	0	4	2.23	2.85	3.42	0.04	0	0.08	2.83333	0.04	-6.14636	1.30242e-17	1.19554e-14	GIP
Capana02g001089	34	105	13	1401	1720	3068	1.44	6	0.7	91.55	113	170.42	2.71333	124.99	5.5256	3.03039e-17	2.69741e-14	EAS
Capana07g000214	24	10	51	533	424	780	1.7	0.95	4.6	58.22	46.56	72.43	2.41667	59.07	4.61134	3.17614e-17	2.744e-14	PGIP2
Capana10g002240	44	26	37	268	408	1002	2.28	1.82	2.45	21.46	32.85	68.21	2.18333	40.84	4.22538	3.74145e-17	3.14004e-14	ZOX1
Capana07g001899	7	12	3	104	241	242	0.39	0.9	0.21	8.89	20.72	17.59	0.5	15.7333	4.97575	4.82843e-17	3.93973e-14	HSFA4B
Capana08g002459	0	0	0	146	215	371	0	0	0	16.96	25.03	36.55	0.001	26.18	14.6762	6.28779e-17	4.99182e-14	--
MSTRG.34070	0	0	0	220	132	242	0	0	0	14.23	8.52	13.4	0.001	12.05	13.5567	1.28065e-16	9.89941e-14	--
MSTRG.20243	0	0	0	162	172	159	0	0	0	11.57	12.35	9.65	0.001	11.19	13.4499	2.79086e-16	2.10202e-13	--
MSTRG.26193	526	300	282	1149	1523	1839	13	10	8.87	43.8	58.37	59.59	10.6233	53.92	2.34358	3.2379e-16	2.34658e-13	CRK2
Capana03g000448	24	11	9	117	156	228	2.91	1.8	1.39	21.84	29.28	36.19	2.03333	29.1033	3.83927	3.28663e-16	2.34658e-13	At5g15350
MSTRG.5627	16	22	12	154	803	2223	1.33	2.46	1.27	19.7	103.29	241.8	1.68667	121.597	6.17178	3.35522e-16	2.34658e-13	LEA5-D
MSTRG.5680	128	96	102	6	4	5	10.86	10.98	11.02	0.79	0.53	0.56	10.9533	0.626667	-4.12753	4.44577e-16	3.03698e-13	--
Capana03g000473	86	20	21	441	663	969	5.65	1.77	1.76	44.7	67.57	83.5	3.06	65.2567	4.41452	6.38681e-16	4.26377e-13	WRKY40
Capana01g004338	11	13	12	88	137	130	1.43	2.27	1.98	17.6	27.54	22.1	1.89333	22.4133	3.56536	6.93451e-16	4.52654e-13	--
MSTRG.19939	0	1	0	275	233	266	0	0.08	0	26.3	22.4	21.62	0.0266667	23.44	9.77972	1.15802e-15	7.39474e-13	--
Capana12g002433	5	11	0	165	150	255	0.26	0.77	0	13.18	12.05	17.33	0.343333	14.1867	5.36878	1.45371e-15	9.08539e-13	CYP71D7
MSTRG.16563	3	2	12	116	161	222	0.08	0.07	0.4	4.72	6.59	7.68	0.183333	6.33	5.10966	2.30339e-15	1.40958e-12	APRR5
MSTRG.27833	0	0	0	120	140	143	0	0	0	10.36	12.15	10.49	0.001	11	13.4252	2.68963e-15	1.61235e-12	--
MSTRG.9639	0	0	0	145	121	134	0	0	0	9.99	8.38	7.85	0.001	8.74	13.0934	2.96336e-15	1.74092e-12	--
Capana08g001822	3	5	0	83	96	171	0.38	0.86	0	16.42	19.09	28.75	0.413333	21.42	5.69551	3.52635e-15	2.03104e-12	--
Capana11g002234	428	236	462	1636	1529	2596	25.45	18.92	34.98	150.05	140.98	202.4	26.45	164.477	2.63654	5.6894e-15	3.21385e-12	RAV2
MSTRG.27460	72	39	55	347	205	414	9.05	6.61	8.81	67.3	39.97	68.26	8.15667	58.51	2.84263	6.55311e-15	3.5282e-12	LTI6A
MSTRG.20486	186	154	162	0	0	0	22.83	25.48	25.31	0	0	0	24.54	0.001	-14.5828	6.59457e-15	3.5282e-12	--
Capana01g001014	801	777	1154	3133	4053	5188	53.09	69.43	97.38	320.25	416.5	450.81	73.3	395.853	2.43308	6.60622e-15	3.5282e-12	AOX1
Capana01g001575	1	4	2	63	136	226	0.05	0.26	0.12	4.75	10.32	14.5	0.143333	9.85667	6.10365	7.90112e-15	4.14442e-12	LOX2.1
Capana01g002555	15	3	5	92	178	267	1	0.27	0.42	9.46	18.39	23.33	0.563333	17.06	4.92048	9.05137e-15	4.66447e-12	At3g26670
Capana02g001090	122	170	16	2314	2403	3344	6.32	11.87	1.06	184.89	193.03	227.12	6.41667	201.68	4.9741	9.41944e-15	4.77046e-12	CYP71D7
Capana08g002793	8	15	2	128	300	721	0.33	0.84	0.11	8.2	19.33	39.28	0.426667	22.27	5.70585	1.37023e-14	6.82188e-12	AATL1
Capana09g001679	99	176	207	3	7	6	5.11	12.24	13.59	0.24	0.56	0.41	10.3133	0.403333	-4.67639	1.71439e-14	8.39309e-12	UVR8
MSTRG.27631	420	116	131	4	2	8	21.03	7.89	8.2	0.31	0.16	0.55	12.3733	0.34	-5.18556	2.01954e-14	9.61551e-12	--
Capana12g002149	46	56	28	221	436	667	5.6	9.19	4.34	41.47	82.26	106.41	6.37667	76.7133	3.5886	2.02955e-14	9.61551e-12	DIR21
Capana01g001082	489	381	733	2646	2415	2380	50.01	52.54	95.45	417.36	382.96	319.13	66	373.15	2.49922	3.31706e-14	1.54659e-11	--
Capana02g002123	12	9	9	87	129	308	0.35	0.35	0.33	3.86	5.75	11.61	0.343333	7.07333	4.36471	3.40322e-14	1.56197e-11	At1g11330
Capana04g002426	33	26	17	121	243	279	1.13	1.21	0.74	6.44	12.96	12.58	1.02667	10.66	3.37617	3.61632e-14	1.63424e-11	At3g47570
Capana03g002532	1	5	1	66	146	119	0.12	0.78	0.15	11.72	26.07	17.97	0.35	18.5867	5.73077	4.42017e-14	1.96724e-11	PMEI7
MSTRG.20404	20	6	9	119	96	118	1.26	0.51	0.72	11.58	9.39	9.76	0.83	10.2433	3.62543	5.64134e-14	2.47327e-11	PFC1
Capana01g001676	128	186	136	0	0	0	7.5	14.7	10.19	0	0	0	10.7967	0.001	-13.3983	7.10314e-14	3.06835e-11	CPR1
Capana00g001496	3	5	0	67	132	274	0.53	1.18	0	18.06	36.06	63.04	0.57	39.0533	6.09834	1.13932e-13	4.85018e-11	EAS
Capana12g002432	1	4	0	85	106	359	0.04	0.23	0	5.53	6.93	19.94	0.09	10.8	6.90689	1.33766e-13	5.61321e-11	EAS
MSTRG.34768	140	111	123	0	0	0	13.71	13.92	13.77	0	0	0	13.8	0.001	-13.7524	1.65748e-13	6.85728e-11	--
MSTRG.20057	1	2	4	63	67	107	0.03	0.08	0.15	2.94	3.14	4.25	0.0866667	3.44333	5.31218	1.82969e-13	7.46462e-11	At5g08350
Capana06g000280	290	407	297	1052	1078	1444	9.96	18.84	12.98	55.71	57.39	65.01	13.9267	59.37	2.09188	1.92248e-13	7.73575e-11	WNK4
Capana03g000062	13	16	10	84	124	209	1.14	1.9	1.12	11.38	16.9	24.08	1.38667	17.4533	3.65381	2.13115e-13	8.38635e-11	ATL60
Capana08g000841	8	2	4	68	168	725	0.41	0.14	0.26	5.37	13.35	48.71	0.27	22.4767	6.37932	2.14127e-13	8.38635e-11	HDC
Capana06g000172	2786	1092	1048	141	34	98	141.55	74.81	67.79	11.05	2.68	6.53	94.7167	6.75333	-3.80995	2.42214e-13	9.36158e-11	PBL26
Capana01g000110	1228	1505	1410	224	98	93	59.61	98.46	87.08	16.76	7.37	5.92	81.7167	10.0167	-3.02823	2.53819e-13	9.67893e-11	KAS1
Capana05g000959	925	355	497	11598	9627	2603	57.6	29.81	39.41	1113.96	929.59	212.53	42.2733	752.027	4.15296	2.57015e-13	9.67893e-11	BURP17
Capana02g001851	3	12	3	101	185	595	0.39	2.12	0.5	20.42	37.6	102.26	1.00333	53.4267	5.73469	2.62623e-13	9.76492e-11	PTI5
Capana06g002913	111	61	60	322	451	917	5.6	4.15	3.86	25.07	35.3	60.69	4.53667	40.3533	3.15298	2.74591e-13	1.00823e-10	--
Capana03g001154	37	62	55	243	413	680	2.61	5.9	4.95	26.47	45.22	62.96	4.48667	44.8833	3.32246	3.51172e-13	1.2735e-10	--
Capana06g000269	15	36	6	220	332	381	1.44	4.66	0.73	32.59	49.45	47.98	2.27667	43.34	4.2507	3.76985e-13	1.35043e-10	PTI6
Capana08g000853	83	133	14	1120	1380	2311	2.81	6.07	0.6	58.47	72.42	102.56	3.16	77.8167	4.62208	6.65013e-13	2.35351e-10	AIM1
Capana09g001764	501	437	436	1235	1467	1078	53.76	63.31	59.59	204.5	244.2	151.71	58.8867	200.137	1.76497	8.27948e-13	2.89525e-10	PRP1
Capana08g002492	1	3	1	66	93	601	0.05	0.2	0.06	5.04	7.14	39.03	0.103333	17.07	7.36801	8.60273e-13	2.9729e-10	DES
Capana03g003830	72	42	64	240	360	719	6.12	4.82	6.93	31.48	47.47	80.17	5.95667	53.04	3.1545	1.25429e-12	4.28414e-10	MYB15
Capana09g001828	126	127	102	304	382	352	7.46	10.13	7.68	27.74	35.05	27.31	8.42333	30.0333	1.8341	1.60123e-12	5.40628e-10	RLCK176
MSTRG.20836	0	0	1	150	109	129	0	0	0.15	27.35	19.98	20	0.05	22.4433	8.81014	1.79034e-12	5.95098e-10	--
Capana01g002598	1466	1023	942	231	133	103	69.71	65.59	57.03	16.94	9.81	6.42	64.11	11.0567	-2.53563	1.80308e-12	5.95098e-10	B'KAPPA
MSTRG.7532	0	0	0	52	114	101	0	0	0	2.88	6.34	4.75	0.001	4.65667	12.1851	1.85473e-12	6.05343e-10	--
Capana02g001141	9	29	5	151	421	450	1.03	4.48	0.73	26.69	74.82	67.63	2.08	56.38	4.76053	2.06863e-12	6.67736e-10	--
Capana09g001251	139	33	21	585	1061	2648	6.03	1.93	1.16	39.14	71.36	150.59	3.04	87.03	4.83937	2.3661e-12	7.55454e-10	WRKY24
MSTRG.9792	0	1	0	99	111	200	0	0.08	0	9.05	10.2	15.54	0.0266667	11.5967	8.76446	3.23726e-12	1.02249e-09	--
Capana06g001952	8	2	10	68	156	363	0.49	0.17	0.79	6.48	14.95	29.41	0.483333	16.9467	5.13184	3.43169e-12	1.07237e-09	AMC1
MSTRG.26191	55	78	65	223	289	385	1.38	2.64	2.08	8.65	11.27	12.69	2.03333	10.87	2.41843	3.55478e-12	1.09914e-09	CRK2
Capana00g004665	31	28	7	144	355	591	3.27	3.98	0.94	23.42	58.05	81.71	2.73	54.3933	4.31646	4.04997e-12	1.23921e-09	GSTU7
Capana04g001610	359	286	268	597	794	862	18.8	20.23	17.88	48.27	64.52	59.19	18.97	57.3267	1.59549	4.50025e-12	1.36279e-09	PXC3
Capana06g000623	132	87	118	13	9	6	6.14	5.46	6.99	0.93	0.65	0.37	6.19667	0.65	-3.25298	4.74331e-12	1.42173e-09	CYP89A9
Capana10g000100	67	68	52	188	356	422	7.13	9.76	7.04	30.85	58.73	58.87	7.97667	49.4833	2.63308	4.9892e-12	1.48033e-09	HSR4
MSTRG.9480	107	80	84	0	0	0	4.1	4.13	4.1	0	0	0	4.11	0.001	-12.0049	5.11241e-12	1.50172e-09	--
MSTRG.20890	108	98	93	1	0	2	9.3	11.37	10.19	0.13	0	0.23	10.2867	0.12	-6.4216	5.88391e-12	1.71123e-09	--
Capana08g001195	706	409	642	105	127	86	21.5	16.8	24.9	4.93	6	3.43	21.0667	4.78667	-2.13787	7.07259e-12	2.03677e-09	At3g03770
Capana12g002081	52	34	42	132	203	255	6.17	5.44	6.34	24.15	37.34	39.66	5.98333	33.7167	2.49444	8.00051e-12	2.26151e-09	ERF5
Capana02g001754	1531	536	733	130	79	60	55.79	26.33	34.01	7.29	4.47	2.87	38.71	4.87667	-2.98874	8.00697e-12	2.26151e-09	XCP2
MSTRG.27634	366	70	78	0	0	0	16.57	4.34	4.58	0	0	0	8.49667	0.001	-13.0527	8.82229e-12	2.46806e-09	--
Capana00g001498	2	3	1	53	69	372	0.08	0.17	0.05	3.45	4.53	20.64	0.1	9.54	6.57592	1.15292e-11	3.19489e-09	EAS
Capana02g002654	1	2	7	51	137	153	0.19	0.51	1.68	14.81	40	37.77	0.793333	30.86	5.28167	1.17399e-11	3.22289e-09	--
MSTRG.15249	436	230	223	807	1217	1054	37.44	26.63	24.38	106.87	162.03	118.65	29.4833	129.183	2.13145	1.35459e-11	3.68425e-09	At4g27740
Capana01g001351	28	24	37	117	133	153	1.88	2.17	3.16	12.09	13.82	13.45	2.40333	13.12	2.44866	1.44521e-11	3.89464e-09	UTR4
MSTRG.15180	263	117	104	1	1	0	4.73	2.84	2.38	0.03	0.03	0	3.31667	0.02	-7.37359	1.50174e-11	4.01019e-09	--
Capana05g001734	610	401	399	918	970	1207	45.51	40.34	37.9	105.64	112.22	118.07	41.25	111.977	1.44073	1.69229e-11	4.47355e-09	PUMP5
Capana00g002623	2	3	0	37	126	573	0.12	0.24	0	3.33	11.39	43.79	0.12	19.5033	7.34454	1.70572e-11	4.47355e-09	LRK10L-2.6
Capana02g003128	27	25	2	228	344	1114	1.55	1.93	0.15	20.15	30.57	83.71	1.21	44.81	5.21074	1.75274e-11	4.55619e-09	PLP3
Capana11g000523	721	535	398	135	116	99	91.48	91.53	64.3	26.42	22.82	16.47	82.4367	21.9033	-1.91214	1.88574e-11	4.85892e-09	LTPG2
Capana00g003858	98	51	51	222	277	468	7.36	5.16	4.88	25.71	32.25	46.07	5.8	34.6767	2.57984	2.42372e-11	6.1908e-09	--
Capana04g000658	135	85	111	328	427	790	14.69	12.47	15.38	55.06	72.06	112.73	14.18	79.95	2.49524	2.5729e-11	6.51521e-09	ZAT6
Capana00g001638	119	57	86	360	525	1407	4.4	2.84	4.05	20.52	30.09	68.18	3.76333	39.5967	3.3953	2.60513e-11	6.54043e-09	EBF2
Capana05g001033	1087	442	2087	97	46	34	52.74	28.92	128.93	7.26	3.46	2.16	70.1967	4.29333	-4.03123	2.69382e-11	6.70579e-09	GSVIVT00026920001
Capana05g000569	49	19	12	198	204	622	3.79	1.98	1.18	23.6	24.45	63.03	2.31667	37.0267	3.99844	3.1185e-11	7.69772e-09	NAC081
Capana08g000152	54	51	31	208	166	384	3.34	4.25	2.44	19.82	15.9	31.11	3.34333	22.2767	2.73617	3.14733e-11	7.70414e-09	ZIP4
Capana01g004472	130	31	59	332	720	913	12.14	3.9	7.02	47.83	104.29	111.82	7.68667	87.98	3.51675	3.4958e-11	8.48641e-09	WRKY41
Capana03g000047	2610	1661	1529	3919	4743	6025	93.12	79.91	69.46	215.66	262.4	281.85	80.83	253.303	1.6479	3.5822e-11	8.62489e-09	PGDH2
Capana05g001909	83	93	58	0	0	0	14.48	21.88	12.88	0	0	0	16.4133	0.001	-14.0026	4.53306e-11	1.08255e-08	--
Capana03g001209	56	22	22	145	223	373	3.73	1.98	1.87	14.9	23.05	32.59	2.52667	23.5133	3.21817	4.80757e-11	1.13885e-08	ATL31
Capana03g004524	2	0	0	69	84	138	0.2	0	0	10.48	12.82	17.81	0.0666667	13.7033	7.68335	6.22419e-11	1.46263e-08	ERF.C.3
Capana01g004028	70	64	102	2	3	1	7.48	9.22	13.88	0.33	0.5	0.14	10.1933	0.323333	-4.97846	6.54845e-11	1.51476e-08	FKBP13
Capana06g000644	330	185	205	678	775	1497	29.33	22.17	23.19	92.92	106.79	174.42	24.8967	124.71	2.32455	6.54916e-11	1.51476e-08	CAF1-9
MSTRG.20366	0	0	0	55	43	64	0	0	0	4.25	3.34	4.2	0.001	3.93	11.9403	6.61184e-11	1.51731e-08	--
Capana11g001277	314	299	236	554	598	700	18.49	23.74	17.69	50.31	54.59	54.03	19.9733	52.9767	1.40728	7.11452e-11	1.61011e-08	PANK1
Capana01g000884	944	438	690	155	113	155	27.45	17.17	25.55	6.95	5.09	5.91	23.39	5.98333	-1.96687	7.12582e-11	1.61011e-08	At1g32090
MSTRG.34069	0	0	0	47	43	87	0	0	0	2.08	1.91	3.27	0.001	2.42	11.2408	7.80611e-11	1.75036e-08	--
Capana03g002099	1642	1290	903	365	258	278	62.24	65.93	43.58	21.34	15.16	13.81	57.25	16.77	-1.77139	8.12703e-11	1.80851e-08	At4g23740
Capana07g001980	21	27	14	100	245	681	3.77	6.54	3.2	27.72	68.28	160.49	4.50333	85.4967	4.2468	8.85012e-11	1.95461e-08	--
Capana09g001606	7	6	8	55	93	332	0.42	0.48	0.61	5.04	8.58	25.88	0.503333	13.1667	4.70923	9.96513e-11	2.18445e-08	TYRAAT2
Capana00g000088	432	71	322	1674	2870	6016	39.27	8.7	37.27	234.71	404.55	717.04	28.4133	452.1	3.992	1.26166e-10	2.74518e-08	-
Capana03g001293	508	277	333	792	930	1113	29.83	21.93	24.9	71.74	84.69	85.7	25.5533	80.71	1.65924	1.29963e-10	2.807e-08	--
Capana01g000375	270	743	472	3433	3277	14400	8.82	32.74	19.64	173.04	166.06	617.02	20.4	318.707	3.96559	1.34097e-10	2.87517e-08	At1g62810
Capana03g004162	0	0	0	35	76	60	0	0	0	3.89	8.51	5.65	0.001	6.01667	12.5547	1.4452e-10	3.06365e-08	tm-2
Capana01g004441	4	6	2	75	39	125	0.29	0.59	0.19	8.5	4.44	12.04	0.356667	8.32667	4.54509	1.44974e-10	3.06365e-08	HMGS
MSTRG.21052	1	0	0	71	94	78	0.12	0	0	11.85	15.91	11.66	0.04	13.14	8.35975	1.60601e-10	3.33359e-08	--
Capana04g000463	44	59	21	185	289	514	2	3.62	1.22	12.97	20.37	30.63	2.28	21.3233	3.22533	1.61348e-10	3.33359e-08	CYP82A3
Capana07g002034	515	245	243	56	61	60	6.25	4.01	3.75	1.05	1.15	0.95	4.67	1.05	-2.15303	1.61714e-10	3.33359e-08	CALS8
MSTRG.4356	0	0	0	44	39	94	0	0	0	3.47	3.09	6.31	0.001	4.29	12.0668	1.62288e-10	3.33359e-08	--
Capana05g000884	440	160	1726	23	8	2	21.18	10.38	105.76	1.71	0.6	0.13	45.7733	0.813333	-5.81452	1.75374e-10	3.57738e-08	At1g48100
Capana08g000099	684	370	435	1106	1060	1367	26.87	19.6	21.76	67.01	64.56	70.41	22.7433	67.3267	1.56573	1.82756e-10	3.70225e-08	At1g14780
Capana06g002562	327	160	181	675	825	1688	20.63	13.61	14.54	65.69	80.72	139.66	16.26	95.3567	2.55201	1.85312e-10	3.72833e-08	MPK3
Capana01g000247	283	212	232	617	825	1595	14.41	14.55	15.04	48.45	65.13	106.48	14.6667	73.3533	2.32232	2.03043e-10	4.05728e-08	At5g41330
Capana07g001787	145	54	134	3	0	0	11.21	5.63	13.19	0.36	0	0	10.01	0.12	-6.38226	2.41079e-10	4.76911e-08	BZIP34
Capana00g004747	6	3	0	39	106	190	0.13	0.09	0	1.3	3.54	5.36	0.0733333	3.4	5.53492	2.41914e-10	4.76911e-08	At1g74360
Capana05g000464	0	0	0	44	37	70	0	0	0	8.43	7.13	11.4	0.001	8.98667	13.1336	2.60622e-10	5.10368e-08	--
Capana00g000074	3013	2473	2420	890	1025	850	260.91	288.74	266.82	118.86	137.63	96.5	272.157	117.663	-1.20977	2.87811e-10	5.59878e-08	At5g56590
MSTRG.20304	73	43	95	0	0	0	4.34	3.45	7.19	0	0	0	4.99333	0.001	-12.2858	3.34819e-10	6.47038e-08	NUP62
Capana12g002106	11	4	3	42	107	147	0.6	0.29	0.21	3.51	8.99	10.44	0.366667	7.64667	4.38229	3.55634e-10	6.82771e-08	PUB21
Capana01g003618	17	6	2	76	109	247	1.34	0.64	0.2	9.27	13.37	25.61	0.726667	16.0833	4.46813	3.73727e-10	7.12741e-08	SYP121
Capana12g000027	144	189	112	479	729	500	25.12	44.46	24.88	128.89	197.2	114.37	31.4867	146.82	2.22124	3.76097e-10	7.12741e-08	DHRS4
Capana02g000402	31	14	13	203	94	749	2.14	1.3	1.14	21.59	10.05	67.73	1.52667	33.1233	4.43939	4.00036e-10	7.53247e-08	ZIP5
Capana07g000527	40	33	18	124	223	546	1.31	1.46	0.75	6.27	11.33	23.46	1.17333	13.6867	3.54409	4.21659e-10	7.88905e-08	CNGC13
MSTRG.16007	100	206	63	641	846	874	5.41	15.02	4.34	53.47	70.95	61.98	8.25667	62.1333	2.91174	4.36448e-10	8.11407e-08	--
Capana08g001702	36	58	24	185	173	276	3.87	8.4	3.28	30.63	28.8	38.85	5.18333	32.76	2.65998	4.61638e-10	8.5284e-08	NECI
MSTRG.22702	100	91	91	1	0	0	6.21	7.69	7.2	0.1	0	0	7.03333	0.0333333	-7.7211	4.98339e-10	9.14888e-08	--
Capana05g001891	12	14	3	62	135	238	0.86	1.35	0.27	6.85	15	22.37	0.826667	14.74	4.15629	5.20695e-10	9.49994e-08	CXE1
Capana02g002984	182	163	107	364	450	665	10.33	12.48	7.73	31.87	39.61	49.49	10.18	40.3233	1.98588	5.32739e-10	9.65968e-08	HLS1
Capana05g001932	1133	562	1022	207	164	232	82.72	55.32	95	23.31	18.56	22.21	77.68	21.36	-1.86263	5.51684e-10	9.94182e-08	HIDM
MSTRG.3258	379	59	95	1	0	0	36.55	7.67	11.67	0.15	0	0	18.63	0.05	-8.54148	5.83769e-10	1.04559e-07	--
MSTRG.29235	202	230	86	599	856	1196	24.33	37.35	13.19	111.27	159.86	188.86	24.9567	153.33	2.61914	5.94592e-10	1.05852e-07	MT2
Capana03g004271	610	459	378	1204	1330	1007	29.18	29.61	23.02	88.83	98.65	63.16	27.27	83.5467	1.61527	6.05584e-10	1.07159e-07	CYP76B6
MSTRG.21030	68	44	63	0	0	0	5.45	4.77	6.43	0	0	0	5.55	0.001	-12.4383	6.3186e-10	1.11139e-07	--
Capana00g002650	0	3	1	32	82	197	0	0.42	0.13	5.01	13.03	26.58	0.183333	14.8733	6.34212	6.44129e-10	1.12623e-07	LRK10
Capana01g000759	5	4	7	22	195	456	0.32	0.34	0.56	2.15	19.13	37.83	0.406667	19.7033	5.59845	6.6316e-10	1.15264e-07	PUP11
Capana02g001706	20	16	13	77	127	377	1.46	1.57	1.2	8.64	14.33	35.97	1.41	19.6467	3.80052	6.77608e-10	1.17083e-07	CAMRLK
MSTRG.7888	9	8	2	36	160	531	0.48	0.58	0.14	2.99	13.34	37.43	0.4	17.92	5.48543	6.90087e-10	1.1839e-07	AOX3
Capana09g001566	783	653	800	2134	1833	4310	40.56	45.61	52.77	170.51	147.24	292.74	46.3133	203.497	2.13551	6.93235e-10	1.1839e-07	DCR
Capana03g000831	21	15	11	76	133	413	0.46	0.44	0.3	2.54	4.47	11.73	0.4	6.24667	3.96501	6.99364e-10	1.18746e-07	At1g74360
Capana04g000139	55	52	41	143	146	144	9.53	12.14	9.04	38.2	39.21	32.7	10.2367	36.7033	1.84217	7.48191e-10	1.26307e-07	HIPP39
Capana05g000833	1178	926	999	367	272	252	45.37	48.09	48.99	21.8	16.24	12.73	47.4833	16.9233	-1.48841	9.13167e-10	1.53276e-07	RKL1
Capana08g000842	151	37	89	316	1050	1333	14.56	4.81	10.88	47.08	156.99	168.63	10.0833	124.233	3.62301	9.32819e-10	1.55685e-07	THT4
Capana05g000181	834	995	792	2113	1922	1924	80.77	129.93	97.66	315.61	288.61	244.3	102.787	282.84	1.46033	9.59141e-10	1.58847e-07	--
MSTRG.28972	359	158	180	665	629	772	5.52	3.52	4.14	14.7	13.65	12.82	4.39333	13.7233	1.64324	9.62581e-10	1.58847e-07	CBSDUF7
Capana07g002410	27738	29284	18545	52007	76342	87110	940.21	1338.34	800.35	2718.78	4012.3	3871.21	1026.3	3534.1	1.78389	9.83704e-10	1.61426e-07	HSC80
Capana02g002800	332	185	227	558	592	564	16.51	12.41	14.38	42.81	45.66	36.78	14.4333	41.75	1.53237	1.09989e-09	1.7949e-07	--
Capana08g002404	39	60	25	194	172	346	3.02	6.27	2.47	23.2	20.68	35.17	3.92	26.35	2.74888	1.23813e-09	2.00487e-07	CXE13
Capana08g000429	8	11	2	43	153	330	1.14	2.11	0.36	9.42	33.71	61.47	1.20333	34.8667	4.85674	1.24221e-09	2.00487e-07	WRKY50
MSTRG.20952	63	61	40	0	0	0	5.82	7.59	4.7	0	0	0	6.03667	0.001	-12.5595	1.33758e-09	2.147e-07	--
Capana01g000283	209	190	223	49	41	61	19.68	24.12	26.73	7.12	5.99	7.53	23.51	6.88	-1.77279	1.53248e-09	2.44648e-07	AP24
Capana03g000595	182	77	102	380	343	619	4.53	2.58	3.23	14.59	13.24	20.21	3.44667	16.0133	2.216	1.58147e-09	2.51103e-07	RBOHC
Capana05g000873	55	115	54	364	297	554	3.9	10.98	4.87	39.76	32.62	51.44	6.58333	41.2733	2.64832	1.62007e-09	2.55849e-07	PAP3
MSTRG.31961	27	17	3	277	144	134	1.19	1.01	0.17	20.64	10.1	8.65	0.79	13.13	4.05487	1.64434e-09	2.57237e-07	--
MSTRG.2742	483	318	335	690	672	755	26.43	23.46	23.34	58.22	57.01	54.16	24.41	56.4633	1.20984	1.64637e-09	2.57237e-07	--
Capana03g000932	7	7	0	57	91	263	0.54	0.72	0	6.75	10.83	26.48	0.42	14.6867	5.12797	1.6773e-09	2.60682e-07	Asc-1
Capana08g001916	180	100	140	359	328	552	9.53	7.14	9.44	29.32	26.94	38.33	8.70333	31.53	1.85709	1.70149e-09	2.6305e-07	ALKBH9B
Capana03g004422	107	269	126	679	1046	1766	5.15	17.46	7.72	50.4	78.06	111.43	10.11	79.9633	2.98356	1.75109e-09	2.69301e-07	AMT1-1
MSTRG.28033	113	112	102	237	436	508	6.93	9.3	7.96	22.52	41.67	41.02	8.06333	35.07	2.12079	1.80758e-09	2.76541e-07	--
Capana04g000073	1344	8665	1294	213	116	65	117.24	1019.15	143.72	28.66	15.69	7.43	426.703	17.26	-4.62773	1.90172e-09	2.89436e-07	--
Capana12g000026	302	192	128	571	1356	2848	11.61	9.96	6.27	33.87	80.85	143.59	9.28	86.1033	3.21387	1.91334e-09	2.89703e-07	GL1-5
Capana06g002186	1445	550	576	2617	3494	6530	45.35	23.27	23.02	126.68	170.03	268.7	30.5467	188.47	2.62525	2.07608e-09	3.11732e-07	ETR2
Capana00g004368	207	132	129	345	346	534	25.58	21.99	20.3	65.76	66.3	86.52	22.6233	72.86	1.68732	2.08005e-09	3.11732e-07	--
Capana06g000563	1826	1536	1877	671	532	574	298.8	338.84	391.01	169.3	134.98	123.15	342.883	142.477	-1.26699	2.19206e-09	3.26851e-07	HIS2B
Capana01g001697	101	129	180	16	19	15	3.31	5.71	7.52	0.81	0.97	0.65	5.51333	0.81	-2.76693	2.22046e-09	3.28997e-07	ABCG22
MSTRG.20310	0	0	0	34	63	33	0	0	0	2.17	4.04	1.79	0.001	2.66667	11.3808	2.23696e-09	3.28997e-07	--
MSTRG.20442	72	37	50	0	0	0	3.72	2.58	3.29	0	0	0	3.19667	0.001	-11.6424	2.24006e-09	3.28997e-07	--
Capana02g001405	16	38	11	117	196	340	0.78	2.5	0.68	8.81	14.84	21.76	1.32	15.1367	3.51944	2.66224e-09	3.89059e-07	UGT91C1
MSTRG.20988	100	49	33	0	0	0	5.55	3.67	2.33	0	0	0	3.85	0.001	-11.9106	2.74537e-09	3.9922e-07	--
Capana01g000406	19	14	19	60	108	118	1.91	1.9	2.43	9.3	16.84	15.61	2.08	13.9167	2.74216	3.00457e-09	4.3476e-07	At4g22758
MSTRG.3546	144	115	117	269	229	310	16.24	17.49	16.8	46.8	40.05	45.85	16.8433	44.2333	1.39296	3.29312e-09	4.74178e-07	--
Capana06g001487	49	33	34	101	195	184	2.29	2.08	2.03	7.29	14.15	11.29	2.13333	10.91	2.35447	3.32578e-09	4.76543e-07	CYP76B6
MSTRG.5697	16	32	22	87	217	378	1.74	4.7	3.05	14.63	36.68	54.02	3.16333	35.11	3.47236	3.48481e-09	4.95705e-07	--
MSTRG.3486	44	39	17	152	144	136	5.65	6.88	2.72	30.37	28.86	23	5.08333	27.41	2.43086	3.49326e-09	4.95705e-07	--
Capana05g000461	94	38	38	0	0	0	5.13	2.79	2.64	0	0	0	3.52	0.001	-11.7814	4.08317e-09	5.7663e-07	R1A-10
MSTRG.4166	2317	1869	1540	3777	29821	23177	293.41	319.2	248.3	737.77	5856.37	3848.69	286.97	3480.94	3.60051	4.1967e-09	5.89827e-07	CHI-B
Capana09g001727	85	96	46	225	261	298	2.49	3.8	1.72	10.18	11.87	11.46	2.67	11.17	2.06472	4.33654e-09	6.06579e-07	PK1
Capana02g002117	48	37	22	123	191	445	1.33	1.38	0.78	5.26	8.21	16.17	1.16333	9.88	3.08625	4.80267e-09	6.6733e-07	At1g61610
Capana04g000847	166	33	271	2	0	0	8.97	2.4	18.65	0.17	0	0	10.0067	0.0566667	-7.46425	4.8163e-09	6.6733e-07	AED3
MSTRG.20286	0	1	0	49	69	51	0	0.1	0	5.35	7.57	4.73	0.0333333	5.88333	7.46352	5.07304e-09	6.99603e-07	--
Capana03g003392	2430	2837	2137	5486	11626	20179	118.39	186.34	132.56	412.23	878.27	1288.98	145.763	859.827	2.56042	5.18624e-09	7.11871e-07	CYP82C4
Capana02g002719	48	35	34	139	95	150	1.45	1.43	1.31	6.5	4.46	5.96	1.39667	5.64	2.01371	5.42659e-09	7.41398e-07	PUB5
Capana05g001951	294	325	219	822	804	618	25.18	37.54	23.88	108.59	106.78	69.4	28.8667	94.9233	1.71736	5.96803e-09	8.11597e-07	ERF106
Capana08g002522	87	61	13	195	916	1313	3.92	3.7	0.75	13.54	63.95	77.51	2.79	51.6667	4.2109	6.34687e-09	8.59137e-07	PLT5
MSTRG.29851	0	15	4	163	129	171	0	1.29	0.33	16.09	12.8	14.35	0.54	14.4133	4.7383	6.43521e-09	8.671e-07	--
Capana06g000678	508	347	370	933	935	752	47.64	43.88	44.18	134.95	135.96	92.46	45.2333	121.123	1.42102	6.7163e-09	8.97636e-07	EIN3
Capana05g002166	116	62	85	10	11	5	7.38	5.32	6.88	0.98	1.08	0.42	6.52667	0.826667	-2.98097	6.73859e-09	8.97636e-07	At1g09390
MSTRG.20525	46	72	57	341	219	196	1.46	3.11	2.3	17.17	11.37	8.28	2.29	12.2733	2.42211	6.75351e-09	8.97636e-07	--
MSTRG.22427	18	59	4	258	513	822	1.02	4.46	0.29	22.53	44.98	60.88	1.92333	42.7967	4.47582	7.29981e-09	9.65877e-07	--
MSTRG.21621	135	39	97	1	0	0	5.86	2.28	5.36	0.07	0	0	4.5	0.0233333	-7.59139	7.81082e-09	1.02886e-06	--
MSTRG.35765	0	0	0	28	40	34	0	0	0	3.35	4.81	3.46	0.001	3.87333	11.9194	7.99803e-09	1.04881e-06	--
MSTRG.24586	2	0	1	9	224	187	0.04	0	0.02	0.26	6.44	4.55	0.02	3.75	7.55075	8.39003e-09	1.09533e-06	--
Capana04g002495	55	47	54	126	169	252	3.8	4.38	4.76	13.44	18.13	22.86	4.31333	18.1433	2.07256	8.58968e-09	1.11643e-06	LECRKS5
Capana03g004013	409	884	847	2512	3641	3235	6.81	19.86	17.97	64.55	94.08	70.66	14.88	76.43	2.36076	9.14023e-09	1.18275e-06	PDR1
Capana03g004482	1936	721	769	2885	5825	7873	85.07	42.72	43.02	195.51	396.85	453.55	56.9367	348.637	2.61429	9.38923e-09	1.20965e-06	PHT1-4
Capana01g004119	390	206	282	79	55	52	20.34	14.48	18.72	6.35	4.45	3.56	17.8467	4.78667	-1.89856	9.76286e-09	1.25229e-06	--
MSTRG.27648	522	231	285	811	1253	2062	14.53	8.69	10.11	34.82	54.07	75.24	11.11	54.71	2.29995	1.02402e-08	1.30781e-06	At1g11050
Capana09g001762	1	5	3	23	82	270	0.11	0.72	0.41	3.81	13.65	38.01	0.413333	18.49	5.4833	1.1055e-08	1.40575e-06	PRP1
Capana09g002161	490	221	1401	60	31	49	41.55	25.28	151.11	7.79	4.05	5.47	72.6467	5.77	-3.65425	1.1687e-08	1.47971e-06	PIP2-1
Capana10g000345	2	2	1	35	30	109	0.33	0.44	0.21	8.83	7.61	23.38	0.326667	13.2733	5.34457	1.18507e-08	1.494e-06	--
Capana00g001423	183	129	267	942	596	646	12.59	11.96	23.38	99.92	63.56	58.25	15.9767	73.91	2.2098	1.20078e-08	1.50733e-06	At1g15670
Capana10g002168	581	359	403	820	1238	1683	30.91	25.75	27.3	67.28	102.11	117.39	27.9867	95.5933	1.77217	1.30514e-08	1.63137e-06	TGA21
Capana10g001502	696	521	389	166	154	182	66.59	67.21	47.39	24.49	22.85	22.83	60.3967	23.39	-1.36858	1.46943e-08	1.8284e-06	ALS3
MSTRG.10788	171	252	310	22	9	1	22.84	45.38	52.71	4.53	1.86	0.18	40.31	2.19	-4.20214	1.47522e-08	1.8284e-06	RPP1A
MSTRG.26240	461	216	96	876	1720	2403	8.61	5.44	2.28	25.23	49.81	58.85	5.44333	44.63	3.03545	1.50329e-08	1.85536e-06	CF-9
Capana09g001911	47	59	34	140	188	358	2.58	4.37	2.38	11.86	16.01	25.78	3.11	17.8833	2.52363	1.51774e-08	1.86145e-06	CYP71AU50
Capana09g002162	388	383	1508	62	68	63	32.85	43.73	162.75	8.15	8.96	6.98	79.7767	8.03	-3.31249	1.52089e-08	1.86145e-06	PIP2-1
Capana01g000113	916	2447	546	160	59	67	44.42	160.08	33.75	11.97	4.44	4.26	79.4167	6.89	-3.52687	1.68609e-08	2.05508e-06	KAS1
Capana00g002492	5	2	2	25	54	89	0.5	0.27	0.25	3.84	8.35	11.63	0.34	7.94	4.54553	1.75325e-08	2.1281e-06	At1g66480
MSTRG.3243	0	3	0	31	52	242	0	0.21	0	2.45	4.14	16.28	0.07	7.62333	6.76692	1.8641e-08	2.25334e-06	--
MSTRG.6376	85	56	51	0	1	0	2.23	1.98	1.7	0	0.04	0	1.97	0.0133333	-7.20701	2.02777e-08	2.44114e-06	--
MSTRG.9947	555	323	466	1194	1002	919	49.38	38.75	52.79	163.85	138.24	107.21	46.9733	136.433	1.53828	2.19436e-08	2.6309e-06	PCR2
Capana03g002337	259	204	262	35	7	6	11.4	12.08	14.69	2.4	0.5	0.37	12.7233	1.09	-3.54508	2.28934e-08	2.72255e-06	At2g45750
Capana08g001340	32	43	27	96	139	181	2.31	4.19	2.49	10.71	15.59	17.17	2.99667	14.49	2.27363	2.6903e-08	3.18649e-06	CXE1
Capana09g002294	2	2	0	23	36	323	0.13	0.17	0	2.28	3.59	27.23	0.1	11.0333	6.78572	2.75726e-08	3.25268e-06	SLC1
Capana03g001614	1	9	0	63	79	373	0.07	0.8	0	6.37	8.03	32.05	0.29	15.4833	5.73852	2.80637e-08	3.29737e-06	MPT3
Capana09g002159	8	3	3	40	69	42	0.5	0.25	0.24	3.82	6.63	3.41	0.33	4.62	3.80735	2.88568e-08	3.37706e-06	CRPK1
Capana05g000210	152	170	161	337	318	377	17.26	26.02	23.27	59.01	55.98	56.11	22.1833	57.0333	1.36233	2.91349e-08	3.39607e-06	NUDT18
Capana05g000657	1552	917	541	234	176	189	61.89	49.31	27.47	14.39	10.88	9.88	46.2233	11.7167	-1.98006	2.98547e-08	3.45257e-06	--
Capana02g001122	12302	10265	8549	20135	15220	22560	557.04	626.71	492.87	1406.15	1068.59	1339.32	558.873	1271.35	1.18577	3.09366e-08	3.56365e-06	AAE3
Capana02g003614	47	92	13	240	623	923	2.48	6.54	0.87	19.52	50.93	63.81	3.29667	44.7533	3.76292	3.11037e-08	3.56891e-06	LHT1
Capana09g000407	10349	5555	3391	1312	1183	767	332.27	240.48	138.62	64.97	58.89	32.29	237.123	52.05	-2.18767	3.15759e-08	3.609e-06	TTS1
MSTRG.3932	6	10	22	71	190	126	0.27	0.58	1.2	4.85	13	7.96	0.683333	8.60333	3.65423	3.17876e-08	3.61551e-06	--
Capana09g001742	52	31	42	98	225	254	5.48	4.41	5.64	15.94	36.79	35.12	5.17667	29.2833	2.49998	3.19552e-08	3.61551e-06	GSTU8
Capana12g002042	42	16	9	105	129	205	1.5	0.77	0.41	5.8	7.16	9.62	0.893333	7.52667	3.07474	3.20022e-08	3.61551e-06	--
MSTRG.27647	51	60	67	143	283	418	0.85	1.34	1.41	3.66	7.3	9.1	1.2	6.68667	2.47825	3.43968e-08	3.87115e-06	At1g11050
MSTRG.6956	47	25	54	0	0	0	2.51	1.8	3.67	0	0	0	2.66	0.001	-11.3772	3.51857e-08	3.94483e-06	--
MSTRG.28128	0	0	0	71	87	670	0	0	0	2.73	3.36	21.89	0.001	9.32667	13.1871	3.57237e-08	3.98992e-06	--
MSTRG.3488	136	141	98	287	248	362	7.68	10.73	7.07	25.03	21.81	26.88	8.49333	24.5733	1.53269	3.92356e-08	4.36555e-06	--
Capana06g001967	61	38	31	127	240	751	3.17	2.67	2.05	10.19	19.36	51.23	2.63	26.9267	3.3559	3.94931e-08	4.37763e-06	At2g46620
Capana03g004216	419	483	618	130	65	121	10.08	15.67	18.93	4.82	2.43	3.82	14.8933	3.69	-2.01297	4.06248e-08	4.48614e-06	At3g28040
Capana06g002718	340	228	233	610	431	652	20.02	18.1	17.47	55.39	39.35	50.33	18.53	48.3567	1.38385	4.13275e-08	4.54665e-06	PBL9
Capana04g002257	84	44	14	178	402	1368	4.02	2.84	0.88	13.15	29.81	85.79	2.58	42.9167	4.0561	4.38223e-08	4.80312e-06	HSR4
Capana10g002221	147	81	90	568	278	2112	6.39	4.75	4.98	38.07	18.73	120.33	5.37333	59.0433	3.45788	4.64775e-08	5.07521e-06	ZIP4
Capana03g004339	28	7	27	130	90	156	4.71	1.59	5.78	33.74	23.48	34.42	4.02667	30.5467	2.92336	4.72334e-08	5.13865e-06	LIR1
Capana01g000349	8195	4667	3737	1497	1179	809	356.12	273.45	206.77	100.33	79.44	46.09	278.78	75.2867	-1.88866	4.86518e-08	5.27342e-06	HTH
Capana11g001697	28	212	26	944	1002	3582	1.23	12.51	1.45	63.74	68.01	205.59	5.06333	112.447	4.47301	5.16937e-08	5.58254e-06	At3g28580
Capana02g001140	1	3	2	24	39	128	0.12	0.47	0.3	4.33	7.07	19.62	0.296667	10.34	5.12325	5.33942e-08	5.74506e-06	VQ22
Capana03g000978	6	21	2	50	293	319	0.31	1.45	0.13	3.94	23.23	21.39	0.63	16.1867	4.68331	5.48393e-08	5.87901e-06	UGT90A1
Capana02g000059	91	143	206	513	696	2129	3.7	7.83	10.67	32.15	43.87	113.4	7.4	63.14	3.09296	5.6194e-08	6.00234e-06	HMGR2
MSTRG.1906	0	0	0	6	55	146	0	0	0	1.18	11.86	26.59	0.001	13.21	13.6893	5.66068e-08	6.02452e-06	CYCLASE1
Capana06g001373	929	597	571	1389	1415	1251	49.76	43.11	38.94	114.74	117.51	87.85	43.9367	106.7	1.28006	5.78397e-08	6.12937e-06	RMR2
Capana07g002471	29	22	5	82	262	179	2.12	2.17	0.47	9.26	29.75	17.19	1.58667	18.7333	3.56154	5.80093e-08	6.12937e-06	JUB1
Capana01g003121	1017	585	819	1588	1684	2831	12.36	9.59	12.68	29.77	31.74	45.12	11.5433	35.5433	1.62252	5.90379e-08	6.2157e-06	CALS2
Capana06g002105	6	8	0	45	71	169	0.46	0.83	0	5.35	8.48	17.07	0.43	10.3	4.58216	5.93185e-08	6.22293e-06	ATL16
Capana05g000788	47	109	61	191	647	928	2.41	7.53	3.98	15.09	51.41	62.35	4.64	42.95	3.21046	6.00548e-08	6.27776e-06	ZOX1
Capana03g001342	574	418	485	789	742	935	31.75	31.17	34.15	67.3	63.63	67.8	32.3567	66.2433	1.03371	6.05762e-08	6.3098e-06	KING1
Capana06g000196	487	443	365	754	854	770	51.36	62.99	49.01	122.63	139.64	106.46	54.4533	122.91	1.17451	6.10849e-08	6.34031e-06	RIN4
Capana08g001014	112	66	84	17	12	11	7.03	5.59	6.71	1.65	1.17	0.91	6.44333	1.24333	-2.37359	6.20355e-08	6.4163e-06	At4g01130
Capana07g002221	637	545	405	958	1153	1032	44.45	51.28	35.99	103.11	124.76	94.42	43.9067	107.43	1.29089	6.53211e-08	6.73243e-06	--
Capana03g001606	331	207	183	524	676	1355	23.94	20.19	16.85	58.46	75.82	128.51	20.3267	87.5967	2.1075	6.63677e-08	6.81638e-06	MKK9
Capana05g000360	236	286	234	65	52	33	53.84	87.98	67.97	22.87	18.39	9.87	69.93	17.0433	-2.0367	6.7531e-08	6.91169e-06	At1g07660
Capana00g004294	122	110	119	25	15	9	6.48	7.87	8.04	2.05	1.23	0.63	7.46333	1.30333	-2.51761	6.91765e-08	7.05552e-06	At3g19850
Capana08g002619	185	222	211	420	418	533	13.18	21.33	19.14	46.15	46.18	49.79	17.8833	47.3733	1.40546	7.00983e-08	7.1248e-06	GATA5
Capana03g003213	441	446	570	128	139	92	75.28	102.65	123.88	33.7	36.79	20.59	100.603	30.36	-1.72843	7.25037e-08	7.32851e-06	HIS2B
Capana02g002122	14	12	0	69	151	329	0.4	0.46	0	3.02	6.64	12.23	0.286667	7.29667	4.66979	7.26015e-08	7.32851e-06	SD113
Capana03g000215	1463	713	978	338	290	326	77.66	51.03	66.1	27.67	23.87	22.69	64.93	24.7433	-1.39185	7.30652e-08	7.35006e-06	ILL1
Capana11g002166	25	13	26	77	110	295	0.87	0.61	1.15	4.12	5.92	13.42	0.876667	7.82	3.15707	7.41232e-08	7.43104e-06	PUB18
Capana01g002050	9716	10600	5898	17742	20638	25327	326.99	481.01	252.73	920.93	1076.97	1117.56	353.577	1038.49	1.55439	7.45753e-08	7.45094e-06	ECT2
Capana03g003473	181	137	150	323	503	985	6.75	6.89	7.12	18.58	29.1	48.18	6.92	31.9533	2.20712	7.58516e-08	7.55276e-06	RKF3
Capana05g001760	0	0	0	11	31	114	0	0	0	0.57	1.64	5.08	0.001	2.43	11.2467	7.84689e-08	7.78698e-06	ABCG11
Capana00g003256	327	234	236	517	670	1235	19.35	18.67	17.78	47.18	61.47	95.81	18.6	68.1533	1.87348	7.91455e-08	7.79967e-06	ASP1
Capana04g000968	0	14	3	72	127	555	0	2.67	0.54	15.68	27.81	102.77	1.07	48.7533	5.50982	7.9354e-08	7.79967e-06	--
MSTRG.18112	89	76	32	194	264	474	3.04	3.5	1.39	10.22	13.99	21.24	2.64333	15.15	2.51889	7.95974e-08	7.79967e-06	ACD6
Capana00g001711	807	620	522	197	130	91	89.48	92.69	73.69	33.69	22.35	13.23	85.2867	23.09	-1.88505	7.96589e-08	7.79967e-06	CYCU4-1
Capana06g001235	1399	1236	1272	492	349	295	38.2	45.5	44.22	20.72	14.78	10.56	42.64	15.3533	-1.47366	8.14994e-08	7.95337e-06	BGAL1
Capana01g000923	376	333	247	109	73	81	29.94	35.75	25.04	13.39	9.01	8.46	30.2433	10.2867	-1.55584	8.49816e-08	8.26573e-06	RHC1A
Capana11g001970	5	0	1	22	58	182	0.26	0	0.07	1.75	4.63	12.28	0.11	6.22	5.82134	8.66552e-08	8.40069e-06	MES11
Capana07g002059	8161	13086	21131	3048	2194	2362	286.87	620.21	945.72	165.24	119.58	108.86	617.6	131.227	-2.23461	8.71684e-08	8.42265e-06	RHM1
Capana06g000453	419	372	450	150	110	147	69.52	83.22	95.07	38.39	28.3	31.98	82.6033	32.89	-1.32855	8.91412e-08	8.576e-06	At1g07790
Capana05g002407	2036	1244	1405	2473	3254	3971	83.43	68.74	73.31	156.3	206.76	213.35	75.16	192.137	1.3541	8.93394e-08	8.576e-06	ITN1
Capana00g001445	7	2	3	22	48	390	0.37	0.14	0.19	1.77	3.83	26.06	0.233333	10.5533	5.49916	8.97325e-08	8.58567e-06	HDC
Capana01g001505	205	50	171	599	532	986	10.01	3.29	10.63	45.1	40.27	63.11	7.97667	49.4933	2.63338	9.41495e-08	8.97905e-06	At3g13620
Capana07g002084	3	6	2	29	48	53	0.17	0.47	0.15	2.6	4.33	4.04	0.263333	3.65667	3.79557	1.01303e-07	9.61696e-06	At3g07870
MSTRG.22685	0	0	0	23	43	21	0	0	0	2.43	4.56	1.88	0.001	2.95667	11.5298	1.01604e-07	9.61696e-06	--
MSTRG.35719	49	65	62	2	0	0	4.8	8.59	7.74	0.3	0	0	7.04333	0.1	-6.13819	1.0182e-07	9.61696e-06	--
Capana12g002446	17	50	2	665	1023	3206	0.73	2.9	0.11	44.03	68.05	180.33	1.24667	97.47	6.28881	1.09808e-07	1.03382e-05	EAS
Capana01g001352	32	24	27	68	144	232	3.42	3.46	3.67	11.21	23.86	32.51	3.51667	22.5267	2.67935	1.11177e-07	1.04336e-05	--
Capana02g000496	2	14	2	24	177	562	0.3	2.85	0.38	5.59	41.48	111.36	1.17667	52.81	5.48803	1.12498e-07	1.05239e-05	ERF113
Capana00g004198	77	45	50	115	400	709	8.87	6.99	7.33	20.43	71.44	107.07	7.73	66.3133	3.10076	1.1403e-07	1.06334e-05	--
Capana12g002421	63	52	47	123	358	1715	3.26	3.63	3.1	9.83	28.76	116.49	3.33	51.6933	3.95638	1.30596e-07	1.21396e-05	CYP71D7
Capana12g001028	10	6	4	32	53	93	0.92	0.74	0.47	4.52	7.53	11.17	0.71	7.74	3.44644	1.34867e-07	1.24971e-05	ATL60
Capana12g000136	238	109	127	337	973	3255	11.05	6.82	7.51	24.13	70.05	198.16	8.46	97.4467	3.52588	1.38836e-07	1.28244e-05	At3g16560
MSTRG.22582	26	69	8	235	265	1147	0.6	2.13	0.23	8.31	9.43	34.5	0.986667	17.4133	4.14149	1.40888e-07	1.29732e-05	LOX1.5
MSTRG.35737	46	147	85	6	8	7	3.15	13.58	7.41	0.63	0.85	0.63	8.04667	0.703333	-3.51611	1.46208e-07	1.3421e-05	--
MSTRG.28116	63	42	32	147	215	1451	3.01	2.71	1.95	10.85	15.95	91	2.55667	39.2667	3.94097	1.48943e-07	1.36295e-05	--
Capana03g000716	96	76	47	193	253	620	3.38	3.61	2.11	10.49	13.83	28.66	3.03333	17.66	2.54151	1.49756e-07	1.36613e-05	LRK10L-1.2
MSTRG.24500	87	42	44	142	261	589	2.71	1.51	1.77	6.91	12.28	20.73	1.99667	13.3067	2.73648	1.56401e-07	1.42233e-05	--
Capana06g000919	78	66	67	372	152	236	5.57	6.36	6.1	41	16.84	22.11	6.01	26.65	2.1487	1.57598e-07	1.42879e-05	BT1
Capana03g004262	1	4	0	26	40	150	0.05	0.29	0	2.14	3.31	10.49	0.113333	5.31333	5.55097	1.59647e-07	1.44291e-05	UGT71E1
Capana01g003914	1012	847	754	375	315	300	61.72	69.68	58.53	35.24	29.8	24.01	63.31	29.6833	-1.09278	1.73247e-07	1.56103e-05	CYC2
Capana03g004109	145	110	82	281	577	4668	7.48	7.65	5.39	22.35	46.15	315.68	6.84	128.06	4.22668	1.74222e-07	1.56501e-05	UGT75C1
Capana10g000101	89	79	65	159	353	669	8.95	10.71	8.32	24.65	55.03	88.18	9.32667	55.9533	2.58479	1.79112e-07	1.60403e-05	At3g50940
Capana07g001045	49	94	83	177	523	871	2	5.17	4.31	11.13	33.06	46.56	3.82667	30.25	2.98278	1.85409e-07	1.65539e-05	NPR1
Capana10g001266	473	401	490	818	799	1256	13.41	15.34	17.68	35.77	35.12	46.7	15.4767	39.1967	1.34064	1.87073e-07	1.66518e-05	PIX7
Capana03g000766	42	55	30	191	142	879	2.97	5.25	2.71	20.86	15.59	81.62	3.64333	39.3567	3.43328	1.92693e-07	1.71002e-05	MYB306
Capana02g002657	2	5	11	32	92	185	0.22	0.74	1.54	5.42	15.67	26.64	0.833333	15.91	4.2549	1.9683e-07	1.74147e-05	ATHB-40
Capana06g000553	897	698	867	218	163	80	110.8	116.22	136.46	41.45	31.15	12.96	121.16	28.52	-2.08687	1.98529e-07	1.75122e-05	HIS2B
MSTRG.2125	2581	1657	1476	548	695	748	309.29	267.73	225.2	101.28	129.14	117.52	267.407	115.98	-1.20516	2.03931e-07	1.7935e-05	At2g01630
Capana07g001286	542	479	416	122	39	39	48.53	57.83	47.42	16.85	5.41	4.58	51.26	8.94667	-2.51841	2.11383e-07	1.85348e-05	FLA7
Capana08g001080	4821	3085	1699	792	613	864	173.31	149.54	77.77	43.91	34.17	40.72	133.54	39.6	-1.7537	2.20029e-07	1.91888e-05	LACS4
Capana02g001288	341	257	174	530	641	564	24.97	25.38	16.22	59.86	72.78	54.15	22.19	62.2633	1.48847	2.20148e-07	1.91888e-05	BRG1
Capana12g002819	83	79	52	152	282	486	9.25	11.87	7.38	26.11	48.71	70.98	9.5	48.6	2.35496	2.21182e-07	1.92219e-05	DSP1
Capana10g000063	30	21	26	75	135	1387	2.08	1.96	2.29	8	14.48	125.79	2.11	49.4233	4.54988	2.25318e-07	1.95236e-05	NAC056
Capana03g004012	95	103	92	191	211	303	8.47	12.39	10.45	26.28	29.18	35.44	10.4367	30.3	1.53766	2.28112e-07	1.97075e-05	PP2B10
Capana07g002251	2	4	2	19	41	159	0.07	0.18	0.08	0.96	2.09	6.86	0.11	3.30333	4.90835	2.29038e-07	1.97295e-05	At4g27290
Capana12g000233	409	41	126	5	11	1	29.77	4.02	11.68	0.56	1.24	0.1	15.1567	0.633333	-4.58084	2.43063e-07	2.08764e-05	--
Capana00g005033	367	328	346	542	541	674	30.45	36.69	36.55	69.35	69.59	73.31	34.5633	70.75	1.03349	2.46752e-07	2.11315e-05	At1g08570
Capana01g003345	2746	331	1863	195	130	118	103.91	16.89	89.76	11.38	7.63	5.85	70.1867	8.28667	-3.08233	2.49246e-07	2.1283e-05	CER1
Capana02g001216	33	14	6	75	118	407	1.69	0.97	0.39	5.94	9.4	27.4	1.01667	14.2467	3.80871	2.53758e-07	2.16055e-05	--
Capana02g003053	141	113	113	206	288	292	11	11.89	11.23	24.8	34.85	29.88	11.3733	29.8433	1.39175	2.56325e-07	2.1761e-05	WRKY7
Capana06g001068	1990	1525	1665	661	360	618	169.84	175.49	180.93	87.01	47.64	69.15	175.42	67.9333	-1.36862	2.79372e-07	2.36492e-05	SEC14L5
MSTRG.12391	156	318	69	9	10	24	11.55	31.76	6.51	1.03	1.15	2.33	16.6067	1.50333	-3.46553	2.80787e-07	2.37007e-05	--
Capana09g002179	162	119	159	249	973	1762	6.89	6.82	8.61	16.33	64.15	98.23	7.44	59.57	3.00121	2.84078e-07	2.39097e-05	SYT3
Capana10g001744	210	184	152	328	315	337	10.51	12.42	9.69	25.32	24.45	22.12	10.8733	23.9633	1.14003	2.87344e-07	2.41156e-05	--
Capana04g000780	12	43	27	167	117	460	0.59	2.85	1.69	12.68	8.93	29.69	1.71	17.1	3.32193	3.04454e-07	2.54787e-05	AAP6
Capana02g002706	666	405	649	1049	1276	1837	75.3	61.7	93.4	182.83	223.57	272.18	76.8	226.193	1.55838	3.05648e-07	2.5506e-05	RAP2-2
Capana01g003704	75	125	39	347	314	327	2.98	6.7	1.97	21.27	19.35	17.04	3.88333	19.22	2.30724	3.12289e-07	2.59863e-05	NCED2
MSTRG.16561	25	12	36	91	108	138	0.61	0.39	1.12	3.42	4.09	4.42	0.706667	3.97667	2.49246	3.19455e-07	2.65076e-05	--
Capana00g001497	0	2	0	28	27	168	0	0.11	0	1.8	1.79	9.31	0.0366667	4.3	6.87372	3.28846e-07	2.72099e-05	EAS
MSTRG.19944	0	0	0	19	20	31	0	0	0	3.81	4.04	5.29	0.001	4.38	12.0967	3.32299e-07	2.74184e-05	--
Capana03g001653	1013	642	607	169	119	46	14.12	12.07	10.77	3.63	2.57	0.84	12.32	2.34667	-2.39232	3.43343e-07	2.81714e-05	NOV
Capana05g002142	104	110	78	248	293	839	5.51	7.86	5.26	20.26	24.06	58.26	6.21	34.1933	2.46105	3.50354e-07	2.86666e-05	--
Capana05g002233	465	289	500	54	10	4	75.05	62.9	102.75	13.44	2.5	0.85	80.2333	5.59667	-3.84156	3.63341e-07	2.96466e-05	MLP34
Capana06g002656	10	22	11	108	80	62	1.38	4.09	1.93	22.98	17.11	11.21	2.46667	17.1	2.79336	3.72665e-07	3.03232e-05	--
Capana09g000202	159	263	254	566	730	662	10.97	24.46	22.31	60.21	78.07	59.87	19.2467	66.05	1.77895	3.76892e-07	3.05824e-05	At2g19810
Capana12g000773	12	7	4	28	72	207	1.24	0.98	0.53	4.47	11.57	28.12	0.916667	14.72	4.00524	3.81571e-07	3.08768e-05	ZAT10
Capana01g002638	491	162	680	71	25	23	39.9	17.75	70.35	8.9	3.15	2.45	42.6667	4.83333	-3.14202	3.84703e-07	3.10447e-05	--
Capana05g002143	9	18	7	29	1301	1815	0.44	1.19	0.44	2.19	98.69	116.42	0.69	72.4333	6.71391	4.01829e-07	3.23379e-05	7DLGT
MSTRG.5571	125	79	74	178	202	223	2.01	1.72	1.49	4.37	5.04	4.62	1.74	4.67667	1.42639	4.38818e-07	3.52181e-05	At3g58930
Capana00g003083	87	55	57	142	168	152	6.24	5.32	5.2	15.7	18.67	14.29	5.58667	16.22	1.53771	4.511e-07	3.61052e-05	WRKY11
MSTRG.34179	5	12	0	41	129	176	0.56	1.8	0	7.02	22.21	25.62	0.786667	18.2833	4.53863	4.56906e-07	3.64705e-05	--
MSTRG.6669	1	1	1	10	35	177	0.03	0.04	0.04	0.47	1.65	7.06	0.0366667	3.06	6.38292	4.75159e-07	3.78247e-05	--
Capana05g002478	635	472	279	900	1344	1324	26.29	26.35	14.71	57.48	86.29	71.88	22.45	71.8833	1.67894	4.8144e-07	3.82211e-05	--
Capana11g002253	6	4	0	21	80	98	1.17	1.05	0	6.3	24.12	24.99	0.74	18.47	4.64151	4.97525e-07	3.93477e-05	--
Capana05g000897	25	12	6	47	132	131	1.43	0.91	0.43	4.11	11.53	9.67	0.923333	8.43667	3.19175	4.98309e-07	3.93477e-05	PUB21
MSTRG.22449	697	645	795	1149	1418	1521	12.36	15.36	17.85	31.27	38.8	35.17	15.19	35.08	1.20753	5.04278e-07	3.97122e-05	CAF1-7
Capana06g000296	206	318	346	661	832	1205	17.03	35.45	36.42	84.28	106.65	130.61	29.6333	107.18	1.85474	5.19508e-07	4.08023e-05	TET4
Capana05g000415	5	11	4	27	72	201	0.37	1.11	0.38	3.11	8.33	19.66	0.62	10.3667	4.06354	5.24785e-07	4.11067e-05	CSE
Capana09g001866	162	115	66	251	503	1259	12.28	11.75	6.37	29.35	59.12	125.13	10.1333	71.2	2.81277	5.31114e-07	4.14919e-05	PBL7
Capana05g002036	70	24	82	4	1	3	2.07	0.96	3.09	0.18	0.05	0.12	2.04	0.116667	-4.1281	5.45593e-07	4.25099e-05	IMK3
Capana12g002124	169	145	74	296	345	545	5.22	6.04	2.91	14.1	16.53	22.08	4.72333	17.57	1.89524	5.59202e-07	4.34551e-05	EIN4
Capana04g001803	49	32	52	192	119	123	6.72	5.92	9.08	40.61	25.31	22.12	7.24	29.3467	2.01914	5.69723e-07	4.41558e-05	ERF021
Capana00g002831	1028	168	817	57	31	4	73.03	16.09	73.9	6.25	3.41	0.37	54.34	3.34333	-4.02266	5.72277e-07	4.41902e-05	PER45
Capana06g000927	2	14	15	104	61	174	0.25	2.4	2.42	20.35	12	28.95	1.69	20.4333	3.59583	5.73176e-07	4.41902e-05	--
Capana00g004556	1924	1078	1141	435	450	303	158.51	119.75	119.69	55.27	57.48	32.73	132.65	48.4933	-1.45177	5.92107e-07	4.55302e-05	rib5
Capana08g002140	16	37	4	91	158	874	0.39	1.2	0.12	3.38	5.9	27.57	0.57	12.2833	4.4296	6.0299e-07	4.6246e-05	RLK7
MSTRG.9822	24	35	4	92	212	299	1.13	2.22	0.24	6.68	15.46	18.44	1.19667	13.5267	3.49871	6.13225e-07	4.69085e-05	--
Capana10g002008	12	29	3	78	127	610	0.54	1.76	0.17	5.41	8.85	35.94	0.823333	16.7333	4.3451	6.16359e-07	4.70219e-05	INV1
Capana02g000719	167	257	124	522	447	866	9.46	19.62	8.94	45.59	39.25	64.3	12.6733	49.7133	1.97184	6.17908e-07	4.70219e-05	PCS1
Capana12g002157	1	5	0	19	70	93	0.03	0.2	0	0.88	3.28	3.68	0.0766667	2.61333	5.09115	6.52601e-07	4.95336e-05	CF-9
Capana03g001707	4	12	2	41	60	87	0.47	1.88	0.3	7.35	10.82	13.27	0.883333	10.48	3.56854	6.57009e-07	4.97397e-05	At3g02910
MSTRG.32593	84	45	46	7	7	3	5.89	4.26	4.11	0.76	0.76	0.28	4.75333	0.6	-2.98591	6.59251e-07	4.9781e-05	--
Capana03g003006	7	16	4	46	77	81	0.27	0.83	0.2	2.74	4.61	4.1	0.433333	3.81667	3.13876	6.61869e-07	4.98506e-05	At4g25940
MSTRG.34129	71	27	40	1	0	0	12.99	6.77	9.23	0.3	0	0	9.66333	0.1	-6.59445	6.79744e-07	5.1066e-05	--
Capana07g001486	11	10	8	54	34	112	0.76	0.93	0.7	5.74	3.64	10.13	0.796667	6.50333	3.02913	6.95095e-07	5.2086e-05	--
Capana06g000581	185	111	129	15	8	0	8.22	6.65	7.3	1.03	0.55	0	7.39	0.526667	-3.81061	7.09662e-07	5.30423e-05	CSLA2
MSTRG.19903	5	5	1	29	36	44	0.33	0.44	0.08	2.93	3.66	3.78	0.283333	3.45667	3.60881	7.25074e-07	5.40567e-05	--
Capana04g000568	553	415	523	757	839	1093	37.38	37.83	45.01	78.92	87.94	96.87	40.0733	87.91	1.13338	8.25809e-07	6.14109e-05	WRKY7
Capana00g003560	202	182	74	14	7	0	18.51	22.48	8.63	1.98	0.99	0	16.54	0.99	-4.06239	8.43218e-07	6.25472e-05	--
Capana11g000699	390	407	383	103	96	43	88.98	125.32	111.25	36.24	33.96	12.86	108.517	27.6867	-1.97065	8.46832e-07	6.26571e-05	At1g07660
Capana12g002714	3695	2456	2873	558	560	137	141.63	126.93	140.21	32.99	33.28	6.89	136.257	24.3867	-2.48216	8.61056e-07	6.35494e-05	Os07g0190000
Capana12g002916	102	17	66	1	2	0	4.28	0.96	3.52	0.06	0.13	0	2.92	0.0633333	-5.52686	8.79354e-07	6.47372e-05	ABCG5
Capana08g000962	1024	712	748	1160	1546	1667	48.4	45.37	45.01	84.56	113.3	103.3	46.26	100.387	1.11773	8.88207e-07	6.52255e-05	At1g01540
Capana00g003216	589	320	292	107	90	52	37.07	27.15	23.4	10.39	8.78	4.29	29.2067	7.82	-1.90106	9.1767e-07	6.72211e-05	DRP4C
Capana01g000374	0	3	0	22	34	93	0	0.19	0	1.62	2.51	5.81	0.0633333	3.31333	5.70917	9.81204e-07	7.16962e-05	CYP76BK1
Capana05g000393	25	12	28	35	324	361	3.04	1.97	4.34	6.57	61.13	57.59	3.11667	41.7633	3.74416	1.01403e-06	7.36183e-05	POPTRDRAFT_822486
Capana03g004129	703	1091	329	1810	3508	3831	113.42	237.44	67.61	450.58	877.95	810.72	139.49	713.083	2.35391	1.01413e-06	7.36183e-05	--
MSTRG.11512	66	118	63	166	501	804	7.58	18.27	9.21	29.39	89.19	121.02	11.6867	79.8667	2.77273	1.01503e-06	7.36183e-05	--
Capana12g000797	18	64	4	224	363	432	1.57	7.53	0.44	30.14	49.1	49.41	3.18	42.8833	3.75332	1.05408e-06	7.62622e-05	fabG
Capana08g001547	41	68	100	8	5	2	4.04	9.03	12.54	1.21	0.76	0.26	8.53667	0.743333	-3.52159	1.10445e-06	7.9352e-05	SWEET17
Capana07g000936	135	152	146	132	2300	2762	4.87	7.39	6.7	7.34	128.6	130.58	6.32	88.84	3.81321	1.10489e-06	7.9352e-05	MSH7
Capana06g000243	145	112	111	211	203	248	7.15	7.45	6.97	16.05	15.53	16.04	7.19	15.8733	1.14254	1.1197e-06	8.02197e-05	At3g07570
Capana01g000138	275	166	228	488	611	1793	7.2	5.86	7.6	19.71	24.81	61.56	6.88667	35.36	2.36024	1.12761e-06	8.05901e-05	RBOHA
Capana09g001461	631	809	359	1267	1893	2062	47.23	81.64	34.21	146.26	219.69	202.35	54.36	189.433	1.80107	1.15417e-06	8.22881e-05	WDR5B
Capana06g002615	8252	3800	5555	1968	1879	1594	395.55	245.59	339.02	145.49	139.65	100.18	326.72	128.44	-1.34696	1.19995e-06	8.53446e-05	PDI
MSTRG.14443	341	265	327	938	698	547	21.81	22.85	26.63	92.52	69.22	45.87	23.7633	69.2033	1.5421	1.20619e-06	8.55196e-05	SOT17
Capana00g002873	2	8	2	26	51	83	0.16	0.89	0.21	3.36	6.53	8.97	0.42	6.28667	3.90383	1.20823e-06	8.55196e-05	HOS3
Capana02g002622	51	35	92	4	0	0	3.38	3.13	7.76	0.41	0	0	4.75667	0.136667	-5.12122	1.238e-06	8.74156e-05	PME53
Capana01g001693	177	145	91	27	34	36	6.77	7.48	4.43	1.59	2.02	1.81	6.22667	1.80667	-1.78513	1.26048e-06	8.87896e-05	IRKI
Capana02g001614	1	1	1	22	21	53	0.03	0.04	0.04	1.06	1.02	2.18	0.0366667	1.42	5.27528	1.32357e-06	9.30112e-05	SBT5.6
Capana07g002280	426	109	291	648	1212	2017	17.34	5.98	15.08	40.67	76.48	107.63	12.8	74.9267	2.54934	1.34273e-06	9.41324e-05	CIGR1
MSTRG.12756	206	508	249	1355	879	1397	12.85	42.73	19.78	130.37	85.03	114.26	25.12	109.887	2.12911	1.35005e-06	9.44147e-05	--
Capana02g002230	112	50	52	150	326	1041	5.03	3.03	2.98	10.4	22.71	61.33	3.68	31.48	3.09666	1.35319e-06	9.44147e-05	WRKY6
Capana07g002219	39	30	18	112	277	89	2.73	2.83	1.6	12.09	30.06	8.17	2.38667	16.7733	2.8131	1.37417e-06	9.56511e-05	JA2L
Capana08g001085	867	1066	953	1867	1963	1754	59.45	98.56	83.21	197.46	208.72	157.7	80.4067	187.96	1.22504	1.45931e-06	0.000101337	SDE2
MSTRG.3273	1957	1623	2094	2857	17793	10632	134.21	150.05	182.81	302.19	1891.92	955.88	155.69	1050	2.75364	1.4652e-06	0.000101507	Cht12
Capana01g000361	2092	695	1370	371	305	305	104.28	46.71	86.95	28.52	23.57	19.93	79.3133	24.0067	-1.72413	1.48591e-06	0.000102699	FZR2
Capana01g001076	24	48	117	1	3	0	1.66	4.48	10.3	0.11	0.32	0	5.48	0.143333	-5.25673	1.51996e-06	0.000104806	BHLH71
Capana00g001392	114	122	211	438	358	520	11.22	16.2	26.45	66.51	54.65	67.12	17.9567	62.76	1.80533	1.55318e-06	0.000106845	--
Capana01g000044	1303	1124	751	324	192	118	67.06	78	49.21	25.72	15.32	7.96	64.7567	16.3333	-1.98721	1.58871e-06	0.000109035	BDG3
Capana02g002292	445	316	344	664	698	1412	21.29	20.38	20.95	48.99	51.77	88.56	20.8733	63.1067	1.59613	1.65899e-06	0.000113593	PAO4
Capana06g001506	1957	862	1153	2523	3335	6608	84.58	50.23	63.45	168.17	223.49	374.43	66.0867	255.363	1.95012	1.68022e-06	0.000114779	WRKY24
MSTRG.11755	374	204	237	443	727	1030	8.3	6.11	6.7	15.16	25.02	29.97	7.03667	23.3833	1.73252	1.68934e-06	0.000115134	CF-9
Capana12g000872	15	16	27	50	142	136	1.69	2.43	3.87	8.67	24.76	20.05	2.66333	17.8267	2.74273	1.69393e-06	0.00011518	AHL17
Capana01g002193	14	40	22	66	228	256	1.22	4.69	2.43	8.85	30.73	29.17	2.78	22.9167	3.04324	1.73157e-06	0.000117467	HIR2
Capana05g002185	371	126	297	63	39	40	30.67	14.05	31.26	8.03	5	4.34	25.3267	5.79	-2.12902	1.74646e-06	0.000118204	PIP1-2
Capana11g002001	303	151	192	64	49	67	5.01	3.37	4.04	1.63	1.26	1.45	4.14	1.44667	-1.5169	1.77789e-06	0.000120055	--
Capana01g000285	34	88	52	4	0	0	3.17	11.2	6.28	0.63	0	0	6.88333	0.21	-5.03465	1.78699e-06	0.000120271	OLPA
MSTRG.34893	63	76	38	135	191	193	1.86	3.02	1.43	6.14	8.74	7.47	2.10333	7.45	1.82456	1.78929e-06	0.000120271	HCR9-0
Capana12g001858	33	86	73	6	4	7	6.58	23.12	18.53	1.85	1.24	1.83	16.0767	1.64	-3.2932	1.81077e-06	0.000121438	--
Capana09g000028	827	342	355	1024	1763	4599	30.76	17.15	16.81	58.73	101.66	224.24	21.5733	128.21	2.57119	1.83987e-06	0.000123108	EBF2
MSTRG.20186	195	99	132	28	9	5	24.83	17	21.4	5.5	1.78	0.83	21.0767	2.70333	-2.96284	1.89559e-06	0.000126548	RSI-1
Capana01g002551	0	7	7	43	104	61	0	1.01	0.95	7.09	17.23	8.55	0.653333	10.9567	4.06785	1.92438e-06	0.000127907	GSTU8
Capana03g000492	9	28	6	124	75	107	0.88	3.7	0.75	18.75	11.4	13.75	1.77667	14.6333	3.04201	1.92465e-06	0.000127907	ZFP3
MSTRG.30369	14	28	44	91	163	406	0.72	1.93	2.86	7.17	12.91	27.2	1.83667	15.76	3.10111	1.95024e-06	0.000129314	At1g06620
Capana05g000031	53	32	53	79	272	1138	1.32	1.09	1.67	3.03	10.55	37.34	1.36	16.9733	3.64159	1.99869e-06	0.000132229	NHX7
Capana00g003628	18	3	12	56	55	89	2.4	0.54	2.04	11.51	11.37	15.55	1.66	12.81	2.94802	2.03848e-06	0.000134558	At1g61340
Capana11g000494	140	65	185	25	15	15	5.68	3.55	9.55	1.56	0.94	0.8	6.26	1.1	-2.50866	2.05434e-06	0.000135301	XYL1
Capana00g004915	1804	1188	1502	516	432	258	104.65	92.92	110.94	46.17	38.86	19.62	102.837	34.8833	-1.55974	2.07867e-06	0.000136597	MSR1
Capana03g001087	175	235	109	363	516	696	14.52	26.29	11.51	46.45	66.38	75.7	17.44	62.8433	1.84936	2.1361e-06	0.000140058	HIR1
Capana04g002323	263	176	144	60	58	59	5.53	4.99	3.86	1.95	1.89	1.63	4.79333	1.82333	-1.39445	2.23043e-06	0.000145917	At4g36180
Capana05g001765	63	23	69	4	4	2	2.4	1.18	3.35	0.24	0.24	0.1	2.31	0.193333	-3.57873	2.32649e-06	0.000151863	DOT3
Capana07g000439	976	1297	1770	3586	3473	3266	92.65	165.95	213.9	524.84	511.1	406.42	157.5	480.787	1.61005	2.35465e-06	0.00015336	--
Capana01g000562	53	27	31	70	187	251	1.67	1.15	1.25	3.41	9.15	10.38	1.35667	7.64667	2.49476	2.3653e-06	0.000153713	--
Capana05g000785	256	381	425	65	40	10	12.37	24.82	26.15	4.84	3.02	0.63	21.1133	2.83	-2.89928	2.38243e-06	0.000154485	ZOX1
Capana03g001314	6541	8766	4548	1992	1218	2254	397.94	719.08	352.29	186.91	114.9	179.79	489.77	160.533	-1.60923	2.51191e-06	0.000162522	At3g48460
Capana03g003724	0	10	1	34	67	334	0	0.41	0.04	1.59	3.14	13.25	0.15	5.99333	5.32032	2.57362e-06	0.000166148	LECRK1
MSTRG.28883	611	536	610	135	84	26	54.3	64.22	69.02	18.5	11.57	3.03	62.5133	11.0333	-2.5023	2.63926e-06	0.000170012	--
MSTRG.4712	10	17	6	58	66	49	0.16	0.37	0.12	1.45	1.66	1.04	0.216667	1.38333	2.6746	2.67196e-06	0.000171742	--
Capana03g002942	97	74	109	24	18	15	2.44	2.51	3.48	0.93	0.7	0.49	2.81	0.706667	-1.99147	2.76059e-06	0.000177051	FH1
MSTRG.19806	4	9	4	15	67	233	0.17	0.51	0.21	0.96	4.33	12.74	0.296667	6.01	4.34045	2.77341e-06	0.000177486	CYP71AU50
Capana00g001660	365	327	344	714	789	551	26.09	31.51	31.3	78.7	87.43	51.63	29.6333	72.5867	1.29248	2.79919e-06	0.000178746	--
Capana05g000513	730	377	514	160	173	106	26.52	18.47	23.78	8.97	9.75	5.05	22.9233	7.92333	-1.53264	2.83686e-06	0.000180741	EXO70A1
Capana02g002734	2314	1451	1459	713	619	506	107.87	91.2	86.59	51.26	44.74	30.92	95.22	42.3067	-1.17038	2.84272e-06	0.000180741	At2g18193
Capana01g001778	0	0	0	33	8	27	0	0	0	5.23	1.27	3.64	0.001	3.38	11.7228	2.86979e-06	0.000182068	RPP13
Capana10g000278	1	6	0	9	102	194	0.05	0.42	0	0.72	8.16	13.12	0.156667	7.33333	5.5487	2.90929e-06	0.000184176	CYP72A225
Capana12g002404	13	10	2	37	69	71	0.84	0.87	0.17	3.7	6.94	6.03	0.626667	5.55667	3.14845	2.93225e-06	0.00018523	SLC1
MSTRG.24891	853	412	662	222	190	173	60.54	38.82	58.17	24.85	24.35	18.74	52.51	22.6467	-1.21329	2.94636e-06	0.000185722	--
Capana12g000264	721	938	500	1414	1728	1775	35.42	62.13	31.27	107.13	131.62	114.32	42.94	117.69	1.4546	2.9643e-06	0.000186453	HSFA5
Capana12g002172	217	106	206	417	424	1110	23.09	15.21	27.91	68.43	69.95	154.84	22.07	97.74	2.14686	3.09106e-06	0.00019401	DIVARICATA
Capana12g002100	346	424	271	698	822	682	39.28	64.9	39.17	122.21	144.69	101.51	47.7833	122.803	1.36177	3.12254e-06	0.00019543	--
Capana12g002529	11	42	36	0	0	0	0.31	1.57	1.27	0	0	0	1.05	0.001	-10.0362	3.12699e-06	0.00019543	ESP3
Capana10g002484	0	0	1	15	25	51	0	0	0.07	1.26	2.11	3.64	0.0233333	2.33667	6.64592	3.2989e-06	0.000205301	CYP98A3
Capana11g000478	581	245	379	119	112	99	14.1	8.01	11.71	4.45	4.21	3.15	11.2733	3.93667	-1.51787	3.3114e-06	0.000205643	GHR1
Capana02g002765	10	0	11	33	114	207	1.88	0	2.64	9.58	33.29	51.11	1.50667	31.3267	4.37796	3.3462e-06	0.000207365	--
Capana11g002160	4	4	1	6	61	217	0.24	0.32	0.08	0.55	5.67	17.05	0.213333	7.75667	5.18426	3.43302e-06	0.000212298	--
Capana06g002225	1407	1195	1188	575	400	370	42.91	49.14	46.13	27.05	18.92	14.79	46.06	20.2533	-1.18536	3.45847e-06	0.000213422	PRO2
Capana01g004352	588	207	230	629	1361	2151	22.69	10.77	11.3	37.43	81.42	108.8	14.92	75.8833	2.34654	3.52243e-06	0.000216914	MYC1
Capana09g002222	680	437	856	149	133	244	19.97	17.3	32	6.75	6.06	9.39	23.09	7.4	-1.64167	3.5637e-06	0.000218552	CDC48D
MSTRG.12399	59	40	45	101	97	144	3.28	3	3.19	8.67	8.37	10.51	3.15667	9.18333	1.54062	3.56392e-06	0.000218552	--
Capana12g002148	11	10	11	32	52	98	1.34	1.64	1.7	6.01	9.81	15.63	1.56	10.4833	2.74848	3.59889e-06	0.000220237	DIR21
Capana09g002414	314	287	220	406	559	675	26.99	33.27	24.08	53.83	74.51	76.08	28.1133	68.14	1.27725	3.70521e-06	0.000226262	--
Capana00g001918	838	612	589	998	999	1479	33.87	33.35	30.31	62.22	62.61	78.38	32.51	67.7367	1.05905	3.71274e-06	0.000226262	NAC017
Capana06g002326	741	334	481	171	154	156	18.09	10.99	14.95	6.44	5.83	4.99	14.6767	5.75333	-1.35105	3.7387e-06	0.000227372	IRK
Capana09g002326	412	125	230	52	36	61	15.79	6.46	11.21	3.07	2.14	3.06	11.1533	2.75667	-2.01648	3.86392e-06	0.000234502	ROPGEF7
Capana01g002821	173	54	136	21	19	14	13.07	5.5	13.08	2.45	2.23	1.39	10.55	2.02333	-2.38244	3.96126e-06	0.000239914	BOR2
Capana05g000386	116	51	80	18	10	9	7.28	4.32	6.39	1.74	0.97	0.74	5.99667	1.15	-2.38253	4.04877e-06	0.000244709	AC58
Capana06g001117	37	56	21	95	197	185	4.24	8.65	3.06	16.79	35.01	27.8	5.31667	26.5333	2.31921	4.08311e-06	0.000246278	ZFP3
MSTRG.8247	1	0	0	13	22	71	0.03	0	0	0.66	1.08	2.96	0.01	1.56667	7.29155	4.12884e-06	0.000248177	--
Capana03g001118	0	5	2	29	30	52	0	0.58	0.22	3.83	3.98	5.84	0.266667	4.55	4.09276	4.1315e-06	0.000248177	--
Capana00g002968	135	63	54	14	14	12	9.86	6.2	5.02	1.58	1.58	1.15	7.02667	1.43667	-2.29012	4.18472e-06	0.000250861	HL3
Capana11g002156	36821	24448	21446	11376	11392	9715	2420.09	2166.58	1794.68	1153.17	1160.96	837.17	2127.12	1050.43	-1.01791	4.2936e-06	0.000256864	SAMDC
Capana11g001836	759	434	583	106	14	12	72.04	55.54	70.45	15.52	2.06	1.49	66.01	6.35667	-3.37634	4.31631e-06	0.000257698	EXPA1
Capana09g000469	650	1879	4986	280	288	281	52.64	205.16	514.08	34.97	36.16	29.83	257.293	33.6533	-2.93459	4.36897e-06	0.000260313	BH0283
Capana04g001253	17	17	4	34	98	281	1.51	2.03	0.45	4.64	13.45	32.62	1.33	16.9033	3.66781	4.44073e-06	0.000264052	TR1
Capana11g000430	700	822	729	122	104	15	26.16	41.41	34.68	7.03	6.03	0.73	34.0833	4.59667	-2.89041	4.48921e-06	0.000266396	BACOVA_02659
Capana05g000713	35	102	12	335	326	382	0.97	3.81	0.42	14.32	14.01	13.88	1.73333	14.07	3.021	4.58009e-06	0.000271241	RPP13
Capana12g001125	7	7	9	73	60	25	0.58	0.78	0.94	9.28	7.66	2.7	0.766667	6.54667	3.09409	4.67943e-06	0.000276567	ZSD1
Capana08g000827	3	14	0	42	155	125	0.28	1.78	0	6.12	22.72	15.49	0.686667	14.7767	4.42757	4.95429e-06	0.000291638	THT4
MSTRG.6330	1739	1804	1539	2541	3689	5947	160.34	224.27	180.67	361.34	527.4	718.92	188.427	535.887	1.50792	5.00287e-06	0.000293909	TIF
Capana02g000995	65	44	36	72	223	1587	3.58	3.27	2.52	6.11	19.04	114.55	3.12333	46.5667	3.89814	5.15716e-06	0.000302368	NRT2.7
Capana09g000023	287	304	215	84	47	30	32.27	46.09	30.78	14.57	8.19	4.42	36.38	9.06	-2.00556	5.22505e-06	0.000305738	WIN1
Capana06g001464	220	268	111	47	25	15	21.48	35.28	13.8	7.08	3.78	1.92	23.52	4.26	-2.46496	5.51417e-06	0.000320739	--
Capana08g001163	4325	5225	3057	7504	7855	9518	157.63	256.77	141.86	421.82	443.91	454.82	185.42	440.183	1.24731	5.78082e-06	0.000335585	dnajc2
MSTRG.36334	14	26	23	53	105	127	0.36	0.9	0.76	2.15	4.24	4.38	0.673333	3.59	2.41459	5.82421e-06	0.000337436	--
Capana02g002803	1	10	1	28	67	117	0.04	0.52	0.05	1.66	3.99	5.9	0.203333	3.85	4.24294	5.86152e-06	0.000338066	LRK10L-2.1
Capana00g004919	8	4	7	22	39	170	0.2	0.14	0.22	0.85	1.52	5.6	0.186667	2.65667	3.83108	5.8696e-06	0.000338066	GLR2.8
Capana02g001399	938	477	543	221	206	146	21.59	14.8	15.91	7.84	7.35	4.41	17.4333	6.53333	-1.41596	5.9736e-06	0.000343382	GHR1
Capana01g000662	83	95	54	152	214	382	6.61	10.2	5.47	18.67	26.42	39.88	7.42667	28.3233	1.9312	5.98916e-06	0.000343605	ERF5
Capana08g001692	6106	4615	5090	1968	1020	729	344.95	351.53	366.11	171.47	89.35	54	354.197	104.94	-1.75499	6.17177e-06	0.000353391	PAE10
Capana05g000680	2481	2630	2112	3724	4403	3900	330.71	472.69	358.44	765.6	910.03	681.59	387.28	785.74	1.02068	6.20726e-06	0.000354732	--
Capana03g003736	25	31	4	54	176	404	0.95	1.61	0.2	3.22	10.48	20.36	0.92	11.3533	3.62534	6.35385e-06	0.000362404	STP13
MSTRG.14116	52	54	57	97	209	187	2.38	3.34	3.33	6.86	14.86	11.24	3.01667	10.9867	1.86473	6.45011e-06	0.000367181	--
Capana01g000920	890	481	460	209	129	97	17.29	12.6	11.38	6.26	3.89	2.47	13.7567	4.20667	-1.70938	6.51843e-06	0.000370353	NRPD2
Capana11g000785	2511	1271	1989	702	572	799	99.64	68.02	100.5	42.94	35.18	41.55	89.3867	39.89	-1.16403	6.5746e-06	0.000372823	ABCG15
Capana10g000741	1442	1572	1329	2675	1981	2956	151.39	222.53	177.65	433.14	322.48	406.89	183.857	387.503	1.07563	6.69311e-06	0.000378812	PCAP1
Capana08g001044	262	140	100	299	513	735	18.84	13.57	9.15	33.16	57.19	69.29	13.8533	53.2133	1.94155	6.8804e-06	0.000388663	WRKY53
Capana10g002413	3	8	0	23	53	144	0.2	0.73	0	2.4	5.56	12.76	0.31	6.90667	4.47765	6.91541e-06	0.000389891	--
Capana12g001893	6213	2609	1714	949	552	548	210.9	119.41	74.08	49.68	29.05	24.39	134.797	34.3733	-1.97142	6.99113e-06	0.000393405	LRX2
Capana05g002411	19	13	16	30	108	164	0.91	0.84	0.98	2.22	8.04	10.33	0.91	6.86333	2.91497	7.26403e-06	0.00040798	MLO6
Capana08g001521	593	690	571	245	117	134	15.63	24.53	19.17	9.96	4.78	4.63	19.7767	6.45667	-1.61494	7.35319e-06	0.0004122	FH11
Capana07g000330	3	11	3	34	37	113	0.12	0.61	0.16	2.14	2.34	6.05	0.296667	3.51	3.56456	7.38183e-06	0.000413017	--
Capana12g002029	246	293	304	59	7	12	29.78	47.82	46.86	11.02	1.31	1.9	41.4867	4.74333	-3.12867	7.40353e-06	0.000413443	C/VIF2
MSTRG.33044	38	6	19	98	71	334	2.11	0.45	1.35	8.41	6.12	24.35	1.30333	12.96	3.31379	7.42437e-06	0.000413821	--
Capana11g001603	154	144	109	213	318	457	9.54	12.03	8.6	20.35	30.55	37.12	10.0567	29.34	1.54472	7.4733e-06	0.000415759	PBL3
Capana02g000251	4609	778	3446	530	326	155	302.09	68.76	287.58	53.58	33.13	13.32	219.477	33.3433	-2.7186	7.67944e-06	0.000426086	CAD6
Capana08g001000	0	1	1	51	13	30	0	0.11	0.1	6.22	1.59	3.11	0.07	3.64	5.70044	7.68837e-06	0.000426086	--
Capana05g000777	2	2	0	12	29	65	0.41	0.55	0	3.79	9.2	17.43	0.32	10.14	4.98584	7.70244e-06	0.000426086	At3g19950
Capana05g000805	134	177	76	331	323	350	10.22	18.21	7.38	38.95	38.21	35.01	11.9367	37.39	1.64725	7.81037e-06	0.000430761	At5g11130/At5g11120
Capana01g003680	0	6	0	29	46	90	0	0.68	0	3.76	6	9.93	0.226667	6.56333	4.85578	7.81628e-06	0.000430761	Os04g0179200
Capana09g001548	16641	18194	7967	4242	1895	1322	1055.72	1556.31	643.53	415.06	186.41	109.96	1085.19	237.143	-2.19411	7.92705e-06	0.000436047	GPAT6
Capana10g001261	1424	2331	1572	187	283	634	254.04	560.7	357.07	51.45	78.28	148.29	390.603	92.6733	-2.07548	7.94877e-06	0.000436425	LE16
Capana08g002322	78	200	39	236	758	1789	3.81	13.17	2.42	17.77	57.38	114.51	6.46667	63.22	3.28929	8.00009e-06	0.000438423	GT7
Capana07g000210	854	550	482	226	96	98	19.15	16.63	13.76	7.82	3.34	2.88	16.5133	4.68	-1.81905	8.07386e-06	0.000441004	RTNLB21
MSTRG.21917	2863	1573	2799	721	479	973	89.5	66.3	111.41	34.76	23.22	39.88	89.07	32.62	-1.44918	8.10001e-06	0.000441187	HSC-I
Capana04g002459	8420	1855	7043	1179	1025	1035	334.08	99.24	355.8	72.15	63.06	53.84	263.04	63.0167	-2.06148	8.1106e-06	0.000441187	CER1
Capana11g000230	21	25	0	84	202	446	1.12	1.81	0	6.94	16.78	31.32	0.976667	18.3467	4.23151	8.32613e-06	0.000452073	At1g67640
Capana01g003237	9	34	12	169	80	96	0.4	2.01	0.67	11.45	5.45	5.53	1.02667	7.47667	2.86443	8.77622e-06	0.000475632	MFSD12
MSTRG.30371	42	26	8	56	164	379	1.57	1.31	0.38	3.24	9.53	18.62	1.08667	10.4633	3.26736	8.81182e-06	0.000476682	At1g06620
Capana08g002155	522	780	298	151	74	65	19.69	39.66	14.31	8.78	4.33	3.21	24.5533	5.44	-2.17424	8.9307e-06	0.000482225	FAAH
Capana10g000405	158	118	816	14	45	11	6.15	6.19	40.41	0.84	2.71	0.56	17.5833	1.37	-3.68196	9.1349e-06	0.000492346	GH3.10
MSTRG.19335	821	1142	376	165	177	86	94.72	177.64	55.23	29.36	31.66	13.01	109.197	24.6767	-2.14571	9.2957e-06	0.000500095	--
Capana01g000777	35411	15416	36244	6775	4281	1420	2079.69	1220.76	2710.2	613.68	389.84	109.34	2003.55	370.953	-2.43325	9.42059e-06	0.000504608	TPRP-F1
Capana00g002983	641	411	270	147	115	131	43.96	38	23.57	15.55	12.23	11.78	35.1767	13.1867	-1.41554	9.43113e-06	0.000504608	MAKR1
Capana08g000387	13	12	18	49	50	54	1.25	1.56	2.24	7.37	7.48	6.92	1.68333	7.25667	2.10799	9.77849e-06	0.000522243	RTE1
Capana12g000594	15	8	10	28	58	101	0.63	0.46	0.54	1.82	3.8	5.59	0.543333	3.73667	2.78184	9.91938e-06	0.000528806	SYT2
Capana07g000484	1892	2190	1527	3278	2901	3419	93.92	146.57	96.51	250.95	223.28	222.51	112.333	232.247	1.04787	1.01748e-05	0.000541209	PEP
Capana10g002361	490	239	323	121	115	111	28.78	18.93	24.15	10.96	10.47	8.55	23.9533	9.99333	-1.26119	1.02006e-05	0.000541209	LPAT2
Capana04g002186	3	3	1	18	54	23	0.51	0.69	0.22	4.7	14.19	5.11	0.473333	8	4.07907	1.02073e-05	0.000541209	At5g65660
MSTRG.20132	506	472	296	8	0	0	24.92	33.68	20.07	0.67	0	0	26.2233	0.223333	-6.87551	1.03605e-05	0.000547352	--
Capana08g002609	191	41	126	13	19	9	26.98	7.81	22.66	2.83	4.16	1.67	19.15	2.88667	-2.72987	1.05183e-05	0.000554171	--
Capana01g000880	9	5	9	26	39	128	0.28	0.21	0.36	1.25	1.89	5.24	0.283333	2.79333	3.30142	1.05273e-05	0.000554171	CES101
Capana02g002865	1	0	0	13	27	30	0.24	0	0	4.76	9.93	9.33	0.08	8.00667	6.64506	1.05549e-05	0.000554632	--
Capana00g003237	170	116	121	44	42	30	9.02	8.3	8.18	3.6	3.46	2.09	8.5	3.05	-1.47865	1.06124e-05	0.000556658	PIX7
Capana01g002104	49	59	64	112	161	299	3.94	6.4	6.55	13.89	20.08	31.53	5.63	21.8333	1.95533	1.08525e-05	0.000568239	--
MSTRG.25919	87	23	9	151	314	270	9.19	3.28	1.21	24.6	51.42	37.39	4.56	37.8033	3.05141	1.10212e-05	0.000576043	--
Capana06g001356	3	5	2	31	32	22	0.56	1.25	0.47	8.86	9.2	5.35	0.76	7.80333	3.36002	1.10586e-05	0.000576975	--
Capana05g002466	16891	15322	7315	4470	3178	4333	932.03	1139.95	513.92	380.41	271.9	313.47	861.967	321.927	-1.4209	1.1143e-05	0.000579866	CYP77A2
Capana12g000031	35	34	3	69	198	544	2.2	2.88	0.24	6.68	19.27	44.77	1.77333	23.5733	3.73262	1.11535e-05	0.000579866	FAD2
Capana01g000530	4598	2997	3806	1222	665	328	118.45	104.1	124.84	48.55	26.56	11.08	115.797	28.73	-2.01096	1.11758e-05	0.000579995	XYL1
Capana03g001486	0	1	1	15	26	37	0	0.13	0.12	2.15	3.75	4.51	0.0833333	3.47	5.3799	1.13167e-05	0.000586273	RASI
MSTRG.27275	1211	856	1375	424	177	185	118.73	113.16	171.65	64.12	26.91	23.78	134.513	38.27	-1.81346	1.13797e-05	0.000588496	MtrDRAFT_AC149210g4v1
Capana10g002417	425	430	436	694	605	871	29.57	40.34	38.63	74.48	65.27	79.46	36.18	73.07	1.01409	1.14541e-05	0.000591308	SNRNP40
Capana02g000060	5	13	14	45	47	145	0.8	2.8	2.89	11.03	11.61	30.28	2.16333	17.64	3.02752	1.15203e-05	0.000593681	HMGR2
Capana09g001905	63	58	28	5	4	0	3.41	4.24	1.93	0.42	0.34	0	3.19333	0.253333	-3.65595	1.1758e-05	0.00060487	MAKR4
Capana07g001575	90	45	62	128	142	235	17.8	12	15.61	39.03	43.53	60.92	15.1367	47.8267	1.65977	1.17828e-05	0.000605085	KRP1
Capana04g000509	1	1	0	9	36	822	0.09	0.12	0	1.25	5.04	97.23	0.07	34.5067	8.9453	1.18944e-05	0.000609751	MYB77
MSTRG.34635	838	112	1189	95	20	15	99.47	17.82	180.58	17.45	3.36	2.37	99.29	7.72667	-3.68373	1.2255e-05	0.000627141	--
Capana00g004816	0	0	0	3	11	104	0	0	0	0.19	0.66	5.1	0.001	1.98333	10.9537	1.24618e-05	0.000636615	CRK25
Capana10g002358	1556	1091	1222	1723	2115	2966	70.32	66.48	70.32	120.1	148.21	175.75	69.04	148.02	1.10029	1.24976e-05	0.000637242	CPK32
Capana07g001878	135	97	88	163	226	292	9.42	9.13	7.82	17.54	24.45	26.72	8.79	22.9033	1.38162	1.25251e-05	0.000637242	CYP72A225
Capana07g002464	271	321	171	495	732	2890	6.22	9.94	5	17.54	26.07	87.02	7.05333	43.5433	2.62607	1.25392e-05	0.000637242	At1g56140
Capana06g000471	174	101	138	35	34	15	7.7	6.03	7.78	2.39	2.33	0.87	7.17	1.86333	-1.94409	1.2794e-05	0.000649067	At5g02620
MSTRG.35926	177061	90500	60978	23339	13535	3682	7956.68	5483.44	3488.88	1617.58	943.11	216.93	5643	925.873	-2.60758	1.3031e-05	0.000659953	At5g33370
Capana00g005082	8349	6257	2785	1727	1089	729	345.72	349.34	146.83	110.29	69.92	39.58	280.63	73.2633	-1.93751	1.32998e-05	0.000671253	HTH
Capana08g000284	417	313	462	763	609	770	28.43	28.77	40.11	80.23	64.38	68.83	32.4367	71.1467	1.13317	1.33753e-05	0.000673904	At2g19810
Capana06g002960	5597	2678	6271	1039	982	273	280.17	180.75	399.67	80.21	76.22	17.92	286.863	58.1167	-2.30334	1.35301e-05	0.000680537	GT4
Capana08g000768	428	512	232	773	890	1557	27.3	44.03	18.84	76.04	88.02	130.2	30.0567	98.0867	1.70637	1.35817e-05	0.000681962	3MMP
Capana06g001270	23	38	14	81	102	90	2.95	6.57	2.29	16.02	20.28	15.13	3.93667	17.1433	2.1226	1.38649e-05	0.000694996	PCR8
Capana02g003002	63	47	29	85	153	223	3.96	3.99	2.32	8.25	14.93	18.4	3.42333	13.86	2.01745	1.40001e-05	0.000700578	At4g33920
Capana01g003084	249	244	276	79	67	32	43.12	56.98	60.86	21.1	17.99	7.27	53.6533	15.4533	-1.79575	1.41426e-05	0.000705466	HTR2
Capana05g001600	606	380	460	175	200	143	17.12	14.49	16.56	7.63	8.77	5.3	16.0567	7.23333	-1.15044	1.41458e-05	0.000705466	--
Capana09g000092	509	335	364	135	85	46	21.68	19.24	19.74	8.87	5.61	2.57	20.22	5.68333	-1.83097	1.42695e-05	0.000710428	ROPGEF14
Capana02g000983	386	300	321	536	609	498	15.82	16.58	16.75	33.88	38.7	26.76	16.3833	33.1133	1.01518	1.43976e-05	0.000715594	SAG101
Capana04g000523	21	62	26	99	163	418	1.2	4.78	1.89	8.73	14.45	31.33	2.62333	18.17	2.79209	1.45792e-05	0.000723255	PLP2
Capana03g002474	5517	2531	3278	1113	842	370	168.47	104.21	127.45	52.42	39.87	14.81	133.377	35.7	-1.90151	1.4601e-05	0.000723255	SBT1.3
Capana10g000079	196	80	165	37	31	21	13.72	7.55	14.7	3.99	3.36	1.93	11.99	3.09333	-1.9546	1.48508e-05	0.00073439	VIT_19s0014g02480
Capana09g000401	557	328	317	101	159	117	12.47	9.9	9.03	3.49	5.52	3.43	10.4667	4.14667	-1.33578	1.4884e-05	0.000734794	TTS1
Capana03g000268	5	9	16	35	56	146	0.45	1.1	1.85	4.91	7.89	17.4	1.13333	10.0667	3.15094	1.51473e-05	0.00074654	ERF034
Capana12g002285	130	302	274	532	755	1599	6.9	21.61	18.52	43.55	62.14	111.28	15.6767	72.3233	2.20584	1.53498e-05	0.000753402	UGT94E5
Capana03g000853	1513	817	1396	483	371	486	75.9	55.26	89.16	37.37	28.86	31.96	73.44	32.73	-1.16595	1.53541e-05	0.000753402	At5g07830
Capana06g000648	323	142	229	54	15	9	21.17	12.55	19.11	5.46	1.52	0.77	17.61	2.58333	-2.76909	1.538e-05	0.000753402	nep2
Capana03g000175	2362	1220	1238	597	577	477	67.44	46.97	45.01	26.29	25.54	17.86	53.14	23.23	-1.19381	1.53892e-05	0.000753402	ALE2
Capana09g000993	71	34	111	213	206	357	5.85	3.78	11.64	27.06	26.31	38.56	7.09	30.6433	2.11172	1.54763e-05	0.000756406	--
Capana08g002306	67	76	111	75	702	1661	6.52	9.96	13.74	11.25	105.85	211.77	10.0733	109.623	3.44394	1.57002e-05	0.000766078	CHI9
Capana06g001548	182	116	133	216	389	696	14.39	12.37	13.39	26.35	47.7	72.17	13.3833	48.74	1.86467	1.59203e-05	0.000775527	BOU
Capana12g000452	461	336	349	579	891	1894	26.36	25.9	25.41	51.06	78.99	141.97	25.89	90.6733	1.80828	1.60349e-05	0.000779815	At5g53970
Capana07g001653	9993	4028	12160	827	1447	2696	714.17	388.14	1106.48	91.15	160.35	252.61	736.263	168.037	-2.13145	1.61573e-05	0.000784473	CHI9
Capana08g002156	396	364	253	505	750	1211	15.32	18.97	12.47	30.12	44.94	61.36	15.5867	45.4733	1.54471	1.63267e-05	0.000791386	FAAH
Capana03g000108	2664	1377	1957	803	766	680	81.66	56.92	76.38	37.97	36.41	27.33	71.6533	33.9033	-1.07961	1.64881e-05	0.000797892	SBT1.4
Capana08g001771	22	22	35	55	109	422	0.95	1.28	1.93	3.67	7.3	23.91	1.38667	11.6267	3.06774	1.6576e-05	0.000800829	NPF4.3
Capana08g001175	1776	965	1339	2298	2081	2345	69.19	50.69	66.42	138.08	125.71	119.78	62.1	127.857	1.04186	1.69637e-05	0.000818211	EIL1
Capana06g001182	35	84	11	146	284	483	1.79	5.8	0.72	11.54	22.57	32.45	2.77	22.1867	3.00174	1.70076e-05	0.000818983	RIPK
Capana06g000767	815	651	450	1051	1146	2139	161.15	173.56	113.29	320.5	351.34	554.51	149.333	408.783	1.4528	1.70647e-05	0.000820392	At5g17165
Capana05g000005	345	335	503	120	95	48	15.08	19.74	27.98	8.09	6.44	2.75	20.9333	5.76	-1.86166	1.71286e-05	0.000822116	PTC52
Capana04g001261	40	16	14	46	100	489	2.1	1.13	0.94	3.73	8.16	33.73	1.39	15.2067	3.45155	1.75815e-05	0.000841324	ERF110
Capana06g001096	1141	321	802	105	17	4	61.81	23.45	55.32	8.77	1.43	0.28	46.86	3.49333	-3.74568	1.75861e-05	0.000841324	At5g10770
MSTRG.34803	10498	2971	3341	13018	14822	57827	378.92	144.58	153.53	724.72	829.56	2736.68	225.677	1430.32	2.66401	1.7724e-05	0.000845315	CAT
Capana03g004213	1810	1322	1631	2472	2510	4739	44.32	43.65	50.85	93.35	95.3	152.14	46.2733	113.597	1.29567	1.7727e-05	0.000845315	At1g65240
Capana01g004201	8662	4970	4961	9206	9445	12482	507.46	392.59	370.05	831.82	857.97	958.75	423.367	882.847	1.06026	1.78698e-05	0.000850741	PAE8
Capana12g000014	1	10	2	21	46	179	0.02	0.32	0.06	0.77	1.7	5.59	0.133333	2.68667	4.33271	1.79807e-05	0.000854635	CF-9
Capana02g002338	85	60	65	20	13	11	6.32	6.02	6.16	2.29	1.5	1.07	6.16667	1.62	-1.9285	1.81447e-05	0.000861038	3BETAHSD/D1
MSTRG.2907	2560	1705	2424	814	475	285	374.91	336.61	452.03	183.87	107.91	54.75	387.85	115.51	-1.74748	1.83569e-05	0.000869044	OsI_017523
Capana02g000139	124	59	68	22	12	13	3.96	2.54	2.76	1.08	0.59	0.54	3.08667	0.736667	-2.06697	1.83922e-05	0.000869044	BRCA2B
Capana03g004445	127	79	156	166	709	737	18.83	15.8	29.45	37.97	163.02	143.29	21.36	114.76	2.42564	1.84022e-05	0.000869044	STH-2
MSTRG.23952	0	0	0	7	10	52	0	0	0	0.95	0.91	4.7	0.001	2.18667	11.0945	1.84691e-05	0.000870805	--
Capana12g000232	11730	2986	3644	745	1369	1354	322.87	110.82	127.71	31.63	58.43	48.86	187.133	46.3067	-2.01477	1.85995e-05	0.000874289	--
Capana04g001256	132	130	203	37	35	52	6.13	8.14	12	2.65	2.52	3.17	8.75667	2.78	-1.6553	1.86025e-05	0.000874289	CYP92C6
Capana07g000998	3	12	0	40	53	157	0.14	0.73	0	2.8	3.73	9.34	0.29	5.29	4.18914	1.86449e-05	0.000874883	BHLH41
Capana03g002068	1	0	0	12	14	59	0.05	0	0	1.02	1.19	4.25	0.0166667	2.15333	7.01346	1.88643e-05	0.000883765	CYP71AU50
MSTRG.17465	76	19	22	103	145	355	7.22	2.43	2.66	15.1	21.37	44.23	4.10333	26.9	2.71274	1.89621e-05	0.000886932	At1g76070
MSTRG.30949	225	182	169	497	258	466	16.63	18.14	15.9	56.66	29.57	45.16	16.89	43.7967	1.37465	1.90301e-05	0.000888698	--
Capana06g000574	1659	489	982	176	241	323	85.76	34.08	64.63	14.03	19.32	21.89	61.49	18.4133	-1.7396	1.92164e-05	0.000895974	ACT-2
Capana04g000493	156	163	325	343	1031	1702	4.45	6.27	11.8	15.09	45.59	63.64	7.50667	41.44	2.46478	1.97645e-05	0.000918513	At4g33300
Capana01g003839	145	97	68	176	245	266	14.58	13.15	8.7	27.29	38.19	35.06	12.1433	33.5133	1.46457	1.97964e-05	0.000918513	MIK1
Capana12g000127	16	9	7	30	46	142	1.2	0.91	0.67	3.46	5.34	13.93	0.926667	7.57667	3.03144	1.97985e-05	0.000918513	--
Capana06g000932	41	74	52	174	124	636	1.26	3.07	2.04	8.27	5.92	25.69	2.12333	13.2933	2.6463	1.98249e-05	0.000918513	maoII
Capana08g002769	139	226	105	439	445	356	7.51	16.47	7.23	36.59	37.29	25.23	10.4033	33.0367	1.66702	1.98891e-05	0.000920035	MFSD14B
Capana01g002361	699	643	657	871	1533	1864	62.12	77.04	74.34	119.38	211.23	217.18	71.1667	182.597	1.35939	2.03295e-05	0.000938928	RAP2-3
Capana07g002359	179	110	140	197	479	567	13.83	11.46	13.78	23.48	57.4	57.45	13.0233	46.11	1.82398	2.05191e-05	0.000946196	SAT3
Capana00g003271	109	62	133	17	19	5	2.84	2.17	4.41	0.68	0.77	0.17	3.14	0.54	-2.53973	2.07564e-05	0.000955638	KIN14I
Capana05g001156	26	3	15	45	89	207	3.65	0.57	2.68	9.74	19.37	38.1	2.3	22.4033	3.28401	2.12342e-05	0.000976108	--
Capana08g001367	56	60	99	16	10	8	1.58	2.28	3.56	0.7	0.44	0.3	2.47333	0.48	-2.36535	2.14825e-05	0.000984802	--
Capana10g001051	4	5	4	24	8	294	0.16	0.26	0.2	1.45	0.49	15.12	0.206667	5.68667	4.78221	2.14904e-05	0.000984802	NPF7.3
Capana08g002055	431	741	391	824	1973	2629	15.68	36.36	18.12	46.25	111.33	125.44	23.3867	94.34	2.01218	2.16365e-05	0.000989954	ABCG11
Capana10g002185	0	0	0	4	30	27	0	0	0	0.48	3.61	2.74	0.001	2.27667	11.1527	2.18772e-05	0.000997305	SINAT2
Capana01g001013	42	44	29	35	288	743	1.45	2.05	1.28	1.87	15.47	33.74	1.59333	17.0267	3.41768	2.18895e-05	0.000997305	DUR3
Capana10g000259	19	22	14	0	0	0	1.08	1.69	1.02	0	0	0	1.26333	0.001	-10.303	2.1899e-05	0.000997305	RLP29
Capana00g001942	11	67	29	101	245	530	0.82	6.7	2.74	11.55	28.17	51.52	3.42	30.4133	3.15264	2.19442e-05	0.000997817	ACO3
MSTRG.27633	209	23	31	0	1	6	10.13	1.49	1.92	0	0.08	0.37	4.51333	0.15	-4.91116	2.20888e-05	0.00100284	--
Capana01g004427	139	54	62	18	12	16	4.67	2.45	2.67	0.91	0.6	0.71	3.26333	0.74	-2.14075	2.26745e-05	0.00102626	SBT1.7
Capana01g004436	139	54	62	18	12	16	4.67	2.45	2.67	0.91	0.6	0.71	3.26333	0.74	-2.14075	2.26745e-05	0.00102626	SBT1.7
Capana08g002594	627	266	504	162	103	134	31.65	18.11	32.4	12.61	8.06	8.87	27.3867	9.84667	-1.47577	2.2824e-05	0.00103144	PAP2
Capana10g000291	14	4	9	15	113	123	0.93	0.36	0.76	1.53	11.58	10.66	0.683333	7.92333	3.53545	2.28908e-05	0.00103286	ZRK3
Capana07g002105	32	13	15	64	65	61	2.55	1.4	1.52	7.86	8.02	6.37	1.82333	7.41667	2.02419	2.3015e-05	0.00103687	EP1
MSTRG.30260	101	154	5	743	2450	6850	4.68	9.63	0.3	53.14	176.16	416.47	4.87	215.257	5.46599	2.33428e-05	0.00105003	FAD2
Capana08g001838	260	107	285	21	47	54	32.77	18.21	45.8	4.09	9.2	8.94	32.26	7.41	-2.1222	2.34427e-05	0.00105291	--
Capana00g002622	0	3	0	14	20	102	0	0.42	0	2.22	3.19	13.73	0.14	6.38	5.51006	2.35493e-05	0.001055	LRK10
Capana05g000118	19	11	8	39	42	68	0.52	0.41	0.28	1.66	1.79	2.45	0.403333	1.96667	2.28571	2.35969e-05	0.001055	RGA1
MSTRG.20156	441	200	139	31	61	63	60.25	36.84	24.18	6.53	12.92	11.28	40.4233	10.2433	-1.9805	2.36642e-05	0.0010564	PDF2.2
Capana01g000795	773	585	665	873	1664	2293	42.07	42.92	46.08	73.27	140.41	163.6	43.69	125.76	1.5253	2.40345e-05	0.0010713	PBL19
Capana12g002448	2	1	0	15	16	50	0.11	0.08	0	1.3	1.39	3.67	0.0633333	2.12	5.06496	2.41485e-05	0.00107475	EAS
Capana06g000449	136	107	151	44	22	19	31.03	32.91	43.86	15.48	7.78	5.68	35.9333	9.64667	-1.89722	2.42487e-05	0.00107758	At1g07660
Capana06g002516	449	578	343	881	874	2046	19.13	33.2	18.6	57.88	57.73	114.27	23.6433	76.6267	1.69641	2.51967e-05	0.00111802	AS
Capana07g002399	1463	1145	1348	538	591	408	102.7	108.37	120.48	58.25	64.33	37.55	110.517	53.3767	-1.04998	2.52455e-05	0.00111849	SEC14
MSTRG.33070	7089	5225	6854	2614	1672	1111	886.82	881.32	1091.69	504.34	324.32	182.22	953.277	336.96	-1.50032	2.54611e-05	0.00112635	MtrDRAFT_AC149210g4v1
Capana01g000668	15	18	6	47	44	88	0.78	1.26	0.4	3.77	3.55	6	0.813333	4.44	2.44864	2.56782e-05	0.00113424	CYP71D55
Capana02g003669	346	156	342	80	62	35	47.73	29.02	60.07	17.02	13.26	6.33	45.6067	12.2033	-1.90197	2.57525e-05	0.0011354	--
Capana10g001591	187	190	137	310	280	546	6.11	8.37	5.7	15.63	14.19	23.4	6.72667	17.74	1.39904	2.57817e-05	0.0011354	ddl
MSTRG.4164	7	10	0	74	146	807	1.08	2.07	0	17.55	34.8	162.66	1.05	71.67	6.09291	2.61848e-05	0.00115142	EAS
Capana11g000464	140	105	137	47	25	29	13.03	13.17	16.23	6.74	3.61	3.54	14.1433	4.63	-1.61104	2.62495e-05	0.00115254	--
Capana03g004532	13	15	5	14	57	539	0.41	0.65	0.2	0.67	2.75	22.07	0.42	8.49667	4.33844	2.65378e-05	0.00116346	ETR2
MSTRG.26168	100	89	32	203	172	365	3.48	4.18	1.42	10.9	9.28	16.66	3.02667	12.28	2.02051	2.66497e-05	0.00116663	CF-9
Capana08g001167	864	636	769	335	176	173	42.36	42.04	48	25.33	13.38	11.12	44.1333	16.61	-1.40982	2.69894e-05	0.00117974	ZIFL1
MSTRG.27273	4120	3062	4213	1350	571	365	414.8	415.67	540.06	209.59	89.14	48.18	456.843	115.637	-1.9821	2.73344e-05	0.00119305	MtrDRAFT_AC149210g1v1
MSTRG.22457	412	230	270	38	10	0	29.96	22.55	24.99	4.26	1.13	0	25.8333	1.79667	-3.84584	2.75088e-05	0.00119888	--
Capana05g001981	92	68	93	183	155	156	9.97	9.93	12.83	30.58	26.04	22.16	10.91	26.26	1.26722	2.7859e-05	0.00121234	--
MSTRG.10864	1935	1643	1283	2534	2543	4962	69.09	77.49	59.73	141.5	135.21	214.79	68.77	163.833	1.25238	2.79441e-05	0.0012132	--
Capana01g000248	15753	18293	5884	4061	1986	1678	694.74	1087.78	330.4	276.22	135.81	97.03	704.307	169.687	-2.05333	2.79613e-05	0.0012132	CYP86A22
Capana06g002803	425	30	327	32	15	15	23.9	2.27	23.41	2.77	1.31	1.11	16.5267	1.73	-3.25595	2.808e-05	0.00121516	KCS12
Capana07g001400	38	20	28	42	118	631	3.35	2.38	3.14	5.71	16.14	72.97	2.95667	31.6067	3.41819	2.80892e-05	0.00121516	SLAH1
Capana05g001829	93	101	83	30	13	15	3.84	5.62	4.36	1.91	0.83	0.81	4.60667	1.18333	-1.96087	2.86128e-05	0.00123599	GGT1
Capana05g002040	5640	3879	3647	6445	8318	17008	191.99	178.04	158.07	338.38	439.05	759.1	176.033	512.177	1.54079	2.88969e-05	0.00124643	At2g40140
Capana02g000741	518	488	590	761	1299	2319	12	15.25	17.41	27.2	46.67	70.45	14.8867	48.1067	1.69222	2.89821e-05	0.00124827	At1g09620
Capana12g002099	281	341	197	502	616	533	28.61	46.82	25.54	78.84	97.26	71.16	33.6567	82.42	1.2921	2.97082e-05	0.0012758	--
Capana12g000787	216	241	270	94	76	64	14.36	21.6	22.85	9.64	7.83	5.58	19.6033	7.68333	-1.35129	3.02535e-05	0.00129454	CYCA3-1
Capana02g001200	24	13	8	31	79	154	1.15	0.84	0.49	2.29	5.86	9.66	0.826667	5.93667	2.84428	3.02767e-05	0.00129454	--
Capana02g001094	9	56	1	683	692	965	0.47	3.93	0.07	54.81	55.83	65.83	1.49	58.8233	5.303	3.03842e-05	0.00129725	CYP71D7
MSTRG.33211	51	44	51	96	141	104	1.78	2.07	2.27	5.17	7.64	4.76	2.04	5.85667	1.52151	3.04564e-05	0.00129844	--
Capana12g002344	3794	4278	2223	1393	838	1042	208.86	317.54	155.82	118.27	71.53	75.21	227.407	88.3367	-1.36419	3.05468e-05	0.00130025	CYP77A1
Capana03g000068	3490	1044	2870	635	615	656	140.35	56.61	146.95	39.39	38.35	34.59	114.637	37.4433	-1.61429	3.11907e-05	0.00132398	PMEU1
Capana06g001267	790	742	776	362	288	241	43.09	54.57	53.89	30.45	24.36	17.23	50.5167	24.0133	-1.07292	3.15636e-05	0.00133635	--
Capana12g000302	650	258	170	71	58	94	53.19	28.47	17.71	8.97	7.36	10.08	33.1233	8.80333	-1.91173	3.1573e-05	0.00133635	--
Capana04g002494	20	7	6	35	48	80	2.52	1.19	0.96	6.81	9.39	13.24	1.55667	9.81333	2.65628	3.19896e-05	0.00135203	LECRK32
MSTRG.6547	0	0	2	18	18	37	0	0	0.43	4.69	4.72	8.2	0.143333	5.87	5.35591	3.20567e-05	0.00135292	--
MSTRG.23431	12	28	7	44	58	488	0.59	1.86	0.44	3.35	4.44	31.58	0.963333	13.1233	3.76796	3.25166e-05	0.00137036	--
Capana00g002538	184	108	250	36	52	41	14.5	11.48	25.09	4.38	6.36	4.24	17.0233	4.99333	-1.76944	3.31952e-05	0.0013964	SWEET12
Capana12g000234	7423	509	3510	80	114	5	218.24	20.18	131.4	3.63	5.2	0.19	123.273	3.00667	-5.35755	3.32295e-05	0.0013964	--
MSTRG.6586	57	102	23	3	6	0	3.42	8.26	1.76	0.28	0.56	0	4.48	0.28	-4	3.42152e-05	0.00143439	--
Capana12g000235	1082	46	133	26	23	29	28.98	1.66	4.53	1.07	0.96	1.02	11.7233	1.01667	-3.52746	3.42311e-05	0.00143439	--
Capana04g000076	108	73	30	135	254	410	6.19	5.64	2.19	11.93	22.57	30.81	4.67333	21.77	2.21982	3.4405e-05	0.00143962	PIX13
Capana12g002007	199	150	97	196	614	704	9.68	9.83	6	14.7	46.29	44.88	8.50333	35.29	2.05316	3.47629e-05	0.00145252	NSP2
Capana02g001859	127	5	206	7	1	1	7.5	0.4	15.48	0.64	0.09	0.08	7.79333	0.27	-4.85121	3.48252e-05	0.00145306	DSEL
MSTRG.30035	13	32	26	69	107	92	0.82	2.73	2.09	6.74	10.5	7.65	1.88	8.29667	2.1418	3.48778e-05	0.00145319	--
Capana12g002664	2	6	1	12	41	73	0.04	0.17	0.03	0.4	1.37	2.07	0.08	1.28	4	3.5029e-05	0.00145742	FER
Capana05g000935	343	301	403	144	132	123	40.49	47.91	60.57	26.22	24.16	19.04	49.6567	23.14	-1.1016	3.52111e-05	0.00146293	HMGA
Capana10g000285	53	2	48	0	0	0	9.46	0.48	10.9	0	0	0	6.94667	0.001	-12.7621	3.54035e-05	0.00146885	--
Capana01g003633	1296	510	741	260	171	86	57.16	30.33	41.61	17.68	11.69	4.97	43.0333	11.4467	-1.91053	3.5708e-05	0.00147939	--
Capana04g002689	259	119	118	31	49	44	9.47	5.87	5.49	1.75	2.78	2.11	6.94333	2.21333	-1.64941	3.57716e-05	0.00147994	NCL2
Capana04g001433	254	158	165	45	73	39	13.19	11.06	10.91	3.6	5.88	2.65	11.72	4.04333	-1.53536	3.59455e-05	0.00148504	RCH2
Capana12g002043	50	20	32	76	87	111	1.8	0.97	1.47	4.22	4.86	5.24	1.41333	4.77333	1.7559	3.62761e-05	0.00149592	--
Capana12g002238	2377	1185	1072	568	287	238	109.09	73.33	62.64	40.2	20.42	14.32	81.6867	24.98	-1.70933	3.63108e-05	0.00149592	PME44
MSTRG.5919	5	10	2	26	37	55	0.26	0.7	0.13	2.09	2.99	3.75	0.363333	2.94333	3.01809	3.72138e-05	0.00153098	--
Capana00g002990	1130	765	940	369	210	132	53.3	48.66	56.46	26.85	15.36	8.16	52.8067	16.79	-1.65312	3.83036e-05	0.00157269	--
Capana03g003679	9	56	568	11	2	6	0.88	7.4	70.91	1.66	0.3	0.77	26.3967	0.91	-4.85835	3.83348e-05	0.00157269	--
Capana02g003085	10	7	2	34	45	30	0.65	0.62	0.17	3.43	4.56	2.57	0.48	3.52	2.87447	3.88811e-05	0.00159288	MAPKKK20
Capana11g001615	109	6	38	0	1	1	5.13	0.38	2.28	0	0.07	0.06	2.59667	0.0433333	-5.90504	3.90135e-05	0.00159414	GLOX1
Capana01g002963	4	3	1	16	22	40	0.28	0.28	0.09	1.7	2.35	3.62	0.216667	2.55667	3.56071	3.90638e-05	0.00159414	GIP2
Capana03g002664	683	533	506	253	147	122	25.48	26.81	24.03	14.56	8.5	5.97	25.44	9.67667	-1.39452	3.90748e-05	0.00159414	At5g58300
Capana05g002190	196	312	393	67	65	106	9.83	21.1	25.1	5.18	5.06	6.97	18.6767	5.73667	-1.70295	3.91851e-05	0.00159643	UVR8
Capana00g001558	782	764	772	266	171	76	135.4	178.29	170.28	71.03	46.02	17.26	161.323	44.77	-1.84935	4.11602e-05	0.00167457	HTR2
Capana03g001147	102	51	77	19	4	7	1.71	1.15	1.64	0.49	0.1	0.15	1.5	0.246667	-2.60433	4.13059e-05	0.00167817	TRN1
Capana07g000354	1038	918	578	316	295	189	57.7	68.75	40.91	27.07	25.38	13.74	55.7867	22.0633	-1.33827	4.24186e-05	0.00171863	At4g20840
Capana09g001859	5	1	5	13	30	100	0.54	0.15	0.69	2.16	5.02	14.14	0.46	7.10667	3.94947	4.29336e-05	0.0017371	PRP1
MSTRG.16970	2	4	7	27	31	30	0.19	0.47	0.74	3.44	3.93	3.27	0.466667	3.54667	2.926	4.32776e-05	0.0017486	--
Capana09g000310	70	16	53	4	0	0	5.87	1.81	5.66	0.52	0	0	4.44667	0.173333	-4.6811	4.43246e-05	0.00178845	OFP8
MSTRG.16969	41	17	17	66	65	188	0.64	0.35	0.34	1.6	1.59	3.86	0.443333	2.35	2.4062	4.46035e-05	0.00179723	--
Capana03g000164	3570	1277	3118	793	732	821	217.19	104.75	241.52	74.41	69.05	65.49	187.82	69.65	-1.43116	4.47877e-05	0.00180218	surE
Capana05g002560	842	1056	1491	428	193	200	29.77	50.35	67.13	23.34	10.58	9.27	49.0833	14.3967	-1.7695	4.48841e-05	0.00180359	PAL
Capana11g000495	91	30	99	9	2	12	6.68	2.97	9.26	1.02	0.23	1.16	6.30333	0.803333	-2.97204	4.51767e-05	0.00181287	XYL1
Capana04g000600	93	41	57	15	5	5	6.55	3.89	5.11	1.63	0.55	0.46	5.18333	0.88	-2.5583	4.54374e-05	0.00182084	CYCD3-3
Capana08g002260	312	207	201	386	374	718	19.69	17.61	16.15	37.57	36.59	59.4	17.8167	44.52	1.32123	4.58354e-05	0.0018277	At4g33920
Capana10g001363	60	126	70	13	16	4	6.75	19.1	10.02	2.25	2.79	0.59	11.9567	1.87667	-2.67157	4.5895e-05	0.0018277	PMEI9
Capana07g000078	257	12	58	563	767	850	38.59	2.43	11.09	130.4	178.59	167.35	17.37	158.78	3.19236	4.59111e-05	0.0018277	--
Capana03g003525	278	190	345	79	36	17	46.45	42.81	73.4	20.36	9.33	3.72	54.22	11.1367	-2.28351	4.59136e-05	0.0018277	HIS2A
Capana02g001868	1287	923	1367	415	179	103	222.9	215.54	301.44	110.85	48.07	23.39	246.627	60.77	-2.0209	4.63535e-05	0.00184247	HTR2
Capana06g000298	159	267	132	343	493	1026	12.37	28.01	13.07	41.15	59.47	104.65	17.8167	68.4233	1.94126	4.64668e-05	0.00184448	DOF5.3
Capana03g002784	4	14	10	13	72	331	0.77	3.61	2.44	3.84	21.36	83.04	2.27333	36.08	3.98832	4.74344e-05	0.00187277	--
Capana06g003045	36	26	6	76	94	116	1.91	1.86	0.41	6.22	7.74	8.07	1.39333	7.34333	2.39789	4.77899e-05	0.00188213	At5g20050
Capana09g001538	5	2	2	8	31	95	0.31	0.17	0.16	0.77	3.01	7.8	0.213333	3.86	4.17742	4.77997e-05	0.00188213	CRPK1
Capana06g001110	991	665	813	1251	1538	3551	64.95	58.77	67.85	126.46	156.31	305.15	63.8567	195.973	1.61775	4.84642e-05	0.00190574	WRKY40
Capana03g004628	238	472	189	471	1381	1746	13.04	34.87	13.19	39.81	117.34	125.44	20.3667	94.1967	2.20947	4.85417e-05	0.00190623	APS1
Capana06g001459	54	12	62	3	0	0	7.08	2.12	10.35	0.61	0	0	6.51667	0.203333	-5.00222	4.8627e-05	0.00190703	AGL61
Capana08g002330	1275	782	1275	1763	1962	3682	65.2	53.92	83.01	139.04	155.56	246.86	67.3767	180.487	1.42157	4.8862e-05	0.0019137	TOGT1
Capana10g000854	48	67	62	113	155	146	1.96	3.7	3.23	7.13	9.83	7.83	2.96333	8.26333	1.4795	4.92073e-05	0.00192465	JAR6
Capana01g003327	2461	3098	1933	4493	4545	4321	85.74	145.54	85.75	241.44	245.53	197.38	105.677	228.117	1.11011	4.95789e-05	0.00193407	At1g50920
MSTRG.15930	8	11	12	39	30	90	0.49	0.87	0.95	3.61	2.91	7.47	0.77	4.66333	2.59843	4.95933e-05	0.00193407	LIP5
Capana08g000700	0	1	1	10	18	51	0	0.13	0.13	1.52	2.75	6.58	0.0866667	3.61667	5.38304	4.96456e-05	0.00193407	CRRSP38
Capana03g004449	19	24	5	27	168	173	2.82	4.8	0.94	6.18	38.63	33.64	2.85333	26.15	3.19609	5.03861e-05	0.00196032	STH-2
Capana08g000107	37	39	42	8	2	4	3.87	5.5	5.59	1.29	0.32	0.55	4.98667	0.72	-2.79201	5.09058e-05	0.00197792	Os02g0642300
MSTRG.5364	21	13	15	0	0	0	1.02	0.85	0.93	0	0	0	0.933333	0.001	-9.86625	5.09835e-05	0.00197832	--
Capana08g002262	329	668	4726	199	170	116	48.79	133.57	892.25	45.51	39.09	22.55	358.203	35.7167	-3.32611	5.12189e-05	0.00198483	HSP18.2
Capana05g001093	21	40	31	72	97	108	2.43	6.24	4.57	12.85	17.41	16.39	4.41333	15.55	1.81697	5.40164e-05	0.00208658	PDLP6
Capana08g000942	983	1723	693	1199	6152	13883	63.04	148.98	56.58	118.58	611.7	1167.23	89.5333	632.503	2.82058	5.40577e-05	0.00208658	PCAS-2
Capana10g002246	33	24	6	40	110	348	1.42	1.39	0.33	2.66	7.34	19.65	1.04667	9.88333	3.2392	5.56065e-05	0.00214355	MUCI21
Capana04g001398	59	42	40	77	128	274	3.33	3.2	2.88	6.71	11.21	20.29	3.13667	12.7367	2.02168	5.67252e-05	0.00218381	PUB27
Capana00g002856	265	211	185	430	381	319	20.15	21.64	17.91	50.43	44.93	31.81	19.9	42.39	1.09096	5.71977e-05	0.00219912	--
Capana02g000729	1	0	0	10	8	69	0.06	0	0	0.87	0.7	5.1	0.02	2.22333	6.79658	5.74776e-05	0.00220699	PLP1
MSTRG.34035	1	5	3	24	41	20	0.09	0.64	0.36	3.49	5.98	2.47	0.363333	3.98	3.4534	5.76565e-05	0.00221097	--
Capana06g000066	9	16	10	38	39	60	0.4	0.96	0.56	2.6	2.68	3.49	0.64	2.92333	2.19147	5.79052e-05	0.00221573	At4g02900
Capana08g001744	46	63	74	14	11	7	5.12	9.57	10.5	2.45	1.98	1.03	8.39667	1.82	-2.20588	5.79315e-05	0.00221573	--
Capana02g001912	727	823	621	1780	2046	1034	138	210.63	150.08	521.1	602.17	257.33	166.237	460.2	1.46902	6.02272e-05	0.00229755	DRMH1
Capana03g001299	2410	1318	1582	809	651	580	86.64	63.89	72.41	44.86	36.29	27.34	74.3133	36.1633	-1.03909	6.0447e-05	0.00230294	At2g26730
MSTRG.22609	44	47	48	93	175	105	3.36	4.84	4.67	10.95	20.72	10.51	4.29	14.06	1.71255	6.07656e-05	0.00231208	--
Capana11g002327	180	89	155	48	21	25	6.47	4.31	7.09	2.66	1.17	1.18	5.95667	1.67	-1.83466	6.14647e-05	0.00233566	At1g68400
Capana01g002802	1750	1933	1629	2505	2623	4018	57.27	85.3	67.87	126.42	133.11	172.4	70.1467	143.977	1.03739	6.17007e-05	0.0023416	At3g62310
Capana12g000596	456	385	262	585	620	608	35.36	40.25	25.87	69.96	74.54	61.81	33.8267	68.77	1.02362	6.18726e-05	0.00234509	--
MSTRG.24445	24	39	18	56	206	108	1.8	5.4	2.44	7.94	29.83	13.34	3.21333	17.0367	2.4065	6.20263e-05	0.00234789	Os03g0733400
Capana00g003397	3204	1855	1478	618	169	89	121.83	95.1	71.55	36.24	9.96	4.44	96.16	16.88	-2.51012	6.21491e-05	0.00234951	At1g64390
Capana03g000176	3944	2296	2367	855	155	153	155.97	122.42	119.18	52.15	9.5	7.93	132.523	23.1933	-2.51446	6.23637e-05	0.00235459	HTH
Capana00g004034	136	71	80	181	154	251	21.09	14.85	15.8	43.29	37.03	51.03	17.2467	43.7833	1.34406	6.28628e-05	0.00237039	XERICO
MSTRG.1535	0	0	0	15	12	10	0	0	0.08	3.45	2.69	1.99	0.0266667	2.71	6.66711	6.31166e-05	0.00237503	HMGR2
Capana06g001128	951	470	565	280	164	224	29.38	19.58	22.22	13.34	7.86	9.07	23.7267	10.09	-1.23358	6.31476e-05	0.00237503	AVP1
Capana06g001111	8	12	31	76	51	238	0.43	0.86	2.1	6.25	4.22	16.64	1.13	9.03667	2.99947	6.36666e-05	0.00239149	CIPK25
Capana07g001097	2259	686	1225	455	165	269	122.93	50.34	84.88	38.19	13.92	19.19	86.05	23.7667	-1.85624	6.39422e-05	0.00239571	TOGT1
MSTRG.5371	320	179	299	441	466	850	6.72	5.48	10.41	21.88	21.21	31.7	7.53667	24.93	1.72588	6.42695e-05	0.00240369	--
Capana04g001122	2766	1794	2093	938	969	651	392.99	343.67	378.62	205.54	213.47	121.27	371.76	180.093	-1.04563	6.43189e-05	0.00240369	FLZ6
Capana11g000037	430	251	274	121	134	122	30.82	24.26	25.01	13.38	14.89	11.47	26.6967	13.2467	-1.01103	6.45065e-05	0.00240764	OTU9
Capana02g001743	338	379	199	107	89	111	11.15	16.86	8.36	5.45	4.55	4.8	12.1233	4.93333	-1.29715	6.45894e-05	0.00240768	MDIS2
Capana03g002639	291	238	242	108	46	84	14.54	16.03	15.39	8.32	3.56	5.5	15.32	5.79333	-1.40295	6.49047e-05	0.00241402	--
MSTRG.26959	144	146	138	269	199	378	20.58	28.14	25.11	59.3	44.1	70.84	24.61	58.08	1.2388	6.4924e-05	0.00241402	--
Capana01g000540	600	247	276	125	85	120	19.5	10.82	11.42	6.27	4.28	5.11	13.9133	5.22	-1.41435	6.52477e-05	0.00242299	ORP2A
MSTRG.16306	6	10	2	24	31	97	0.39	0.87	0.16	2.39	3.1	8.2	0.473333	4.56333	3.26916	6.5374e-05	0.00242462	--
Capana07g000461	108	100	53	183	175	522	7.47	9.33	4.67	19.52	18.77	47.34	7.15667	28.5433	1.99579	6.5722e-05	0.00243445	--
Capana09g001928	43662	62658	39805	86509	112371	89039	1709.52	3307.83	1984.32	5223.96	6821.94	4570.72	2333.89	5538.87	1.24686	6.58884e-05	0.00243612	HSC-2
Capana01g003908	182	1	28	0	0	1	9.07	0.07	1.78	0	0	0.07	3.64	0.0233333	-7.2854	6.59329e-05	0.00243612	pat1-k1
Capana00g003378	52	90	95	165	194	278	3.51	8.18	8.15	17.15	20.28	24.57	6.61333	20.6667	1.64386	6.64789e-05	0.00245013	UGE2
Capana07g000375	244	227	156	282	499	683	14.51	18.2	11.81	25.86	46.01	53.25	14.84	41.7067	1.49079	6.66055e-05	0.00245172	OPR3
Capana12g000383	256	186	160	281	357	352	21.93	21.48	17.45	37.12	47.41	39.53	20.2867	41.3533	1.02747	6.68446e-05	0.00245744	--
MSTRG.28802	30	55	77	308	219	116	4.33	10.71	14.16	68.59	49.03	21.96	9.73333	46.5267	2.25705	6.70248e-05	0.00246098	--
Capana12g002146	5227	7408	3260	10133	16304	11891	410.67	784.75	326.11	1227.84	1986.16	1224.86	507.177	1479.62	1.54467	6.76161e-05	0.00247942	DNAJ1
Capana03g001594	98	153	110	22	31	8	5.73	12.06	8.18	1.98	2.81	0.61	8.65667	1.8	-2.26581	6.76958e-05	0.00247942	Rv0183
Capana03g000504	675	386	463	210	162	113	35.83	27.63	31.29	17.19	13.33	7.86	31.5833	12.7933	-1.30377	6.78191e-05	0.00248084	At1g80640
MSTRG.10978	106	79	41	18	8	5	7.51	7.73	3.75	1.91	0.86	0.5	6.33	1.09	-2.53788	6.85637e-05	0.00249875	--
Capana03g003472	46	58	34	124	88	447	2.4	4.09	2.26	9.99	7.13	30.63	2.91667	15.9167	2.44815	6.8956e-05	0.00250244	At2g48020
Capana01g002870	885	1071	646	1425	1774	1571	39.77	64.88	36.96	98.76	123.58	92.54	47.2033	104.96	1.15288	6.89566e-05	0.00250244	--
Capana04g001495	96	62	39	83	274	608	4.48	3.9	2.32	5.98	19.84	37.23	3.56667	21.0167	2.55889	6.8974e-05	0.00250244	CYP92C6
MSTRG.1907	3402	2755	1392	888	842	684	402.93	445.49	211.42	164.26	156.67	107.35	353.28	142.76	-1.30722	6.90059e-05	0.00250244	--
Capana03g001471	2	13	6	39	31	117	0.24	2.08	0.91	7.14	5.7	18.2	1.07667	10.3467	3.26452	6.99455e-05	0.00253339	CEVI57
Capana03g004550	1829	1557	1742	774	494	353	137.33	157.63	166.54	89.63	57.51	34.75	153.833	60.63	-1.34326	7.02405e-05	0.00254094	RPS15
Capana03g002487	490	364	175	117	59	65	13.18	13.2	5.99	4.85	2.46	2.29	10.79	3.2	-1.75355	7.12521e-05	0.00257437	ERL1
Capana02g001934	78	103	65	147	194	185	10.95	19.5	11.62	31.83	42.23	34.05	14.0233	36.0367	1.36164	7.16263e-05	0.00258471	VQ4
Capana12g000028	0	1	0	9	25	20	0	0.05	0	0.54	1.51	1.02	0.0166667	1.02333	5.94017	7.28161e-05	0.00262274	CER1
Capana01g001434	14	7	7	24	39	82	1.87	1.26	1.19	4.93	8.06	14.33	1.44	9.10667	2.66085	7.28588e-05	0.00262274	BAP2
Capana01g001340	361	135	196	74	32	56	11.48	5.79	7.94	3.63	1.58	2.34	8.40333	2.51667	-1.73945	7.37224e-05	0.00264538	SBT4.14
Capana04g000161	30	12	71	0	2	0	1.51	0.82	4.55	0	0.16	0	2.29333	0.0533333	-5.42626	7.37877e-05	0.00264538	EXL3
MSTRG.14083	511	469	429	948	1451	690	43.61	53.97	46.62	124.79	192.02	77.21	48.0667	131.34	1.4502	7.38481e-05	0.00264538	--
Capana06g001248	63	72	94	117	241	322	3.29	5.07	6.25	9.43	19.53	22.06	4.87	17.0067	1.80411	7.52287e-05	0.00269156	CYP94A2
Capana05g000020	177	120	134	148	445	2855	16.47	15.05	15.87	21.24	64.2	348.29	15.7967	144.577	3.19414	7.53643e-05	0.00269313	DDB_G0268948
Capana03g004354	26	97	15	269	196	277	1.74	8.74	1.28	27.73	20.31	24.27	3.92	24.1033	2.62031	7.572e-05	0.00270255	--
Capana10g000269	38	11	39	1	0	1	6.63	2.59	8.66	0.27	0	0.23	5.96	0.166667	-5.16027	7.58128e-05	0.00270258	--
Capana06g000045	383	282	381	123	71	35	62.24	61.79	78.84	30.83	17.89	7.46	67.6233	18.7267	-1.85243	7.62158e-05	0.00271365	HIS2A
Capana12g000572	224	85	81	249	314	414	12.3	6.29	5.66	21.09	26.74	29.81	8.08333	25.88	1.67882	7.68536e-05	0.00273305	--
Capana03g000465	704	618	438	786	975	1249	24.82	29.38	19.66	42.74	53.3	57.73	24.62	51.2567	1.05791	7.794e-05	0.00276455	EREL1
Capana12g002880	934	543	395	850	1787	1878	89	69.77	47.92	124.92	264.03	234.62	68.8967	207.857	1.59308	7.79749e-05	0.00276455	--
Capana04g001402	3449	1241	1655	784	489	528	117.41	56.96	71.73	41.16	25.81	23.57	82.0333	30.18	-1.44262	7.80218e-05	0.00276455	OSCPNX1
Capana12g002549	764	465	527	270	205	173	16.27	13.35	14.29	8.87	6.77	4.83	14.6367	6.82333	-1.10104	7.84526e-05	0.00277395	KINUC
Capana04g000335	351	118	117	895	715	326	56.65	25.68	24.04	222.8	178.94	68.99	35.4567	156.91	2.14581	7.84761e-05	0.00277395	--
Capana09g001623	7	12	7	18	50	127	0.25	0.58	0.32	0.99	2.77	5.94	0.383333	3.23333	3.07635	7.8861e-05	0.00277879	LECRK41
Capana00g004572	1578	1163	980	466	525	305	96	95.4	75.91	43.73	49.52	24.33	89.1033	39.1933	-1.18487	7.88968e-05	0.00277879	At4g03415
Capana12g000958	6	2	7	18	33	48	0.39	0.18	0.59	1.82	3.36	4.14	0.386667	3.10667	3.00621	7.91827e-05	0.00278552	DRG2
MSTRG.13937	1	5	0	18	26	44	0.1	0.67	0	2.75	4	5.72	0.256667	4.15667	4.01746	7.95336e-05	0.00279452	--
Capana02g003264	386	321	169	501	551	913	10.92	12.24	6.09	21.85	24.16	33.85	9.75	26.62	1.44904	7.9954e-05	0.00280594	FER
Capana00g001879	406	297	312	563	437	857	10.36	10.22	10.13	22.15	17.29	28.67	10.2367	22.7033	1.14916	8.01621e-05	0.00280988	LECRKS2
Capana07g001261	1	3	6	19	28	39	0.11	0.44	0.82	3.16	4.68	5.51	0.456667	4.45	3.28459	8.1938e-05	0.00286871	Os06g0358800
Capana10g001336	14	49	14	58	152	276	0.96	4.52	1.22	6.12	16.12	24.74	2.23333	15.66	2.80981	8.29511e-05	0.0029002	CODM
Capana12g000777	31	86	82	153	224	431	2.04	7.62	6.86	15.51	22.83	37.14	5.50667	25.16	2.19188	8.30349e-05	0.0029002	PUB15
Capana08g001410	23	48	6	69	323	154	1.89	5.36	0.63	8.77	41.26	16.63	2.62667	22.22	3.08055	8.33029e-05	0.0029061	At3g05170
Capana01g000575	60	660	1743	94	44	61	6.59	97.75	243.78	15.93	7.49	8.79	116.04	10.7367	-3.434	8.38144e-05	0.00292048	HSP23
Capana09g000751	926	727	1460	398	283	274	64.81	68.61	130.11	42.96	30.71	25.14	87.8433	32.9367	-1.41524	8.46058e-05	0.00293858	At4g27520
Capana05g001139	730	132	218	80	30	24	116.95	28.53	44.5	19.66	7.58	5.15	63.3267	10.7967	-2.55223	8.47015e-05	0.00293858	MLP43
Capana05g001140	730	132	218	80	30	24	116.95	28.53	44.5	19.66	7.58	5.15	63.3267	10.7967	-2.55223	8.47015e-05	0.00293858	MLP43
Capana01g003184	15	8	4	25	42	79	1.83	1.32	0.62	4.72	7.96	12.67	1.25667	8.45	2.74935	8.4734e-05	0.00293858	--
Capana01g002369	1151	664	1379	1768	2106	3066	82.51	64.18	125.86	195.46	234.08	288.15	90.85	239.23	1.39684	8.56878e-05	0.00296642	ATL2
Capana08g002127	378	288	343	152	131	102	36.91	37.92	42.64	22.89	19.83	13.06	39.1567	18.5933	-1.07447	8.57389e-05	0.00296642	GGP5
Capana08g001194	520	364	321	551	702	1203	10.76	10.15	8.45	17.58	22.52	32.63	9.78667	24.2433	1.3087	8.77218e-05	0.00303146	ALA1
Capana06g000165	52	16	46	5	3	2	2.88	1.19	3.24	0.43	0.26	0.15	2.43667	0.28	-3.12141	8.81358e-05	0.00304219	At3g07010
Capana01g003503	235	245	164	79	60	36	26.81	37.68	23.82	13.9	10.61	5.38	29.4367	9.96333	-1.56291	8.85451e-05	0.00305273	ERF13
Capana02g000306	124	100	104	277	208	168	6.41	6.97	6.84	22.08	16.67	11.39	6.74	16.7133	1.31018	8.89163e-05	0.00306193	DJC76
Capana01g002000	442	688	295	911	1108	1321	42.12	88.4	35.79	133.88	163.71	165.04	55.4367	154.21	1.47598	8.98703e-05	0.00309116	NAC083
Capana03g000650	246	204	248	76	103	98	20.62	23.06	26.47	9.83	13.39	10.77	23.3833	11.33	-1.04533	9.03282e-05	0.00310327	NUDT17
MSTRG.25271	74	151	56	11	22	13	6.94	20.61	6.59	1.58	3.18	1.57	11.38	2.11	-2.43119	9.04453e-05	0.00310367	--
Capana03g000385	764	1039	655	1554	1823	1378	71.93	131.9	78.52	225.66	266.14	170.11	94.1167	220.637	1.22915	9.23277e-05	0.00316457	MOS4
Capana01g001943	2	4	3	11	23	68	0.34	0.91	0.64	2.85	6	15	0.63	7.95	3.65753	9.43353e-05	0.0032221	--
Capana05g002281	4610	1792	1146	628	156	93	658.92	345.36	208.56	138.44	34.57	17.43	404.28	63.48	-2.67098	9.48997e-05	0.00323761	At2g02240
MSTRG.22327	3	2	0	17	15	34	0.12	0.11	0	1.06	0.94	1.8	0.0766667	1.26667	4.04629	9.54362e-05	0.00324941	--
Capana01g003748	378	261	102	67	40	25	19.67	18.31	6.76	5.38	3.23	1.71	14.9133	3.44	-2.11612	9.54668e-05	0.00324941	--
Capana06g000928	3	13	8	43	29	78	0.34	1.98	1.15	7.49	5.08	11.55	1.15667	8.04	2.79722	9.59604e-05	0.00326243	--
Capana02g000217	845	534	507	294	162	180	33.53	28.57	25.61	17.99	9.97	9.36	29.2367	12.44	-1.23279	9.62253e-05	0.00326766	--
Capana04g002663	3	2	0	7	26	67	0.09	0.08	0	0.33	1.25	2.72	0.0566667	1.43333	4.66073	9.65739e-05	0.00327193	--
Capana03g002064	526	485	769	199	231	226	29.93	37.21	55.71	17.46	20.38	16.86	40.95	18.2333	-1.16729	9.73209e-05	0.00329344	MTM1
MSTRG.16966	0	0	0	12	14	9	0	0	0	2.31	2.75	1.5	0.001	2.18667	11.0945	9.75424e-05	0.00329552	--
Capana06g002882	8	6	2	60	14	45	0.5	0.51	0.16	5.79	1.36	3.69	0.39	3.61333	3.21178	9.76068e-05	0.00329552	At3g17800
Capana03g001238	193	2000	3571	199	218	209	28.81	402.5	678.44	45.84	50.51	40.96	369.917	45.77	-3.01473	9.82334e-05	0.00331287	HSP17.9-D
MSTRG.24150	30	2	5	38	136	126	1.82	0.11	0.45	2.72	12.04	8.58	0.793333	7.78	3.29377	9.93175e-05	0.00334453	--
Capana06g001069	1626	842	1190	451	331	168	92.52	64.6	86.21	39.58	29.2	12.53	81.11	27.1033	-1.58141	9.94e-05	0.00334453	IRX10L
MSTRG.15344	26	21	29	49	67	112	3.01	3.28	4.28	8.76	12.04	17.02	3.52333	12.6067	1.83917	9.96239e-05	0.00334823	--
Capana06g001415	1072	573	644	1246	1125	2314	49.58	35.73	37.92	88.88	80.68	140.32	41.0767	103.293	1.33036	9.99997e-05	0.00335702	KCS11
Capana03g001041	2577	2865	1566	5485	5493	3580	288.42	432.34	223.15	946.79	953.24	525.32	314.637	808.45	1.36147	0.000100695	0.00337649	KUA1
Capana10g001116	72	59	67	22	12	15	6.73	7.43	7.97	3.17	1.74	1.84	7.37667	2.25	-1.71304	0.000101546	0.00340114	EMB3004
Capana09g001656	205	291	321	103	80	72	20.79	39.78	41.44	16.11	12.58	9.57	34.0033	12.7533	-1.4148	0.000102643	0.00343398	--
Capana06g002255	625	450	603	784	820	1284	22.71	22.05	27.9	43.94	46.2	61.17	24.22	50.4367	1.05827	0.000103978	0.00347468	At3g56050
Capana04g000584	136	59	44	136	224	596	7.2	4.21	2.97	11.11	18.39	41.39	4.79333	23.63	2.30152	0.00010465	0.00349316	At3g50280
Capana07g001842	709	512	810	282	265	208	71.28	69.41	103.69	43.73	41.31	27.42	81.46	37.4867	-1.11971	0.000104798	0.00349415	PAB1
Capana01g004357	120	74	48	102	308	541	7.36	6.12	3.75	9.64	29.28	43.49	5.74333	27.47	2.2579	0.000105815	0.00352405	--
Capana02g003044	194	83	132	42	16	12	7.63	4.4	6.61	2.55	0.98	0.62	6.21333	1.38333	-2.16722	0.000107101	0.0035588	PTEN2A
Capana06g000597	66	64	65	117	129	117	4.31	5.64	5.41	11.79	13.07	10.03	5.12	11.63	1.18364	0.00010853	0.00360223	--
MSTRG.19701	36	85	15	122	162	612	3.89	12.38	2.06	20.32	27.13	86.67	6.11	44.7067	2.87125	0.000109048	0.00361224	--
Capana02g003087	31	1	13	51	91	262	2.04	0.09	1.09	5.17	9.27	22.58	1.07333	12.34	3.52317	0.000109078	0.00361224	MAPKKK20
Capana04g000698	38	57	74	112	148	603	1.81	3.69	4.51	8.26	10.98	37.87	3.33667	19.0367	2.5123	0.000110338	0.00364986	SCPL12
Capana00g004753	10	18	7	84	32	50	0.45	1.09	0.4	5.8	2.22	2.93	0.646667	3.65	2.4968	0.000110852	0.00366272	PKS4
Capana00g003154	2	6	0	10	56	61	0.2	0.82	0	1.56	8.8	8.11	0.34	6.15667	4.17854	0.000111376	0.00367444	MYB58
MSTRG.22603	26	67	51	200	192	108	0.66	2.29	1.65	7.82	7.55	3.59	1.53333	6.32	2.04325	0.000111456	0.00367444	--
Capana07g002146	138	64	158	418	240	278	6.54	4.09	9.53	30.53	17.62	17.26	6.72	21.8033	1.69802	0.000112986	0.0037207	UGT74F2
Capana11g001900	253	273	213	360	591	451	22.48	32.71	24.1	49.34	81.43	52.55	26.43	61.1067	1.20915	0.000113464	0.00373225	--
Capana03g004588	62	64	61	143	107	471	3.34	4.64	4.18	11.87	8.93	33.22	4.05333	18.0067	2.15135	0.000114066	0.00374786	CIPK4
Capana03g000193	236	3	291	0	0	0	31.11	0.53	48.84	0	0	0	26.8267	0.001	-14.7114	0.000114834	0.0037655	PRA1F3
Capana02g003088	665	906	405	170	93	23	143.44	263.5	111.23	56.55	31.1	6.5	172.723	31.3833	-2.46039	0.00011494	0.0037655	RALFL34
Capana03g002469	1016	740	920	312	166	68	49.2	48.31	56.72	23.3	12.46	4.32	51.41	13.36	-1.94413	0.000114988	0.0037655	FUC1
Capana00g000627	1572	2320	1608	2553	4997	4820	119.55	237.88	155.7	299.44	589.22	480.58	171.043	456.413	1.41598	0.000115363	0.00377359	CEQORH
MSTRG.22640	73	99	102	216	325	165	4.88	8.93	8.69	22.29	33.71	14.47	7.5	23.49	1.64708	0.000115734	0.00378149	--
Capana00g002875	769	1043	1176	400	226	387	59.24	108.34	115.35	47.52	27	39.09	94.31	37.87	-1.31636	0.000116193	0.00379228	At2g23790
Capana08g002414	55	22	17	123	278	56	4.22	2.28	1.66	14.57	33.1	5.64	2.72	17.77	2.70777	0.000116769	0.00380685	--
Capana04g000295	629	1076	253	1382	1847	6048	28.37	65.44	14.53	96.15	129.18	357.69	36.1133	194.34	2.42798	0.000117267	0.00381884	CKX5
Capana06g001643	49	68	95	132	191	266	3.17	5.93	7.82	13.16	19.15	22.55	5.64	18.2867	1.69703	0.000118255	0.00384677	ZRK1
Capana00g000428	334	281	383	134	83	53	53.22	60.43	77.65	32.91	20.45	11.04	63.7667	21.4667	-1.5707	0.000119534	0.00387978	OsI_017523
Capana04g001001	57	19	22	82	80	124	4.36	1.96	2.14	9.68	9.49	12.44	2.82	10.5367	1.90165	0.000119683	0.00387978	EXL2
Capana08g002543	23	23	15	46	54	62	5.01	6.75	4.16	15.44	18.23	17.69	5.30667	17.12	1.6898	0.000122023	0.00394312	--
Capana07g000264	58	101	40	167	152	227	2.45	5.76	2.15	10.89	9.97	12.59	3.45333	11.15	1.69098	0.000122571	0.00395431	ARF1
Capana00g002103	584	175	551	1247	923	1253	62.98	25.45	75.66	207.42	154.35	177.18	54.6967	179.65	1.71566	0.000122638	0.00395431	--
Capana02g001101	118	70	80	114	267	356	9.27	7.42	8	13.81	32.53	36.67	8.23	27.67	1.74936	0.000123687	0.00398374	DAO
Capana01g003855	4	6	4	38	16	30	0.11	0.23	0.14	1.67	0.71	1.12	0.16	1.16667	2.86625	0.000124373	0.00400145	LOX1.4
MSTRG.32750	4	3	0	5	46	81	0.11	0.11	0	0.21	1.93	2.88	0.0733333	1.67333	4.51211	0.000125133	0.00402151	CRK2
Capana04g000571	973	259	455	110	14	7	34.82	12.5	20.73	6.07	0.78	0.33	22.6833	2.39333	-3.24454	0.000127025	0.00407539	At5g67200
Capana00g002921	7956	4607	2308	1134	693	1838	139.63	109.01	51.57	30.69	18.86	42.29	100.07	30.6133	-1.70878	0.000127087	0.00407539	ABCG32
Capana02g002177	14	10	11	39	37	35	2.41	2.32	2.41	10.34	9.86	7.89	2.38	9.36333	1.97606	0.000127756	0.00409236	HSP15.4
Capana00g002980	171	85	122	41	37	24	12.45	8.34	11.31	4.6	4.18	2.29	10.7	3.69	-1.53592	0.000129238	0.00413083	HIDM
MSTRG.31968	7	31	183	4	2	0	0.54	3.25	18.11	0.48	0.24	0	7.3	0.24	-4.92679	0.000129732	0.0041421	CYP98A2
Capana01g004063	512	470	401	219	149	119	18.3	22.64	18.24	12.07	8.26	5.58	19.7267	8.63667	-1.1916	0.000132309	0.00421981	CSLC5
Capana00g003643	167	133	88	191	293	662	8.38	9	5.62	14.78	22.79	43.54	7.66667	27.0367	1.81825	0.000133773	0.00426188	EIL1
Capana08g001591	59	86	81	20	11	22	2.82	5.54	4.92	1.47	0.81	1.38	4.42667	1.22	-1.85934	0.000134264	0.00427288	--
Capana12g001989	45	9	8	71	121	90	1.37	0.37	0.31	3.33	5.71	3.59	0.683333	4.21	2.62316	0.000134533	0.0042768	LECRK3
Capana10g001980	36	26	189	1	0	9	1.88	1.84	12.66	0.08	0	0.62	5.46	0.233333	-4.54844	0.000136782	0.00433891	GT
MSTRG.24259	0	0	0	5	11	25	0	0	0	0.63	1.4	2.69	0.001	1.57333	10.6196	0.000137147	0.00434111	--
Capana01g003754	126	100	110	46	30	40	5.37	5.74	5.97	3.02	1.98	2.23	5.69333	2.41	-1.24024	0.00013738	0.00434233	LAF3
Capana01g000426	347	251	287	134	108	81	9.07	8.84	9.55	5.4	4.38	2.78	9.15333	4.18667	-1.1285	0.000137522	0.00434233	KINUB
Capana00g001065	1066	1229	1337	471	213	123	184.6	286.97	294.82	125.77	57.23	27.9	255.463	70.3	-1.86152	0.000138878	0.00437237	HTR2
Capana01g004101	256	225	226	303	565	1325	21.54	25.53	24.21	39.32	73.71	146.17	23.76	86.4	1.8625	0.000139636	0.0043868	PURA1
Capana03g002401	199	143	356	76	32	32	19.35	18.75	44.08	11.4	4.82	4.08	27.3933	6.76667	-2.01731	0.000141176	0.00443045	--
Capana05g000204	209	195	165	244	337	421	11.43	14.37	11.49	20.57	28.57	30.18	12.43	26.44	1.0889	0.000141346	0.00443107	SRL1
Capana00g001934	1635	885	1332	568	253	253	51.11	37.3	53.02	27.39	12.26	10.37	47.1433	16.6733	-1.49951	0.000141767	0.00443786	RNR1
Capana00g002760	4	7	0	23	52	30	0.6	1.41	0	5.29	12.03	5.87	0.67	7.73	3.52824	0.000143241	0.0044725	STH-2
Capana04g002844	31	19	25	3	0	1	0.61	0.51	0.63	0.09	0	0.03	0.583333	0.04	-3.86625	0.000143971	0.00448938	RAD5B
Capana10g002486	440	410	385	165	119	62	16.92	21.26	18.85	9.79	7.1	3.13	19.01	6.67333	-1.51028	0.000144162	0.00449058	DRM2
Capana08g000936	17542	10626	7502	5237	3066	3573	827.47	675.84	450.56	381	224.25	220.97	651.29	275.407	-1.24174	0.00014491	0.00450908	GPAT4
Capana00g002222	5	7	3	19	26	38	0.15	0.28	0.11	0.87	1.2	1.49	0.18	1.18667	2.72085	0.000145135	0.00451132	SD25
Capana11g001278	249	197	200	70	38	14	10.72	11.44	10.97	4.65	2.54	0.79	11.0433	2.66	-2.05368	0.000146725	0.00455592	At1g60420
Capana05g002398	180	168	151	217	304	314	20.73	26.09	22.14	38.55	54.29	47.42	22.9867	46.7533	1.02427	0.000148026	0.00459145	HEXO1
Capana12g002416	0	6	1	18	79	653	0	0.34	0.05	1.17	5.17	36.15	0.13	14.1633	6.76751	0.000148399	0.00459334	EAS
Capana04g000934	33	36	26	6	2	4	2.78	4.08	2.79	0.78	0.26	0.44	3.21667	0.493333	-2.70493	0.000149768	0.00463083	BHLH94
MSTRG.21626	23	27	7	52	61	135	2.51	3.98	0.97	8.77	10.34	19.35	2.48667	12.82	2.36611	0.000150179	0.00463867	--
MSTRG.9846	9	4	5	11	35	118	0.2	0.12	0.14	0.37	1.19	3.39	0.153333	1.65	3.42772	0.000150341	0.00463878	CF-9
Capana00g000699	1489	574	584	311	198	142	39.92	20.75	19.94	12.86	8.23	4.99	26.87	8.69333	-1.62801	0.000150528	0.00463966	SRL2
Capana00g002920	8924	2976	1865	1087	528	1186	154.32	69.39	41.07	28.99	14.16	26.89	88.26	23.3467	-1.91854	0.000152494	0.00469534	ABCG32
Capana08g001632	18	23	24	53	51	69	0.89	1.53	1.51	4.03	3.9	4.46	1.31	4.13	1.65657	0.000152944	0.00470037	At4g01990
Capana03g000117	406	658	584	1053	915	1412	32.11	70.17	58.81	128.45	112.21	146.42	53.6967	129.027	1.26476	0.00015312	0.00470037	TIFY10B
Capana00g003691	1574	958	1218	1675	1757	2698	138.83	113.93	136.79	227.86	240.3	312.01	129.85	260.057	1.00198	0.000153229	0.00470037	TET8
Capana04g000123	14485	9026	11838	4690	1990	1183	636.45	534.74	662.27	317.83	135.58	68.15	611.153	173.853	-1.81366	0.000153572	0.00470037	Bp10
Capana05g000942	4	9	2	29	30	29	0.18	0.55	0.12	2.03	2.11	1.73	0.283333	1.95667	2.78783	0.000153617	0.00470037	CYP82C4
Capana09g000006	84	56	63	88	229	220	5.27	4.74	5.03	8.52	22.24	18.09	5.01333	16.2833	1.69955	0.000154327	0.00471716	--
Capana06g000447	218	228	221	88	49	30	49.74	70.14	64.2	30.96	17.33	8.97	61.36	19.0867	-1.68473	0.000156328	0.00477337	At1g07660
Capana06g001249	76	31	54	8	12	4	6.75	3.71	6.11	1.1	1.65	0.47	5.52333	1.07333	-2.36344	0.000158104	0.00482257	APS1
MSTRG.20056	1118	361	934	3809	1725	1608	53.95	23.49	57.39	283.5	129.08	101.74	44.9433	171.44	1.93152	0.000159195	0.00484578	At5g23370
Capana01g000264	279	185	133	63	72	45	9.34	8.35	5.67	3.25	3.74	1.97	7.78667	2.98667	-1.38247	0.000162099	0.00492844	--
Capana06g000570	41	36	36	70	84	330	3.56	4.22	3.98	9.38	11.32	37.6	3.92	19.4333	2.30961	0.000162246	0.00492844	At1g08170
Capana03g000645	267	70	152	44	14	12	13.89	4.91	10.07	3.5	1.17	0.82	9.62333	1.83	-2.39469	0.000162809	0.00493819	SCPL45
Capana00g003217	361	136	124	65	28	35	28.84	14.65	12.61	8.01	3.47	3.67	18.7	5.05	-1.88868	0.000162903	0.00493819	DRP4A
MSTRG.4759	201	254	128	239	772	822	10.25	17.47	8.32	18.81	61.1	54.98	12.0133	44.9633	1.90411	0.000163441	0.0049494	RPP8L4
Capana05g001865	337	508	746	956	1247	3966	18.43	37.44	51.93	80.63	105.73	284.31	35.9333	156.89	2.12636	0.00016388	0.00495759	SCPL10
Capana00g002411	594	250	233	124	94	99	21.88	12.42	10.93	7.05	5.37	4.78	15.0767	5.73333	-1.39487	0.000165209	0.00499264	TTL1
Capana06g000974	131	95	101	171	203	521	5.15	5.03	5.05	10.36	12.36	26.83	5.07667	16.5167	1.70197	0.000165868	0.0050074	EDS1
Capana08g000649	421	673	376	885	964	3681	21.95	47.32	24.96	71.18	77.95	251.67	31.41	133.6	2.08862	0.00016609	0.00500897	At5g10770
Capana03g002848	135	117	160	43	7	13	22.4	26.18	33.8	11	1.8	2.83	27.46	5.21	-2.39798	0.000167809	0.00505561	OsI_010709
Capana08g001762	566	341	596	197	97	191	12.39	10.06	16.61	6.66	3.29	5.48	13.02	5.14333	-1.33995	0.000169596	0.00509898	MMT1
Capana02g000475	25	49	15	94	73	178	1.2	3.16	0.91	6.94	5.41	11.16	1.75667	7.83667	2.1574	0.000171824	0.00516068	HSR4
Capana02g002119	14	12	0	30	83	130	0.57	0.66	0	1.9	5.28	7	0.41	4.72667	3.52713	0.000174381	0.00523214	At1g11330
Capana05g000394	479	432	393	503	1004	1221	22.73	27.64	23.74	36.81	73.87	75.97	24.7033	62.2167	1.3326	0.000176299	0.0052843	--
Capana11g002070	3109	3479	2302	4071	4812	7442	123.98	187.06	116.88	250.38	297.53	389.09	142.64	312.333	1.13071	0.00017685	0.00529542	PI4KG7
Capana06g001094	4	1	2	14	11	67	0.33	0.11	0.21	1.75	1.39	7.14	0.216667	3.42667	3.98326	0.000177405	0.00530663	At1g16060
Capana08g002174	51	77	21	9	2	4	1.69	3.44	0.88	0.46	0.1	0.17	2.00333	0.243333	-3.0414	0.000178777	0.00534221	LECRK91
MSTRG.23954	270	331	237	714	663	396	14.49	23.93	16.16	58.95	55.08	27.8	18.1933	47.2767	1.37772	0.000179862	0.00536373	--
Capana03g002198	32521	33886	15080	11240	5824	8034	1718.54	2414.42	1014.62	916.08	477.2	556.62	1715.86	649.967	-1.40049	0.000180401	0.00537435	DCR
Capana00g004469	78	74	67	132	136	481	9.95	12.73	10.88	25.97	26.9	80.45	11.1867	44.44	1.99008	0.000181988	0.00541081	--
Capana07g001874	64	108	56	146	196	202	3.53	8.04	3.93	12.42	16.77	14.61	5.16667	14.6	1.49866	0.000181994	0.00541081	CYP72A225
Capana02g001755	34	30	33	3	5	0	6.9	8.18	8.45	1.04	1.53	0	7.84333	0.856667	-3.19466	0.000182741	0.00542635	--
Capana02g003172	2071	1557	2425	933	442	427	74.34	75.36	110.83	51.65	24.6	20.1	86.8433	32.1167	-1.43509	0.000183681	0.00544445	At5g66560
MSTRG.5444	1	54	112	1	1	2	0.08	5.94	11.63	0.13	0.13	0.21	5.88333	0.156667	-5.23086	0.000184427	0.00546103	--
Capana07g000149	104	85	71	27	30	29	3.9	4.3	3.39	1.56	1.74	1.43	3.86333	1.57667	-1.29297	0.000185505	0.00548742	2023-08-08
Capana08g002572	896	276	426	160	154	137	62.34	25.89	37.74	17.17	16.61	12.5	41.99	15.4267	-1.44462	0.000185691	0.00548742	HISN7
MSTRG.20172	64	33	97	148	148	370	3.85	2.67	7.42	13.72	13.8	29.16	4.64667	18.8933	2.02361	0.000186055	0.00549263	RPT3
MSTRG.29353	7	10	9	15	50	101	0.39	0.74	0.63	1.28	4.28	7.31	0.586667	4.29	2.87036	0.000187267	0.00552287	GPX5
Capana03g003653	48	9	53	3	0	0	2.02	0.51	2.84	0.19	0	0	1.79	0.0633333	-4.82085	0.000187802	0.00553309	PME40
Capana04g000388	218	80	108	233	274	410	10.24	5.07	6.46	16.88	19.96	25.26	7.25667	20.7	1.51225	0.000188737	0.00554665	GAF1
Capana12g001147	2872	4685	2518	5352	7484	8470	184.67	406.18	206.15	530.76	746.16	714.06	265.667	663.66	1.32083	0.000188765	0.00554665	ACT7
Capana06g002754	103	101	145	35	23	9	23.52	31.12	42.04	12.23	8.07	2.8	32.2267	7.7	-2.06532	0.000188828	0.00554665	At1g07660
MSTRG.23752	27	39	21	4	1	0	0.72	1.41	0.72	0.17	0.04	0	0.95	0.07	-3.7625	0.000191103	0.00560119	--
MSTRG.16328	2	6	0	24	23	33	0.15	0.62	0	2.85	2.74	3.33	0.256667	2.97333	3.53411	0.000191242	0.00560119	ycf2-A
Capana04g001453	0	6	13	35	43	177	0	0.81	1.65	5.38	6.65	23.14	0.82	11.7233	3.83762	0.000191257	0.00560119	--
Capana01g004425	5	11	2	19	38	75	0.87	2.57	0.44	5.08	10.2	17.03	1.29333	10.77	3.05785	0.000193015	0.00564702	--
Capana06g002517	200	94	132	54	29	29	15.56	9.86	13.07	6.48	3.5	2.96	12.83	4.31333	-1.57265	0.000193855	0.00566596	PMR5
Capana02g000476	127	60	45	114	206	740	9.27	5.91	4.18	12.84	23.32	70.83	6.45333	35.6633	2.46633	0.000194126	0.00566825	TCS2
Capana00g002732	60	132	74	235	351	188	9.07	26.9	14.24	54.77	82.25	37.25	16.7367	58.09	1.79528	0.000196215	0.00571788	--
Capana12g000197	0	0	0	296	550	1	0	0	0	40.87	76.36	0.12	0.001	39.1167	15.2555	0.000197373	0.00574593	--
Capana09g001001	192	186	228	86	60	86	4.72	6.16	7.13	3.26	2.29	2.77	6.00333	2.77333	-1.11414	0.000197571	0.00574598	IRK
Capana06g000287	219	957	125	80	30	55	9.79	57.66	7.11	5.51	2.08	3.22	24.8533	3.60333	-2.78604	0.00020021	0.00581698	NFD4
Capana10g002210	187	148	119	66	39	39	7.43	7.93	6.05	4.04	2.4	2.04	7.13667	2.82667	-1.33615	0.000200827	0.00582913	CDC45
Capana12g001826	0	1	0	2	14	69	0	0.17	0	0.39	2.74	11.42	0.0566667	4.85	6.41934	0.000203346	0.00589644	WRKY50
MSTRG.14338	37	25	17	61	53	129	1.64	1.54	0.98	4.22	3.68	7.59	1.38667	5.16333	1.89668	0.00020435	0.0059197	--
Capana06g001739	343	170	163	315	476	853	27.59	18.44	16.69	39.08	59.36	89.95	20.9067	62.7967	1.58672	0.000205104	0.00593046	NAC048
MSTRG.17518	28	8	16	42	118	56	1.09	0.47	0.95	2.62	7.52	2.92	0.836667	4.35333	2.3794	0.000205125	0.00593046	--
Capana06g000819	264	413	1331	95	92	171	18.16	38.3	116.55	10.08	9.81	15.42	57.67	11.77	-2.29271	0.000206956	0.00597163	BAG5
Capana06g001434	232	285	414	806	508	725	20.02	33.16	45.48	107.25	67.96	82.01	32.8867	85.74	1.38247	0.000207489	0.0059762	--
Capana03g001821	1288	792	582	272	240	80	39.84	33.03	22.92	12.98	11.51	3.24	31.93	9.24333	-1.78843	0.000207521	0.0059762	SBT3.8
MSTRG.35177	0	4	0	66	4	64	0	0.48	0	9.03	0.55	7.45	0.16	5.67667	5.1489	0.000208205	0.00599002	--
Capana07g002463	148	219	117	311	352	323	15.75	31.42	15.85	51.03	58.07	45.06	21.0067	51.3867	1.29055	0.000209048	0.00600399	--
Capana09g000181	106	19	43	90	230	462	5.47	1.32	2.82	7.16	18.39	31.24	3.20333	18.93	2.56303	0.000209099	0.00600399	IQM5
Capana12g002430	1	1	0	7	12	51	0.05	0.07	0	0.56	0.97	3.49	0.04	1.67333	5.38658	0.0002107	0.00604405	CYP71D7
Capana11g002190	1138	644	552	1027	1569	3003	22.56	17.21	13.93	31.4	48.22	78.04	17.9	52.5533	1.55382	0.000211241	0.00605225	ALA9
Capana01g002764	613	424	344	901	590	1748	55.3	51.58	39.51	125.37	82.53	206.76	48.7967	138.22	1.50211	0.000211398	0.00605225	--
Capana00g002883	487	457	1268	187	151	223	16.44	20.8	54.49	9.73	7.9	9.87	30.5767	9.16667	-1.73796	0.000211666	0.00605403	ARB_01444
MSTRG.35168	1	263	281	1	0	0	0.08	27.32	27.56	0.12	0	0	18.32	0.04	-8.8392	0.000213193	0.00609176	--
Capana01g002758	1747	1724	1902	745	411	216	302.6	402.67	419.48	198.89	110.33	49.13	374.917	119.45	-1.65016	0.000214197	0.00611449	HTR2
Capana06g002755	59	64	69	17	18	9	13.46	19.77	20.09	5.98	6.37	2.69	17.7733	5.01333	-1.82587	0.000214794	0.00612559	At1g07660
Capana06g002437	5	4	7	8	75	53	0.21	0.23	0.37	0.52	4.86	2.9	0.27	2.76	3.35364	0.000216553	0.00616378	DIM
Capana00g004851	81	59	73	113	113	161	3.27	3.21	3.75	7.03	7.07	8.52	3.41	7.54	1.14479	0.000217072	0.00617259	N
Capana04g001716	75	79	46	15	5	1	3.63	5.16	2.84	1.12	0.38	0.06	3.87667	0.52	-2.89823	0.000218227	0.00619942	OFUT11
Capana09g001706	2	2	0	5	18	71	0.21	0.29	0	0.82	2.96	9.86	0.166667	4.54667	4.76977	0.000220812	0.00626074	--
Capana02g002278	24	13	41	2	2	1	1.39	1.01	3.01	0.18	0.18	0.08	1.80333	0.146667	-3.62005	0.00022152	0.00627476	--
Capana04g000113	46	43	34	11	5	7	1.53	1.93	1.44	0.56	0.26	0.31	1.63333	0.376667	-2.11646	0.000222321	0.00629139	MSL8
Capana11g001074	5	31	347	8	3	4	0.39	3.25	34.37	0.96	0.36	0.41	12.67	0.576667	-4.45754	0.00022301	0.00630481	SWEET15
Capana01g002509	531	311	413	204	127	142	24.7	19.51	24.46	14.64	9.16	8.66	22.89	10.82	-1.08102	0.000224666	0.00634552	CERBERUS
Capana00g003278	229	195	207	100	49	67	4.37	5.02	5.03	2.95	1.45	1.68	4.80667	2.02667	-1.24593	0.000225683	0.00636811	At4g02110
Capana06g001517	0	0	1	2	20	51	0	0	0.11	0.28	2.77	5.96	0.0366667	3.00333	6.35595	0.000227763	0.00642064	ZOX1
Capana07g001101	34140	17746	18919	6650	3414	736	1137.7	797.37	802.72	341.79	176.4	32.16	912.597	183.45	-2.31459	0.00022882	0.00644427	CSLG1
Capana00g001931	33	26	37	4	6	5	2.03	2.16	2.9	0.38	0.57	0.4	2.36333	0.45	-2.39283	0.000230963	0.00648861	PAT08
Capana02g003572	506	357	410	621	665	1606	24.75	23.55	25.54	46.86	50.44	103.01	24.6133	66.77	1.43976	0.000231058	0.00648861	RGLG2
Capana00g002764	58	27	14	58	132	174	1.77	1.11	0.54	2.72	6.23	6.95	1.14	5.3	2.21696	0.0002318	0.00650325	RPP8L2
Capana06g000638	2067	1463	1261	658	554	288	52.62	50.22	40.87	25.84	21.87	9.61	47.9033	19.1067	-1.32605	0.000233207	0.00653646	TMK1
MSTRG.34949	40	42	66	10	11	6	3.7	5.1	7.88	1.4	1.61	0.71	5.56	1.24	-2.16474	0.000233631	0.00654213	--
Capana11g000215	319	431	420	1096	944	560	39.01	71.07	65.4	206.74	179.02	89.8	58.4933	158.52	1.43832	0.000234429	0.00655426	--
Capana03g002557	986	703	281	884	1854	5128	45.69	43.93	16.58	63.18	133.22	311.57	35.4	169.323	2.25796	0.000234511	0.00655426	At3g47420
MSTRG.16587	31	59	23	81	120	140	2.82	7.23	2.66	11.36	16.91	16.69	4.23667	14.9867	1.82268	0.00023912	0.00667039	--
MSTRG.32749	1	1	0	3	15	71	0.04	0.05	0	0.18	0.88	3.54	0.03	1.53333	5.67557	0.00023944	0.00667298	CRK2
Capana06g000371	280	95	211	59	51	52	11.57	5.29	11.1	3.76	3.27	2.82	9.32	3.28333	-1.50517	0.000242427	0.00674982	NPF8.1
Capana00g000346	8	4	9	9	51	120	0.43	0.26	0.62	0.75	4.09	8.12	0.436667	4.32	3.30643	0.000243199	0.00676489	NHX7
Capana02g002018	47	42	30	8	7	2	1.44	1.73	1.17	0.38	0.33	0.08	1.44667	0.263333	-2.45777	0.000244921	0.00680635	Os03g0255100
Capana12g001120	214	106	132	276	211	399	5.97	3.99	4.69	11.88	9.13	14.6	4.88333	11.87	1.28138	0.000246866	0.00684743	AKT2
Capana01g002934	58	62	119	16	7	22	2.66	3.84	6.95	1.13	0.5	1.32	4.48333	0.983333	-2.18882	0.000249638	0.00691127	AGPS3
Capana01g002674	176	272	216	389	376	791	15.24	31.76	23.81	51.95	50.49	89.81	23.6033	64.0833	1.44096	0.00025144	0.0069546	--
MSTRG.34916	86	69	39	101	195	168	4.52	4.89	2.61	8.2	15.91	11.59	4.00667	11.9	1.57049	0.00025194	0.00696188	--
Capana03g002352	192	468	108	61	43	22	3.72	12.24	2.67	1.83	1.29	0.56	6.21	1.22667	-2.33985	0.0002524	0.00696805	EMS1
Capana09g000098	43	36	62	73	131	314	3.78	4.27	6.94	9.89	17.85	36.18	4.99667	21.3067	2.09227	0.000253532	0.00698828	TET8
Capana02g002254	1748	551	655	324	256	208	60.64	25.77	28.93	17.33	13.77	9.46	38.4467	13.52	-1.50776	0.000253609	0.00698828	SRF8
Capana06g000414	374	294	411	80	7	4	34.13	36.18	47.75	11.26	0.99	0.48	39.3533	4.24333	-3.21322	0.000255357	0.00702987	EXPA6
Capana10g000097	52	31	39	9	2	1	1.54	1.24	1.47	0.41	0.09	0.04	1.41667	0.18	-2.97643	0.000257956	0.00708269	TTL1
Capana10g002281	219	115	109	48	27	55	7.22	5.11	4.57	2.44	1.38	2.38	5.63333	2.06667	-1.44668	0.000258	0.00708269	--
Capana03g000513	323	375	410	91	149	165	17.99	28.16	29.08	7.82	12.87	12.05	25.0767	10.9133	-1.20025	0.000259034	0.00710444	At3g06240
MSTRG.4494	223	159	99	41	57	54	10.72	10.34	6.09	3.06	4.26	3.41	9.05	3.57667	-1.3393	0.000259432	0.00710874	--
MSTRG.19714	177	267	86	262	922	656	8.17	17.24	5.14	19.23	67.3	40.56	10.1833	42.3633	2.05661	0.000261523	0.00715935	--
Capana10g001808	74	125	112	23	5	1	6.63	15.09	12.77	3.18	0.69	0.12	11.4967	1.33	-3.11172	0.000261826	0.00716096	--
Capana02g000737	512	149	164	84	38	38	22.66	8.89	9.24	5.73	2.61	2.21	13.5967	3.51667	-1.95097	0.000262847	0.00717983	Bp10
Capana10g000357	759	2889	5379	454	678	459	39.93	204.95	360.32	36.84	55.31	31.66	201.733	41.27	-2.28928	0.000263004	0.00717983	mat1
Capana01g002567	873	296	963	153	28	7	55.98	25.59	78.63	15.13	2.78	0.59	53.4	6.16667	-3.11428	0.000267076	0.00727745	DRT100
Capana08g002709	182	92	235	49	22	9	10.77	7.34	17.7	4.47	2.02	0.7	11.9367	2.39667	-2.3163	0.000271516	0.00738473	TLP1
Capana09g000048	214	184	108	185	499	1359	6.59	7.64	4.24	8.79	23.84	54.9	6.15667	29.1767	2.24459	0.000271859	0.00738723	AVP1
Capana02g001898	102	74	80	119	165	301	11.58	11.33	11.56	20.84	29.04	44.8	11.49	31.56	1.45772	0.000272235	0.0073906	ERF4
Capana01g003347	708	375	466	236	138	213	11.89	8.49	9.96	6.11	3.59	4.69	10.1133	4.79667	-1.07615	0.000273894	0.00742877	JHS1
Capana06g001322	28	28	50	73	84	208	2.11	2.84	4.8	8.48	9.81	20.54	3.25	12.9433	1.9937	0.000274192	0.00742999	BAC2
Capana08g002409	1201	1714	1784	2963	2384	3263	60.76	116.92	114.91	231.19	187.01	216.43	97.53	211.543	1.11704	0.000274782	0.00743912	CXP;2-3
MSTRG.24940	0	0	1	2	34	28	0	0	0.1	0.24	4.09	2.85	0.0333333	2.39333	6.16591	0.000275798	0.00745976	--
Capana09g002276	656	220	705	180	98	93	43.12	19.5	59	18.25	9.99	8.01	40.54	12.0833	-1.74633	0.000277486	0.00749851	At4g09670
MSTRG.6966	17	17	5	27	73	72	0.55	0.75	0.21	1.36	3.62	3.07	0.503333	2.68333	2.41444	0.000279561	0.00754762	--
Capana00g003499	1494	961	2491	617	252	441	49.72	43.12	105.54	31.67	13	19.24	66.1267	21.3033	-1.63415	0.000282124	0.00760983	PALA
MSTRG.35200	52	38	33	67	87	95	1.12	1.11	0.91	2.23	2.92	2.69	1.04667	2.61333	1.32009	0.000282642	0.00761682	--
Capana12g002408	3489	2993	3493	1586	975	646	559.35	646.97	712.99	392.15	242.36	135.78	639.77	256.763	-1.31711	0.000284146	0.00765031	HIS2B
Capana06g002759	148	176	146	47	54	21	33.77	54.14	42.54	16.68	19.1	6.28	43.4833	14.02	-1.63298	0.000286172	0.00769783	At1g07660
Capana06g001018	107	117	91	37	8	16	8.01	11.81	8.67	4.27	0.93	1.57	9.49667	2.25667	-2.07323	0.000287292	0.00772087	FLS
Capana04g000162	4491	1588	1918	568	845	1032	297.65	141.91	161.85	58.06	86.84	89.68	200.47	78.1933	-1.35827	0.000289497	0.00777302	EXL3
Capana10g001626	525	205	428	153	72	82	22.98	12.1	23.86	10.33	4.89	4.71	19.6467	6.64333	-1.56431	0.000291699	0.007825	At5g34940
MSTRG.31910	3	16	2	7	27	429	0.03	0.25	0.03	0.12	0.48	6.44	0.103333	2.34667	4.50524	0.000292179	0.00783071	pol
Capana02g000080	7	8	2	18	29	50	1.11	1.71	0.4	4.39	7.11	10.37	1.07333	7.29	2.76382	0.000294879	0.00789586	NHL6
Capana01g003523	64	59	119	23	16	14	5.6	6.97	13.27	3.11	2.17	1.61	8.61333	2.29667	-1.90703	0.000296194	0.00791665	DODA
Capana07g000035	459	327	774	93	43	2	87.13	83.69	187.06	27.23	12.66	0.5	119.293	13.4633	-3.14741	0.000297436	0.00794101	PR-1
Capana01g004368	0	4	3	7	24	102	0	0.21	0.15	0.43	1.47	5.28	0.12	2.39333	4.31792	0.000298719	0.00796242	NPF7.3
Capana00g005089	12747	14003	8217	16694	18029	23607	443.47	656.86	363.98	895.75	972.55	1076.8	488.103	981.7	1.0081	0.000300385	0.00799955	RH7
Capana00g005078	0	5	0	8	45	68	0	0.64	0	1.17	6.6	8.43	0.213333	5.4	4.66178	0.00030245	0.00803269	--
Capana01g002924	841	377	806	242	153	74	32.39	19.58	39.53	14.38	9.14	3.74	30.5	9.08667	-1.74699	0.000303524	0.00805229	--
Capana09g000275	221	182	111	287	264	339	10.18	11.31	6.51	20.39	18.86	20.48	9.33333	19.91	1.09303	0.000303736	0.00805229	STP14
Capana06g001371	14	37	14	147	88	49	1.52	5.41	1.93	24.56	14.78	6.96	2.95333	15.4333	2.38563	0.000305398	0.00808715	--
Capana11g002027	5	16	25	0	0	0	0.4	1.73	2.55	0	0	0	1.56	0.001	-10.6073	0.00030605	0.00809173	SOT12
Capana08g001261	4276	3573	1849	1122	1128	554	520.29	586.19	286.45	210.56	212.81	88.38	464.31	170.583	-1.44461	0.000306396	0.00809359	--
MSTRG.5661	19	59	4	1	0	0	0.95	3.99	0.26	0.08	0	0	1.73333	0.0266667	-6.02237	0.000308403	0.00813649	Os01g0518400
Capana06g000419	0	4	0	11	24	52	0	0.17	0	0.53	1.16	2.13	0.0566667	1.27333	4.48997	0.000308574	0.00813649	TRM32
Capana07g000456	142	122	108	50	45	31	18.21	21.1	17.64	9.89	8.95	5.21	18.9833	8.01667	-1.24366	0.000311214	0.00819496	YAB5
MSTRG.5769	10	0	10	24	85	59	0.72	0	0.73	2.22	7.44	4.32	0.483333	4.66	3.26924	0.000311349	0.00819496	--
MSTRG.19332	245710	39965	177196	20231	28861	2794	23795.7	5218.62	21849.2	3021.8	4333.76	354.82	16954.5	2570.13	-2.72176	0.000312537	0.00821257	--
Capana10g001944	707	321	620	182	91	34	31.41	19.23	35.08	12.47	6.27	1.98	28.5733	6.90667	-2.04861	0.000312578	0.00821257	CSLA9
Capana12g000873	42	7	39	2	0	0	2.21	0.5	2.62	0.16	0	0	1.77667	0.0533333	-5.05799	0.000317973	0.00833941	AED3
Capana02g002504	62	29	32	8	8	6	4.63	2.92	3.04	0.92	0.93	0.59	3.53	0.813333	-2.11775	0.000319896	0.00837589	PER64
Capana03g000648	2412	1727	1144	798	535	413	99.36	95.92	60	50.7	34.17	22.31	85.0933	35.7267	-1.25204	0.000319934	0.00837589	RKL1
MSTRG.3007	2713	11874	1301	433	748	1113	251.12	1481.97	153.3	61.76	107.42	135.03	628.797	101.403	-2.63249	0.000320842	0.00839218	--
MSTRG.24794	21	12	2	14	145	129	0.84	0.75	0.1	1.15	10.21	7.87	0.563333	6.41	3.50826	0.000321719	0.00840195	TGA21
Capana02g002614	224	90	121	52	19	23	4.71	2.55	3.24	1.68	0.63	0.65	3.5	0.986667	-1.82672	0.000321788	0.00840195	At4g36180
Capana12g001207	5702	4907	2797	2078	1444	1299	248.7	288.57	155.32	139.78	97.66	74.28	230.863	103.907	-1.15175	0.000322774	0.0084202	AAE13
MSTRG.5778	34	65	27	70	237	156	2.78	7.64	2.84	9.05	32.18	18.25	4.42	19.8267	2.16532	0.000326214	0.00850239	--
Capana06g000450	122	134	132	47	24	12	27.83	41.22	38.34	16.54	8.49	3.59	35.7967	9.54	-1.90776	0.000326865	0.00850963	At1g07660
Capana07g002252	106	34	66	138	132	408	3.19	1.38	2.53	6.4	6.15	16.07	2.36667	9.54	2.01113	0.000327071	0.00850963	At4g27290
Capana11g001014	19	30	15	86	27	268	0.76	1.64	0.77	5.3	1.66	14.11	1.05667	7.02333	2.73264	0.000328241	0.00853252	BXL1
MSTRG.12830	1	3	2	8	20	40	0.05	0.22	0.14	0.66	1.66	2.8	0.136667	1.70667	3.64245	0.000331225	0.0085913	--
MSTRG.12112	27	31	38	102	68	68	2.51	3.89	4.5	14.64	9.81	8.3	3.63333	10.9167	1.58717	0.00033138	0.0085913	--
Capana12g000240	226	349	1133	103	129	71	19.08	39.73	121.81	13.41	16.89	7.86	60.2067	12.72	-2.24282	0.00033269	0.00861767	CTL1
Capana06g000305	92	46	52	19	5	6	3.95	2.66	2.84	1.26	0.33	0.34	3.15	0.643333	-2.29171	0.000333428	0.00862918	NPF2.7
Capana12g002864	567	366	753	178	143	257	30.37	26.43	51.35	14.7	11.88	18.05	36.05	14.8767	-1.27695	0.000335613	0.00867809	SCL13
Capana07g000253	0	0	0	7	14	9	0	0	0	0.67	1.34	0.8	0.001	0.936667	9.87139	0.000339217	0.00876356	NFH1
Capana03g004531	9	7	5	19	15	163	0.28	0.28	0.2	0.91	0.74	6.67	0.253333	2.77333	3.45251	0.000342284	0.00883501	ETR2
Capana10g002377	911	414	445	244	80	113	27.93	17.11	17.37	11.54	3.8	4.54	20.8033	6.62667	-1.65046	0.000345905	0.00890502	FTIP3
Capana09g000547	27	28	33	5	2	0	1.34	1.87	2.08	0.38	0.15	0	1.76333	0.176667	-3.3192	0.000348306	0.00895896	RMI1
Capana07g001872	6	7	6	9	45	82	0.26	0.42	0.33	0.6	3.04	4.7	0.336667	2.78	3.04569	0.000349009	0.00896918	CYP72A225
Capana02g003335	503	342	536	179	176	95	67.43	61.81	91.48	37.01	36.58	16.7	73.5733	30.0967	-1.28958	0.00035099	0.00901222	At5g15350
MSTRG.8322	1	0	0	16	18	7	0.05	0	0	1.13	1.28	0.42	0.0166667	0.943333	5.82273	0.000353915	0.00907146	--
Capana05g000823	152	109	90	165	185	275	7.84	7.58	5.91	13.13	14.8	18.6	7.11	15.51	1.12528	0.000354395	0.00907326	--
MSTRG.8472	139	166	143	226	225	349	3.42	5.49	4.46	8.52	8.52	11.2	4.45667	9.41333	1.07874	0.000354603	0.00907326	--
Capana04g000066	79	47	57	19	15	9	9.76	7.83	8.97	3.62	2.87	1.46	8.85333	2.65	-1.74023	0.000362801	0.00924209	cnpy1
Capana08g000876	1	6	4	8	26	109	0.09	0.69	0.43	1.05	3.43	12.15	0.403333	5.54333	3.78071	0.000363089	0.00924209	MNR1
Capana11g001334	87	81	52	84	298	276	6.27	7.88	4.77	9.34	33.32	26.1	6.30667	22.92	1.86166	0.000363735	0.009244	ALDH2B7
MSTRG.23928	11	13	6	22	97	38	0.84	1.34	0.59	2.6	11.52	3.82	0.923333	5.98	2.69522	0.000363807	0.009244	--
Capana03g001908	165	1730	25163	212	9	57	16.66	235.51	3234.76	33.01	1.41	7.55	1162.31	13.99	-6.37646	0.000364827	0.009244	HSP21
Capana01g003533	869	356	559	242	123	88	21.17	11.69	17.34	9.09	4.65	2.81	16.7333	5.51667	-1.60086	0.000364963	0.009244	PXL1
MSTRG.32099	22	27	36	47	95	112	2.23	3.69	4.64	7.34	14.94	14.83	3.52	12.37	1.8132	0.000365052	0.009244	TGA21
Capana05g001954	8	5	6	8	33	133	0.61	0.51	0.58	0.94	3.9	13.3	0.566667	6.04667	3.41557	0.000365508	0.00924756	CYP71P1
Capana06g001160	1706	665	971	322	116	417	75.8	39.84	54.93	22.07	7.99	24.29	56.8567	18.1167	-1.65001	0.000366996	0.00926177	ALAAT2
MSTRG.35889	46	42	20	59	108	126	1.26	1.55	0.7	2.49	4.57	4.51	1.17	3.85667	1.72085	0.000367015	0.00926177	--
Capana07g001487	2	0	1	10	8	49	0.21	0	0.13	1.58	1.27	6.6	0.113333	3.15	4.79671	0.000369839	0.00932503	--
Capana01g000246	221	109	148	247	247	456	11.86	7.89	10.12	20.45	20.56	32.09	9.95667	24.3667	1.29117	0.000370907	0.00934393	At1g76660
Capana05g002474	384	427	519	187	122	70	62.84	94.21	108.13	47.19	30.95	15.02	88.3933	31.0533	-1.50919	0.000375672	0.00945587	H2B-3
Capana02g001133	85	34	20	5	8	4	4.12	2.22	1.24	0.37	0.6	0.25	2.52667	0.406667	-2.63532	0.000377367	0.00949038	QRT3
Capana01g003745	657	696	595	815	1098	1914	38.21	54.57	44.06	73.1	99.01	145.93	45.6133	106.013	1.21672	0.000379067	0.00952356	BT3
Capana01g001831	42	51	154	15	9	15	5.69	9.32	26.58	3.14	1.89	2.67	13.8633	2.56667	-2.43331	0.00037953	0.00952356	--
Capana09g000171	17	24	23	35	73	108	1.39	2.65	2.4	4.42	9.26	11.59	2.14667	8.42333	1.97229	0.000379658	0.00952356	NFYA3
Capana01g000508	3	21	26	0	0	0	0.29	2.78	3.25	0	0	0	2.10667	0.001	-11.0407	0.000381107	0.00954478	RBL14
MSTRG.22554	6	19	8	48	49	39	0.38	1.61	0.64	3.97	3.93	2.56	0.876667	3.48667	1.99175	0.000381348	0.00954478	--
Capana08g000628	21435	9898	8557	4891	4275	5609	945.33	588.58	480.49	332.68	292.33	324.32	671.467	316.443	-1.08537	0.000381479	0.00954478	FDH
Capana03g002680	0	1	0	2	10	63	0	0.13	0	0.29	1.47	7.81	0.0433333	3.19	6.20194	0.000382825	0.00957029	MYB14
Capana05g002402	83	83	79	113	147	205	3.15	4.24	3.81	6.61	8.64	10.19	3.73333	8.48	1.1836	0.000384455	0.00959471	--
Capana02g001975	221	779	183	72	30	102	11.42	54.3	12.04	5.74	2.4	6.91	25.92	5.01667	-2.36926	0.000387925	0.00966489	At4g19900
Capana05g000760	216	109	121	279	202	320	7.18	4.88	5.12	14.3	10.41	13.94	5.72667	12.8833	1.16974	0.000388788	0.00967818	HAK17
Capana10g002384	1589	1056	810	561	267	333	95.93	85.96	62.26	52.24	24.99	26.36	81.3833	34.53	-1.23688	0.000394151	0.00979508	MOD1
Capana09g002301	47	52	54	90	86	137	1.78	2.65	2.6	5.25	5.05	6.8	2.34333	5.7	1.2824	0.000395113	0.00980242	PAB7
Capana12g000013	37	30	12	57	78	82	0.54	0.59	0.22	1.28	1.76	1.56	0.45	1.53333	1.76867	0.000396262	0.00982261	9DC1
Capana07g001116	3166	958	1333	642	465	319	145.3	59.28	77.89	45.44	33.09	19.19	94.1567	32.5733	-1.53137	0.000397046	0.00983375	CYP72A154
Capana04g000634	46	32	24	8	4	4	2.11	1.98	1.4	0.57	0.28	0.24	1.83	0.363333	-2.33248	0.000401962	0.00994713	NRAMP2
Capana03g003937	74	274	1684	93	28	68	2.5	12.5	72.57	4.85	1.47	3.02	29.19	3.11333	-3.22894	0.000403839	0.00998516	--
Capana02g002450	6	1	3	12	23	39	0.74	0.17	0.47	2.28	4.38	6.29	0.46	4.31667	3.23021	0.000404379	0.0099901	--
Capana05g000520	24	16	19	44	72	44	1.08	0.97	1.09	3.05	5.02	2.59	1.04667	3.55333	1.76337	0.000404899	0.00999454	Os06g0675700
Capana12g001418	356	215	294	126	104	69	11.31	9.21	11.89	6.17	5.12	2.87	10.8033	4.72	-1.19462	0.000406784	0.0100247	CLV2
Capana07g000311	9	9	7	22	24	78	0.63	0.85	0.59	2.34	2.59	7.25	0.69	4.06	2.55681	0.000406802	0.0100247	--
Capana04g000291	251	254	106	71	54	56	8.16	11.13	4.39	3.56	2.72	2.39	7.89333	2.89	-1.44957	0.000409222	0.0100759	BGAL5
Capana02g003635	163	129	190	336	216	316	5.92	6.32	8.79	18.83	12.17	15.05	7.01	15.35	1.13075	0.000409728	0.0100799	CLC-A
Capana07g001311	1	3	2	6	23	44	0.1	0.4	0.25	0.92	3.56	5.75	0.25	3.41	3.76977	0.000410936	0.0101011	LYK3
Capana03g004101	297	346	489	136	57	26	7.6	11.94	15.94	5.37	2.26	0.87	11.8267	2.83333	-2.06147	0.000414846	0.0101887	TMK4
MSTRG.29601	1	0	0	0	34	72	0.07	0	0	0	3.89	6.96	0.0233333	3.61667	7.27612	0.000415924	0.0102066	--
Capana00g003264	14	10	26	35	65	83	0.54	0.52	1.28	2.09	3.89	4.21	0.78	3.39667	2.12257	0.000421069	0.0103071	MFP2
Capana11g002226	119	58	81	16	2	0	6.18	4.06	5.35	1.28	0.16	0	5.19667	0.48	-3.43648	0.00042356	0.0103508	APF2
Capana00g001727	45	46	121	17	7	11	1.02	1.4	3.48	0.59	0.25	0.33	1.96667	0.39	-2.33421	0.00042603	0.0103947	--
Capana02g002895	147	152	116	203	211	386	5.09	7.1	5.12	10.84	11.33	17.53	5.77	13.2333	1.19753	0.000426066	0.0103947	GRDP2
MSTRG.13734	5	3	0	6	42	54	0.34	0.28	0	0.63	4.44	4.82	0.206667	3.29667	3.99563	0.000431499	0.0105098	--
MSTRG.6356	1	307	175	1	2	0	0.01	5.82	3.13	0.02	0.04	0	2.98667	0.02	-7.22239	0.00043252	0.0105229	--
MSTRG.19991	44	34	24	67	72	72	1.38	1.44	0.96	3.25	3.51	2.97	1.26	3.24333	1.36405	0.000433014	0.0105229	--
MSTRG.34370	110	207	7	465	1937	3790	5.72	14.5	0.46	37.26	156.05	258.18	6.89333	150.497	4.44839	0.000433109	0.0105229	FAD12
Capana02g002829	57	181	45	350	187	681	2.91	12.48	2.93	27.6	14.83	45.66	6.10667	29.3633	2.26556	0.000434884	0.0105572	DTX14
Capana04g000366	1	6	2	24	31	16	0.13	1.04	0.33	4.75	6.16	2.69	0.5	4.53333	3.18057	0.000441242	0.0106968	--
MSTRG.22521	521	689	444	820	972	971	33.96	60.56	36.85	82.44	98.24	82.98	43.79	87.8867	1.00504	0.000448126	0.0108518	--
Capana00g002753	69	7	135	5	5	0	4.52	0.62	11.27	0.51	0.51	0	5.47	0.34	-4.00793	0.000449468	0.0108753	At4g09670
Capana12g001891	0	0	0	4	10	19	0	0	0	0.73	1.83	2.94	0.001	1.83333	10.8403	0.000451196	0.0109082	PCMP-E67
Capana07g002142	470	127	352	76	9	6	28.3	10.31	26.99	7.06	0.84	0.47	21.8667	2.79	-2.9704	0.000451736	0.0109122	TCP4
Capana09g000551	425	220	271	494	560	445	25.21	17.6	20.47	45.19	51.51	34.61	21.0933	43.77	1.05316	0.000452299	0.0109169	B3GALT2
Capana08g001578	553	759	395	1051	1610	942	57.05	105.57	51.88	167.22	257.53	127.41	71.5	184.053	1.36411	0.000455825	0.0109929	DI19-3
MSTRG.22642	290	335	213	651	505	405	2.79	4.33	2.6	9.64	7.52	5.09	3.24	7.41667	1.19478	0.00045638	0.0109969	pol
Capana06g001618	39	36	23	7	5	5	1.8	2.24	1.35	0.5	0.36	0.3	1.79667	0.386667	-2.21616	0.000456739	0.0109969	--
Capana08g001251	2140	1175	1023	499	329	107	108.73	80.49	66.18	39.1	25.92	7.13	85.1333	24.05	-1.82369	0.000467264	0.0112319	A6
Capana08g001395	414	228	335	153	95	132	35.72	26.52	36.8	20.36	12.71	14.93	33.0133	16	-1.04498	0.000469032	0.0112652	TRPA1
MSTRG.15452	4	7	3	5	43	94	0.13	0.3	0.12	0.24	2.1	3.89	0.183333	2.07667	3.50173	0.000470587	0.0112933	LSI2
Capana01g004005	400	466	407	633	694	2181	19.94	31.32	25.83	48.66	53.64	142.54	25.6967	81.6133	1.66722	0.000471488	0.0113057	UGT84A13
Capana10g002290	23	10	35	2	0	1	1.01	0.59	1.95	0.14	0	0.06	1.18333	0.0666667	-4.14975	0.000473413	0.0113426	--
Capana07g001753	96	95	38	19	5	2	7.67	10.23	3.87	2.34	0.62	0.21	7.25667	1.05667	-2.77979	0.000474602	0.0113618	--
Capana05g000431	5	178	1428	7	0	1	0.72	34.72	263.05	1.56	0	0.19	99.4967	0.583333	-7.41418	0.000480083	0.0114743	HSP22.0
Capana03g001063	51	50	101	121	148	535	2.06	2.73	5.21	7.56	9.29	28.4	3.33333	15.0833	2.17792	0.000480622	0.0114779	NPF2.11
Capana08g002107	0	0	0	1	54	5	0	0	0	0.12	6.49	0.51	0.001	2.37333	11.2127	0.000488152	0.0116388	TPS3
Capana12g000389	37	1	12	76	102	107	1.51	0.06	0.62	4.79	6.46	5.73	0.73	5.66	2.95483	0.000491123	0.0116812	At5g48380
Capana02g000766	181	182	153	574	361	226	27.53	37.32	29.63	134.65	85.14	45.07	31.4933	88.2867	1.48715	0.000494397	0.0117495	Os03g0767900
Capana03g000604	10	115	2430	18	6	12	1.55	24.05	479.8	4.31	1.44	2.44	168.467	2.73	-5.94742	0.000495846	0.0117744	--
Capana00g004993	2191	1706	902	679	545	572	67.17	70.51	35.21	32.1	25.9	22.99	57.63	26.9967	-1.09404	0.000496632	0.0117836	PERK2
Capana05g000086	3	15	0	30	73	82	0.29	1.97	0	4.52	11.05	10.5	0.753333	8.69	3.528	0.000499275	0.0118272	HSFB3
MSTRG.6822	85	91	49	116	179	169	2.42	3.5	1.78	5.1	7.91	6.31	2.56667	6.44	1.32716	0.000501921	0.0118707	--
Capana05g001636	5	17	12	39	33	84	0.63	2.88	1.92	7.55	6.42	13.83	1.81	9.26667	2.35606	0.00050476	0.0119091	SCPL6
Capana00g004750	11	19	3	35	63	52	0.76	1.77	0.26	3.72	6.74	4.7	0.93	5.05333	2.44193	0.000507377	0.0119612	CSA
Capana07g000358	60	40	14	95	108	108	3.8	3.41	1.13	9.27	10.6	8.96	2.78	9.61	1.78945	0.000508867	0.0119806	ADIPOR1
Capana11g002029	1742	1554	1152	709	218	376	122.65	147.52	103.27	76.99	23.8	34.71	124.48	45.1667	-1.46258	0.000509015	0.0119806	SOT12
Capana11g000602	12	46	0	449	603	745	1.02	5.26	0	58.68	79.23	82.77	2.09333	73.56	5.13505	0.000511419	0.0120276	CYP71D55
Capana00g003686	49	59	61	88	144	124	5.54	8.99	8.78	15.33	25.23	18.37	7.77	19.6433	1.33805	0.000514428	0.0120761	rpc25
Capana03g003624	207	166	239	93	75	74	16	17.3	23.52	11.09	8.99	7.5	18.94	9.19333	-1.04278	0.000514605	0.0120761	EID1
Capana09g000232	229	151	121	235	294	760	5.36	4.76	3.6	8.48	10.67	23.32	4.57333	14.1567	1.63016	0.000515022	0.0120761	MIK1
MSTRG.33389	122	66	54	226	141	144	3.75	2.64	2.04	10.78	6.63	5.76	2.81	7.72333	1.45865	0.000520845	0.0122004	DHAR1
Capana01g003696	24	26	38	6	1	1	0.89	1.29	1.79	0.34	0.06	0.05	1.32333	0.15	-3.14114	0.000522129	0.0122207	LECRKS7
Capana03g002038	8	1	5	6	22	164	0.57	0.1	0.45	0.66	2.42	15.27	0.373333	6.11667	4.03421	0.000523166	0.0122352	At4g10955
MSTRG.3941	1	4	0	12	69	10	0.06	0.32	0	1.1	6.36	0.78	0.126667	2.74667	4.43857	0.000524712	0.0122617	--
Capana00g002179	73	32	23	7	3	0	2.69	1.59	1.08	0.4	0.17	0	1.78667	0.19	-3.2332	0.000527505	0.0123135	--
Capana12g002385	198	223	201	330	276	544	12.2	18.53	15.77	31.37	26.37	43.96	15.5	33.9	1.12902	0.000527771	0.0123135	PHF1
Capana01g001341	52	4	69	3	1	3	1.6	0.17	2.71	0.14	0.05	0.12	1.49333	0.103333	-3.85316	0.000529231	0.0123378	SBTI1.1
Capana03g001241	198	1554	2971	221	262	201	29.53	312.59	564.53	50.82	60.56	39.26	302.217	50.2133	-2.58944	0.000530459	0.0123566	HSP17.9-D
Capana03g003549	22	32	36	6	3	1	3.55	6.96	7.4	1.49	0.75	0.21	5.97	0.816667	-2.86991	0.000534837	0.0124389	--
Capana02g001148	5	3	0	3	53	71	0.67	0.54	0	0.62	11.02	12.48	0.403333	8.04	4.31715	0.000535589	0.0124465	--
Capana01g000074	138	141	105	168	237	424	5.73	7.9	5.56	10.77	15.27	23.1	6.39667	16.38	1.35654	0.000537665	0.0124747	Os10g0521000
Capana05g000122	114	158	140	181	329	366	3.18	5.95	4.98	7.79	14.24	13.39	4.70333	11.8067	1.32785	0.000538077	0.0124747	RGA1
Capana04g002124	148	347	485	98	36	84	6.87	21.72	28.67	7.02	2.59	5.11	19.0867	4.90667	-1.95975	0.000539971	0.0125088	TYDC1
Capana03g003309	0	0	0	8	11	8	0	0	0	1.46	2.02	1.24	0.001	1.57333	10.6196	0.000540805	0.0125182	ERF.C.3
MSTRG.20863	1	2	2	14	2	95	0.1	0.26	0.25	2.11	0.3	12.18	0.203333	4.86333	4.58003	0.0005443	0.0125892	--
Capana08g002137	0	0	0	10	3	22	0	0	0	1.16	0.35	2.17	0.001	1.22667	10.2605	0.000545252	0.0126013	At2g02240
Capana03g002110	113	129	86	118	305	696	4.77	7.34	4.62	7.68	19.97	38.53	5.57667	22.06	1.98396	0.00054795	0.0126338	SLAH3
Capana02g003579	28	264	1331	24	12	2	4.68	59.48	283.16	6.18	3.11	0.44	115.773	3.24333	-5.15768	0.000548567	0.0126381	HSP16.9C
MSTRG.10549	0	33	133	1	0	1	0	3.2	12.16	0.11	0	0.09	5.12	0.0666667	-6.26303	0.000550614	0.0126753	MYB3
Capana08g001499	275	348	295	116	60	24	57.24	97.66	78.17	37.24	19.36	6.55	77.69	21.05	-1.88391	0.00055272	0.0127139	MtrDRAFT_AC149210g1v1
Capana04g002739	155	112	64	30	28	9	8.57	8.37	4.5	2.52	2.4	0.69	7.14667	1.87	-1.93423	0.000555456	0.0127668	--
Capana06g000094	2575	2215	1711	1031	884	551	386.69	448.49	327.15	238.79	205.84	108.49	387.443	184.373	-1.07136	0.000556341	0.0127771	--
Capana07g000817	390	306	703	178	131	128	43.65	46.18	100.18	30.73	22.73	18.78	63.3367	24.08	-1.39521	0.000558736	0.0128121	PRXQ
Capana05g001092	16	3	5	20	40	61	1.4	0.35	0.56	2.7	5.43	7	0.77	5.04333	2.71145	0.000568051	0.0130116	--
Capana02g002898	2633	1015	1481	666	634	651	79.08	41.1	56.63	30.85	29.52	25.63	58.9367	28.6667	-1.03979	0.000568321	0.0130116	BXL6
MSTRG.23560	52	39	24	65	82	106	1.33	1.34	0.78	2.56	3.24	3.54	1.15	3.11333	1.43683	0.000568848	0.0130135	--
Capana11g000066	102	73	39	22	10	16	4.45	4.29	2.17	1.48	0.68	0.91	3.63667	1.02333	-1.82934	0.000571985	0.0130649	WAV3
MSTRG.9842	2965	988	1061	2527	3122	10220	21.34	9.98	9.99	28.76	34.75	93	13.77	52.17	1.92169	0.000578007	0.0131791	CF-9
Capana10g002263	51	239	49	218	588	875	5.9	37.3	7.22	38.91	105.52	132.78	16.8067	92.4033	2.45891	0.00057833	0.0131791	CML35
Capana01g004123	24	5	12	0	0	0	4.13	1.16	2.63	0	0	0	2.64	0.001	-11.3663	0.00058324	0.0132704	AZI1
Capana01g003927	2853	1348	1485	778	216	186	106.6	67.91	70.65	44.84	12.51	9.11	81.72	22.1533	-1.88317	0.000584392	0.0132761	TMN8
Capana12g002597	1586	922	1313	1845	1639	3132	32.16	25.21	33.9	57.71	51.54	83.27	30.4233	64.1733	1.0768	0.000590376	0.0133913	IP5P12
Capana03g002915	362	185	315	88	81	23	37.51	25.84	41.55	14.06	13.01	3.12	34.9667	10.0633	-1.79687	0.000594205	0.0134574	NIP1
Capana02g002722	79	29	36	10	10	6	3.36	1.66	1.93	0.65	0.66	0.33	2.31667	0.546667	-2.08332	0.000595963	0.0134868	LAC11
Capana00g000036	406	393	395	132	111	29	48.17	62.86	59.66	24.15	20.42	4.51	56.8967	16.36	-1.79817	0.000596698	0.013493	PMEI3
Capana08g000935	332	248	261	92	73	19	27.54	27.74	27.57	11.77	9.39	2.07	27.6167	7.74333	-1.83451	0.000599312	0.0135342	PIP1-2
Capana00g004601	360	217	247	139	86	98	7.74	6.29	6.77	4.61	2.87	2.76	6.93333	3.41333	-1.02237	0.000599443	0.0135342	KIN14Q
Capana02g003486	88	44	82	14	24	12	3.35	2.26	3.98	0.82	1.42	0.6	3.19667	0.946667	-1.75564	0.000603078	0.0136058	TLP40
Capana01g001759	77	126	103	26	36	31	4.25	9.37	7.24	2.21	3.08	2.24	6.95333	2.51	-1.47002	0.000603859	0.0136089	Os07g0682400
Capana11g001305	397	151	128	662	536	369	13.91	7.14	5.71	35.78	29.13	16.96	8.92	27.29	1.61326	0.000604708	0.0136089	GP2
Capana03g000438	44	7	65	3	4	1	5.14	1.1	9.67	0.54	0.72	0.15	5.30333	0.47	-3.49617	0.000605064	0.0136089	WIN1
Capana03g000553	50	34	45	73	74	152	2.84	2.61	3.26	6.41	6.53	11.34	2.90333	8.09333	1.47902	0.000605843	0.0136159	MAPKKK20
Capana06g001178	762	450	348	855	764	869	23.3	18.55	13.55	40.32	36.22	34.84	18.4667	37.1267	1.00753	0.000607591	0.0136448	SBT1.4
MSTRG.31027	43	41	21	61	82	99	4.98	6.4	3.09	10.89	14.72	15.02	4.82333	13.5433	1.48948	0.000608584	0.0136566	--
Capana06g000379	2084	1364	1604	866	498	385	110.62	97.62	108.4	70.9	40.99	26.79	105.547	46.2267	-1.19108	0.000612799	0.0137407	TUBB2
Capana10g001603	147	101	66	159	248	202	16.15	14.96	9.23	26.94	42.24	29.09	13.4467	32.7567	1.28454	0.000613396	0.0137436	At5g01750
Capana02g001935	28380	8404	32899	5988	5026	1174	2028.23	809.82	2993.59	660.02	556.94	110	1943.88	442.32	-2.13578	0.000618731	0.0138421	AGP30
Capana12g002688	71	33	62	17	9	11	7.02	4.4	7.8	2.59	1.38	1.43	6.40667	1.8	-1.83158	0.000623236	0.0139322	MIZ1
Capana04g000022	241	134	202	63	51	16	12.09	9.06	12.9	4.87	3.97	1.05	11.35	3.29667	-1.78361	0.000626033	0.0139841	GALS1
Capana00g000910	0	0	0	4	4	33	0.05	0	0	0.62	0.7	4.33	0.0166667	1.88333	6.82018	0.000630662	0.0140526	--
Capana00g004152	1697	802	884	340	424	147	73.34	46.73	48.64	22.66	28.41	8.33	56.2367	19.8	-1.50601	0.000631012	0.0140526	PME1.9
MSTRG.24987	32	49	41	11	2	3	2.02	4.17	3.3	1.07	0.2	0.25	3.16333	0.506667	-2.64234	0.000631899	0.0140617	--
Capana03g001926	20	24	21	29	67	195	2.15	3.47	2.87	4.8	11.15	27.45	2.83	14.4667	2.35386	0.000632662	0.014068	ATHB-7
Capana11g000857	1	7	0	9	59	47	0.07	0.62	0	0.91	6	4.04	0.23	3.65	3.98819	0.000634811	0.0140914	--
Capana06g000520	56	43	87	15	16	7	6.21	6.43	12.28	2.57	2.75	1.02	8.30667	2.11333	-1.97475	0.000634931	0.0140914	--
Capana02g002261	4440	3366	3262	5328	5325	23154	326.15	333.39	305.09	603.63	606.52	2229.98	321.543	1146.71	1.83442	0.000635153	0.0140914	PAP
MSTRG.24261	0	0	0	9	2	29	0	0	0	0.73	0.16	2.01	0.001	0.966667	9.91687	0.000636933	0.0140985	--
Capana03g000114	901	142	535	115	102	133	43.99	9.35	33.26	8.66	7.72	8.51	28.8667	8.29667	-1.7988	0.000636942	0.0140985	tmem87a
Capana02g003225	1193	508	2179	164	16	15	75.89	43.57	176.48	16.09	1.58	1.25	98.6467	6.30667	-3.96732	0.000637381	0.0140985	--
MSTRG.13230	181	137	66	214	228	728	3.9	3.98	1.81	7.12	7.63	20.59	3.23	11.78	1.86673	0.000637395	0.0140985	PHO1;H3
Capana06g002994	381	324	335	174	73	128	17.8	20.4	19.92	12.53	5.29	7.84	19.3733	8.55333	-1.17951	0.000640833	0.0141502	BARD1
Capana01g000661	24	46	23	125	49	119	2.03	5.26	2.48	16.34	6.44	13.22	3.25667	12	1.88157	0.000641507	0.0141502	ERF1A
Capana01g000521	6220	3274	3846	1977	907	1953	287.68	204.17	226.48	141.03	65.05	118.43	239.443	108.17	-1.14638	0.000641657	0.0141502	SKU5
MSTRG.36030	157	95	118	188	256	188	7.46	6.09	7.14	13.78	18.86	11.71	6.89667	14.7833	1.1	0.000643631	0.0141831	--
MSTRG.9824	1	16	2	10	76	169	0.04	0.92	0.11	0.66	5.02	9.44	0.356667	5.04	3.82078	0.000646416	0.0142231	--
Capana12g001842	1	0	0	7	5	38	0.05	0	0	0.53	0.38	2.47	0.0166667	1.12667	6.07895	0.000648955	0.014262	EIL5
Capana03g000079	72	571	923	85	72	82	11.47	122.6	187.14	20.88	17.78	17.12	107.07	18.5933	-2.5257	0.000651233	0.0142969	HSP17.4B
Capana06g002029	9	8	19	0	0	0	1.68	2.14	4.76	0	0	0	2.86	0.001	-11.4818	0.0006544	0.0143558	--
Capana01g002323	8	19	2	33	39	111	0.52	1.67	0.17	3.33	3.95	9.51	0.786667	5.59667	2.83074	0.000657522	0.0144135	GLUB2
Capana06g001632	44	22	19	45	78	104	4.14	2.79	2.28	6.53	11.39	12.84	3.07	10.2533	1.73978	0.000662192	0.014505	--
Capana08g000979	540	382	255	499	826	790	60.72	57.92	36.51	86.54	144.02	116.47	51.7167	115.677	1.1614	0.000664105	0.0145339	HIPP39
Capana00g003675	388	293	528	416	732	5863	5.19	5.29	9	8.59	15.19	102.87	6.49333	42.2167	2.70078	0.0006645	0.0145339	TSS
Capana07g001411	761	712	596	249	251	86	33.07	41.72	32.98	16.69	16.91	4.9	35.9233	12.8333	-1.48503	0.000667148	0.0145789	Bp10
Capana03g003683	4	18	18	0	0	0	0.88	5.33	5.03	0	0	0	3.74667	0.001	-11.8714	0.000667551	0.0145789	--
Capana01g003377	64	65	88	224	171	107	10.33	14.15	18.08	55.76	42.8	22.64	14.1867	40.4	1.50982	0.000668154	0.0145812	RHA1B
Capana07g000440	198	247	318	530	923	386	24.19	40.77	49.49	100.06	175.01	61.86	38.15	112.31	1.55773	0.000670256	0.0146152	--
Capana11g000097	2152	1498	1485	628	157	73	61.44	57.67	53.98	27.65	6.95	2.73	57.6967	12.4433	-2.21311	0.000670706	0.0146152	BGAL8
Capana07g000255	3	3	2	12	13	33	0.18	0.25	0.16	1.16	1.28	2.61	0.196667	1.68333	3.0975	0.000672423	0.0146365	NFH1
MSTRG.6811	31	18	24	47	47	102	0.78	0.61	0.77	1.83	1.84	3.37	0.72	2.34667	1.70454	0.000672678	0.0146365	ROQ1
Capana09g001693	3	10	6	15	36	59	0.66	2.96	1.68	5.08	12.26	16.99	1.76667	11.4433	2.69541	0.000675735	0.0146813	--
Capana01g001608	805	502	869	298	256	132	38.59	32.44	53.03	22.03	19.03	8.3	41.3533	16.4533	-1.32962	0.000676778	0.014693	CYP71D55
Capana02g001960	172	290	95	47	35	64	10.15	23.08	7.14	4.28	3.2	4.95	13.4567	4.14333	-1.69946	0.000678259	0.0147074	CBSX5
Capana07g000557	2	6	4	10	27	50	0.12	0.48	0.31	0.92	2.51	3.93	0.303333	2.45333	3.01577	0.000678439	0.0147074	CYP716A12
MSTRG.10675	2005	2400	2480	2920	4134	9609	92.85	149.86	146.23	208.56	296.85	583.42	129.647	362.943	1.48516	0.000679016	0.014709	--
Capana09g001437	5	8	4	14	30	40	0.41	0.88	0.42	1.76	3.79	4.28	0.57	3.27667	2.5232	0.000680655	0.0147337	RIN4
Capana03g002250	1	3	3	20	8	36	0.05	0.2	0.19	1.51	0.61	2.3	0.146667	1.47333	3.32847	0.000682479	0.0147622	UGT85A24
Capana00g003663	79	28	19	27	354	325	3.62	1.73	1.11	1.91	25.14	19.52	2.15333	15.5233	2.84979	0.000687348	0.014854	CYP72A225
Capana00g002279	1291	314	1029	248	87	25	71.24	23.36	72.29	21.11	7.44	1.81	55.63	10.12	-2.45865	0.000687733	0.014854	At1g29670
Capana10g000134	546	152	439	123	43	22	34.83	13.07	35.65	12.1	4.25	1.84	27.85	6.06333	-2.19949	0.000695233	0.015005	GLO1
Capana01g001944	1	0	1	6	14	26	0.21	0	0.27	1.96	4.6	7.22	0.16	4.59333	4.8434	0.00069698	0.0150316	MES13
Capana02g001118	100	89	243	29	42	31	8.57	10.28	26.5	3.83	5.58	3.48	15.1167	4.29667	-1.81485	0.000698553	0.0150545	--
Capana04g002119	42	32	28	9	4	2	1.95	2	1.66	0.64	0.29	0.12	1.87	0.35	-2.41761	0.000707997	0.0152245	NSP2
Capana09g000298	15	14	14	0	1	0	1.23	1.55	1.46	0	0.13	0	1.41333	0.0433333	-5.02748	0.000712437	0.0153023	--
Capana02g002139	9	0	1	27	26	33	0.32	0	0.05	1.48	1.43	1.54	0.123333	1.48333	3.58821	0.000712655	0.0153023	CRK29
MSTRG.1187	1935	9028	937	317	634	874	373.28	2348.1	230.18	94.43	189.5	221.13	983.853	168.353	-2.54695	0.000718976	0.0154155	--
Capana09g000871	396	291	284	137	86	40	24.6	24.37	22.46	13.12	8.28	3.26	23.81	8.22	-1.53436	0.000723212	0.0154779	At3g25290
Capana01g000572	33	14	37	4	4	2	3.99	2.29	5.7	0.75	0.75	0.32	3.99333	0.606667	-2.71862	0.000723467	0.0154779	HSP22
Capana12g000288	3	5	3	10	8	121	0.22	0.49	0.28	1.11	0.89	11.44	0.33	4.48	3.76296	0.000730888	0.0156253	PME29
Capana08g002757	185	142	146	61	65	34	6.07	6.28	6.1	3.09	3.31	1.46	6.15	2.62	-1.23102	0.000735878	0.0157205	REL2
Capana03g003997	1752	1385	2616	730	563	939	58.14	61.97	110.53	37.36	28.97	40.85	76.88	35.7267	-1.10561	0.000739921	0.0157954	sll0005
Capana03g000611	74	76	436	33	30	9	7.7	10.66	57.77	5.3	4.84	1.23	25.3767	3.79	-2.74323	0.000743327	0.0158518	At4g14100
Capana04g000742	9	7	5	9	29	122	0.27	0.28	0.19	0.42	1.35	4.8	0.246667	2.19	3.1503	0.000752465	0.0160282	At4g27290
MSTRG.5397	0	0	0	1	5	49	0	0	0	0.13	0.67	5.59	0.001	2.13	11.0566	0.000758197	0.0161138	--
Capana12g000143	189	109	131	64	50	45	3.37	2.62	2.97	1.76	1.38	1.05	2.98667	1.39667	-1.09655	0.000758609	0.0161138	NCAPD3
Capana10g001835	76	112	94	131	199	430	7.02	13.94	11.05	18.65	28.49	52.05	10.67	33.0633	1.63167	0.000758678	0.0161138	LOG3
Capana05g000857	1410	751	1085	1411	1787	6807	96.97	69.64	95.01	149.66	190.56	613.78	87.2067	318	1.86652	0.000760652	0.0161324	GLN1
Capana00g004467	114	494	1132	98	89	114	13.32	77.85	168.46	17.67	16.13	17.47	86.5433	17.09	-2.34027	0.000764445	0.0161933	At3g10130
Capana12g002226	72	61	99	25	24	16	5.22	5.97	9.15	2.8	2.7	1.52	6.78	2.34	-1.53478	0.000764626	0.0161933	TBL36
Capana11g002326	32	3	1	52	58	174	2.4	0.3	0.1	6	6.73	17.08	0.933333	9.93667	3.4123	0.000767466	0.0162417	BC10
Capana10g002139	1238	494	654	319	283	315	60.56	32.59	40.74	24.07	21.47	20.2	44.63	21.9133	-1.0262	0.000773708	0.0163559	--
MSTRG.16508	193	1167	205	1008	3397	3568	20.54	167.42	27.77	165.41	560.42	497.73	71.91	407.853	2.50379	0.000773973	0.0163559	SAG21
Capana08g000088	0	1	0	2	24	22	0	0.05	0	0.12	1.42	1.1	0.0166667	0.88	5.72247	0.000777033	0.0164079	R1A-10
Capana08g001382	10	4	1	26	19	37	0.44	0.24	0.06	1.76	1.29	2.13	0.246667	1.72667	2.80735	0.00077755	0.0164079	LYK3
Capana02g000540	112	85	86	31	34	44	9.23	9.44	9.02	3.94	4.34	4.75	9.23	4.34333	-1.08753	0.000780862	0.0164541	Mgll
Capana09g000475	1	0	0	7	2	55	0.06	0	0	0.63	0.18	4.19	0.02	1.66667	6.38082	0.000781642	0.0164588	At3g07870
Capana02g000940	404	274	381	169	101	70	33.63	30.76	40.39	21.7	13.04	7.64	34.9267	14.1267	-1.30591	0.000782881	0.016473	P4H7
Capana02g001258	2073	2025	3133	834	1128	628	137.8	181.47	265.09	85.53	116.27	54.7	194.787	85.5	-1.1879	0.000788048	0.0165648	CATHB2
Capana03g003491	28	98	37	117	116	623	0.97	4.56	1.62	6.22	6.2	28.17	2.38333	13.53	2.50511	0.000788372	0.0165648	PAL
Capana08g002278	121	72	92	176	112	998	4.82	3.86	4.66	10.81	6.91	52.09	4.44667	23.27	2.38768	0.000792801	0.0166374	GH3.1
MSTRG.2793	13	16	29	2	1	1	1.53	2.54	4.34	0.36	0.18	0.15	2.80333	0.23	-3.60744	0.000795085	0.016659	At1g18250
Capana08g001266	721	1128	1085	434	318	200	53.97	113.84	103.4	50.1	36.91	19.63	90.4033	35.5467	-1.34666	0.00079569	0.016659	ANN4
Capana10g001585	723	300	499	186	170	79	38.55	21.57	33.88	15.3	14.05	5.52	31.3333	11.6233	-1.43067	0.000798065	0.0166968	TBL35
Capana01g004373	72	31	26	5	0	8	4.59	2.67	2.11	0.49	0	0.67	3.12333	0.386667	-3.01392	0.000802193	0.0167713	CER26L
Capana12g001954	101	38	63	17	13	21	6.49	3.29	5.16	1.69	1.3	1.77	4.98	1.58667	-1.65015	0.000804291	0.0168032	At5g64700
Capana08g001891	185	176	108	273	204	405	10.71	13.73	7.96	24.37	18.31	30.73	10.8	24.47	1.17998	0.000807422	0.0168566	MRS2-4
Capana05g000094	47	64	43	94	65	714	2.19	4.01	2.55	6.74	4.69	43.55	2.91667	18.3267	2.65155	0.00080827	0.0168623	MUCI21
Capana00g003097	31	4	10	84	46	52	2.65	0.46	1.03	11.12	6.02	5.76	1.38	7.63333	2.46764	0.000817085	0.017022	EP3
Capana00g003222	31	4	10	84	46	52	2.65	0.46	1.03	11.12	6.02	5.76	1.38	7.63333	2.46764	0.000817085	0.017022	EP3
Capana11g002255	171	87	75	169	189	620	4.48	3.08	2.5	6.83	7.68	21.31	3.35333	11.94	1.83214	0.000817889	0.0170267	R1B-12
MSTRG.21232	18	5	20	24	60	120	0.9	0.34	1.27	1.85	4.65	7.86	0.836667	4.78667	2.5163	0.000821975	0.0170892	--
Capana10g002489	836	407	562	284	222	177	39.28	25.78	33.62	20.58	16.17	10.9	32.8933	15.8833	-1.05028	0.000822053	0.0170892	--
Capana00g000736	96	81	85	100	216	237	3.05	3.47	3.44	4.91	10.65	9.88	3.32	8.48	1.35288	0.000827237	0.0171848	At2g16250
Capana07g001020	80	73	85	23	15	3	4.5	5.53	6.08	1.99	1.31	0.22	5.37	1.17333	-2.19431	0.00082963	0.0172223	--
Capana08g001969	2	26	18	0	0	0	0.18	2.73	1.81	0	0	0	1.57333	0.001	-10.6196	0.000831214	0.017243	At1g77405
MSTRG.12120	34	30	24	40	73	193	1.95	2.32	1.75	3.53	6.48	14.49	2.00667	8.16667	2.02495	0.000834722	0.0172885	--
Capana05g002208	211	140	195	238	299	605	6.36	5.69	7.49	11.07	13.98	23.91	6.51333	16.32	1.32517	0.000835172	0.0172885	SCL14
Capana12g002403	57	55	20	11	4	3	11.18	14.54	4.99	3.33	1.22	0.77	10.2367	1.77333	-2.52921	0.000838237	0.0173275	--
Capana00g002347	1	2	1	6	9	48	0.13	0.35	0.16	1.19	1.8	8.12	0.213333	3.70333	4.11764	0.000840068	0.0173531	--
MSTRG.5999	14	5	8	28	37	27	0.89	0.43	0.65	2.73	3.63	2.24	0.656667	2.86667	2.12614	0.000846727	0.0174784	--
Capana04g000153	1139	1750	366	273	123	21	91.3	189.14	37.35	33.75	15.29	2.21	105.93	17.0833	-2.63245	0.000849395	0.0175212	EXPA1
MSTRG.16895	31	13	14	46	34	155	2.92	1.65	1.68	6.69	4.97	19.16	2.08333	10.2733	2.30194	0.000852088	0.0175644	--
Capana10g001235	348	366	246	366	649	1387	10.3	14.6	9.27	16.7	29.77	53.8	11.39	33.4233	1.55309	0.000864788	0.0177887	Os07g0679700
MSTRG.21965	15	35	66	222	113	105	0.56	1.76	3.17	13.69	6.8	5.05	1.83	8.51333	2.21788	0.000872474	0.0179217	--
Capana05g000115	401	161	252	109	84	56	10.61	5.74	8.49	4.45	3.45	1.94	8.28	3.28	-1.33593	0.000876	0.0179816	PXC3
Capana05g002151	343	134	442	802	703	618	13.65	7.19	22.4	49.24	43.39	32.26	14.4133	41.63	1.53022	0.0008783	0.0180036	INVA
Capana10g001270	1	0	0	6	8	25	0.07	0	0	0.69	0.93	2.45	0.0233333	1.35667	5.86153	0.000879128	0.018008	PNC1
Capana10g000169	179	202	322	101	55	67	12.87	19.58	29.48	11.2	6.13	6.32	20.6433	7.88333	-1.3888	0.000881874	0.0180391	SAT3
Capana11g000757	137	349	213	434	576	649	14.58	50.07	28.86	71.22	95.03	90.53	31.17	85.5933	1.45734	0.000890356	0.0181999	MYB48
Capana01g001031	502	490	273	204	101	129	22.82	30.03	15.8	14.3	7.12	7.69	22.8833	9.70333	-1.23774	0.000900096	0.0183863	--
MSTRG.15867	120	62	60	152	116	172	7.74	5.39	4.93	15.13	11.61	14.55	6.02	13.7633	1.19299	0.000901416	0.0184004	--
Capana06g000256	224	101	165	49	47	75	16.51	10.03	15.48	5.57	5.37	7.25	14.0067	6.06333	-1.20793	0.000902758	0.018415	At1g09575
Capana06g001545	74	71	83	106	148	147	4.82	6.24	6.89	10.66	14.96	12.56	5.98333	12.7267	1.08883	0.000905875	0.0184658	IKU1
Capana04g002845	63	169	142	187	316	927	2.12	7.68	6.09	9.72	16.51	40.96	5.29667	22.3967	2.08013	0.000908916	0.0185021	CSLG2
Capana11g002270	9	62	18	58	98	487	0.61	5.68	1.56	6.08	10.33	43.41	2.61667	19.94	2.92986	0.000910174	0.0185149	IST1
Capana03g003658	70	163	112	34	8	29	2.55	8.01	5.2	1.91	0.45	1.39	5.25333	1.25	-2.07131	0.000912665	0.0185527	--
Capana03g004113	4234	2163	1782	3824	4243	13716	365.31	251.63	195.76	508.86	567.63	1551.57	270.9	876.02	1.6932	0.000916211	0.018599	XTH16
Capana08g001844	161	50	93	19	28	31	16.86	7.05	12.38	3.06	4.54	4.25	12.0967	3.95	-1.61468	0.000918123	0.018625	--
Capana03g001598	653	354	427	218	153	91	18.69	13.66	15.56	9.62	6.79	3.41	15.97	6.60667	-1.27337	0.000921149	0.0186734	XLG3
Capana01g003178	170	241	354	101	73	71	4.61	8.81	12.22	4.22	3.07	2.52	8.54667	3.27	-1.38607	0.000927004	0.0187792	--
Capana00g000294	19	12	28	50	32	208	2.32	1.9	4.44	9.34	5.97	33.35	2.88667	16.22	2.4903	0.000931581	0.0188459	WLIM1
Capana04g000681	19	12	28	50	32	208	2.32	1.9	4.44	9.34	5.97	33.35	2.88667	16.22	2.4903	0.000931581	0.0188459	WLIM1
MSTRG.25840	1	1	1	4	5	64	0.03	0.04	0.04	0.2	0.25	2.68	0.0366667	1.04333	4.83059	0.000939713	0.0189843	--
Capana02g000721	10	40	163	10	4	2	0.89	4.81	18.51	1.38	0.55	0.23	8.07	0.72	-3.4865	0.000941037	0.0189979	--
Capana12g002701	699	573	984	1485	975	1634	37.1	41.01	66.5	121.57	80.25	113.72	48.2033	105.18	1.12566	0.000944141	0.0190475	CURT1D
Capana03g000436	746	626	1456	308	347	189	93.16	105.4	231.5	59.32	67.19	30.94	143.353	52.4833	-1.44964	0.000947128	0.0190947	ATS3B
Capana01g002655	157	82	104	334	364	130	8.01	5.6	6.76	26.21	28.7	8.69	6.79	21.2	1.64258	0.000953355	0.0192047	sbt3
Capana04g000690	65	10	25	4	2	0	8.97	1.86	4.39	0.85	0.43	0	5.07333	0.426667	-3.57175	0.000955636	0.0192266	--
Capana11g000946	716	438	662	315	209	189	24.17	19.93	28.45	16.4	10.94	8.36	24.1833	11.9	-1.02305	0.000958396	0.0192689	AMP1
Capana05g001371	32	41	25	59	76	75	5.54	9.57	5.51	15.76	20.41	17.03	6.87333	17.7333	1.36738	0.000969496	0.0194773	--
Capana04g000460	419	241	223	141	89	120	13.85	10.74	9.38	7.19	4.56	5.2	11.3233	5.65	-1.00298	0.000970083	0.0194773	SELMODRAFT_444075
Capana02g002264	4591	2891	2270	3127	6944	22265	339.35	288.13	213.63	356.48	795.85	2157.72	280.37	1103.35	1.97649	0.000974332	0.0195282	ACO
Capana00g003454	29	13	13	32	44	137	2.05	1.24	1.17	3.5	4.83	12.72	1.48667	7.01667	2.2387	0.000974615	0.0195282	MAPKKK20
Capana02g001846	0	0	0	11	3	15	0	0	0	0.87	0.24	1.01	0.001	0.706667	9.46489	0.000985462	0.0197321	MLO2
Capana12g000397	17	19	20	43	36	60	1.28	1.93	1.92	5	4.2	5.95	1.71	5.05	1.56229	0.000990083	0.0198111	TRM6
Capana00g003129	1165	1098	1900	520	604	551	119.15	151.41	247.41	82.02	95.78	73.88	172.657	83.8933	-1.04128	0.000995384	0.0198901	At3g10130
Capana03g001619	6	5	1	9	17	86	0.64	0.72	0.14	1.49	2.83	12.11	0.5	5.47667	3.4533	0.0010025	0.0200186	BHLH137
Capana06g003043	85	63	63	90	134	279	5.83	5.83	5.5	9.52	14.25	25.08	5.72	16.2833	1.50931	0.00100401	0.0200352	GID1B
MSTRG.20419	0	0	0	2	13	17	0	0	0	0.48	3.16	3.49	0.001	2.37667	11.2147	0.00100536	0.0200484	--
Capana01g001068	2134	3589	2631	4618	4345	5661	177.04	401.46	277.91	590.88	558.92	615.75	285.47	588.517	1.04374	0.0010109	0.0201453	--
Capana08g002004	73	49	73	25	16	15	6.34	5.74	8.08	3.35	2.16	1.71	6.72	2.40667	-1.48142	0.00101172	0.0201479	Tgs1
MSTRG.11367	49	39	39	71	69	206	2.25	2.41	2.28	5.03	4.91	12.4	2.31333	7.44667	1.68662	0.0010331	0.0205597	--
Capana00g002338	6	19	6	12	50	181	0.29	1.26	0.37	0.91	3.8	11.63	0.64	5.44667	3.08923	0.00103542	0.020592	At1g31830
MSTRG.6127	36	20	28	45	61	84	2.1	1.53	1.8	3.97	5.4	5.27	1.81	4.88	1.43089	0.00103777	0.0206248	--
Capana08g002342	14	12	6	22	19	180	0.72	0.83	0.39	1.74	1.51	12.12	0.646667	5.12333	2.98599	0.00103895	0.0206342	WSD1
MSTRG.3582	113	134	163	132	472	594	4.53	7.07	7.89	8.07	28.22	30.14	6.49667	22.1433	1.7691	0.00103999	0.020641	MPK18
Capana12g002680	299	231	243	285	447	660	18.33	19.1	18.97	26.95	42.49	53.05	18.8	40.83	1.1189	0.0010424	0.0206729	ATL54
Capana03g001117	46	36	28	48	93	121	4.51	4.76	3.5	7.26	14.14	15.55	4.25667	12.3167	1.53282	0.00104301	0.0206729	--
Capana02g002154	14	21	29	2	0	3	1.18	2.38	3.11	0.26	0	0.33	2.22333	0.196667	-3.4989	0.00105783	0.0209526	XTH8
Capana09g001797	5283	1297	3719	1116	343	1023	424.91	140.66	380.85	138.44	42.78	107.88	315.473	96.3667	-1.71091	0.00105874	0.0209564	--
Capana02g003323	55	15	301	17	4	12	2.88	1.06	20.07	1.37	0.32	0.82	8.00333	0.836667	-3.25788	0.0010601	0.0209692	UGT708C1
Capana01g000535	95	83	74	38	20	22	12.32	14.51	12.22	7.6	4.02	3.74	13.0167	5.12	-1.34614	0.0010613	0.0209789	APT4
Capana02g000440	159	147	192	210	288	357	9.18	11.44	14.11	18.7	25.78	27.02	11.5767	23.8333	1.04176	0.00107378	0.0212113	At5g07610
Capana04g001640	39	96	23	151	93	433	2.15	7.13	1.61	12.82	7.94	31.25	3.63	17.3367	2.25579	0.00107451	0.0212115	AMY1.1
Capana08g001236	1450	592	3548	160	579	281	164.61	90.62	512.84	28.01	101.92	41.83	256.023	57.2533	-2.16084	0.00108289	0.0213624	WIN2
Capana08g002557	24	13	20	2	2	0	2.35	1.72	2.5	0.3	0.3	0	2.19	0.2	-3.45286	0.00110323	0.0217347	--
Capana09g001772	1612	694	893	471	293	172	42.93	24.92	30.28	19.34	12.1	6.01	32.71	12.4833	-1.38973	0.00111548	0.0219612	--
Capana06g003058	384	664	3751	206	324	233	42.58	99.26	529.52	35.23	55.7	33.87	223.787	41.6	-2.42747	0.00111765	0.0219891	APIC
MSTRG.23019	8	3	0	7	28	93	0.37	0.19	0	0.5	2	5.61	0.186667	2.70333	3.8562	0.00112962	0.0221802	--
Capana03g000098	1372	853	1685	1940	1979	3081	45.09	37.8	70.5	98.33	100.84	132.75	51.13	110.64	1.11363	0.00113393	0.0222351	RSH3
Capana04g002387	30	54	28	97	59	152	1.64	3.99	1.95	8.2	5.01	10.92	2.52667	8.04333	1.67056	0.00113959	0.0223312	PCRK1
Capana10g001783	0	0	0	0	23	38	0	0	0	0	3.16	4.41	0.001	2.52333	11.3011	0.00114254	0.0223741	sbt3
Capana02g002705	2	4	3	9	17	38	0.16	0.43	0.3	1.1	2.09	3.95	0.296667	2.38	3.00405	0.00114893	0.0224478	TULP2
Capana02g003265	51	63	62	102	90	141	1.38	2.29	2.13	4.25	3.77	4.99	1.93333	4.33667	1.1655	0.00115013	0.0224478	FER
Capana02g002201	56	44	31	6	11	1	2.23	2.36	1.57	0.37	0.68	0.05	2.05333	0.366667	-2.48543	0.0011582	0.0225903	ankrd13c-b
Capana03g001469	1870	2667	1132	4342	3583	3128	168.71	324.46	130.07	604.2	501.18	370.03	207.747	491.803	1.24326	0.00115901	0.022591	PIN2
Capana05g001947	49	37	30	12	7	8	3.9	3.97	3.04	1.47	0.86	0.84	3.63667	1.05667	-1.7831	0.00115995	0.0225943	At2g02240
MSTRG.34802	48	10	16	70	47	149	1.89	0.43	1.05	4.44	2.26	10.02	1.12333	5.57333	2.31075	0.00116314	0.0226415	CAT
Capana02g003278	193	272	265	90	69	123	14.68	27.89	25.66	10.56	8.14	12.26	22.7433	10.32	-1.14	0.00117448	0.022832	AFP3
MSTRG.25662	9	8	7	18	44	27	0.51	0.61	0.5	1.56	3.85	2	0.54	2.47	2.19348	0.0011758	0.0228399	--
Capana01g002103	1806	2706	1507	2875	3936	3824	100.35	202.74	106.62	246.39	339.12	278.59	136.57	288.033	1.0766	0.00117644	0.0228399	--
Capana11g000436	256	76	267	67	32	48	31.64	12.66	42.01	12.77	6.13	7.78	28.77	8.89333	-1.69377	0.00119383	0.0231622	CML38
MSTRG.13714	231	399	245	890	318	1003	11.29	26.28	15.24	67.06	24.09	64.24	17.6033	51.7967	1.55701	0.0011947	0.0231637	At1g17710
Capana12g000356	66	75	23	5	15	6	12.14	18.6	5.39	1.42	4.28	1.45	12.0433	2.38333	-2.33718	0.00119723	0.0231976	--
Capana07g001912	87	49	22	93	120	201	4.26	3.23	1.37	7.02	9.1	12.89	2.95333	9.67	1.71117	0.0011999	0.0232187	SD25
Capana00g004374	3494	1991	4626	1529	1103	1001	213.12	163.74	359.26	143.84	104.32	80.05	245.373	109.403	-1.16532	0.00120277	0.0232588	AXS2
Capana01g003075	13	34	5	125	36	91	0.23	0.81	0.11	3.42	0.99	2.11	0.383333	2.17333	2.50324	0.00120841	0.0233525	ABCC4
MSTRG.26361	120	86	97	26	11	45	6.63	6.4	6.82	2.21	0.94	3.26	6.61667	2.13667	-1.63074	0.00122302	0.0236039	--
Capana02g003475	240	228	188	67	26	4	15.95	20.43	15.91	6.87	2.68	0.35	17.43	3.3	-2.40103	0.00122491	0.0236247	At3g28050
Capana09g000644	324	208	189	116	78	57	26.24	22.71	19.49	14.49	9.79	6.05	22.8133	10.11	-1.17409	0.00123221	0.02375	SCAMP1
Capana04g000114	22	8	11	47	54	27	2.5	1.22	1.59	8.23	9.51	4.02	1.77	7.25333	2.03489	0.00123893	0.0238442	--
Capana07g000086	107	239	405	600	415	1936	2.9	8.73	13.97	25.06	17.43	68.75	8.53333	37.08	2.11946	0.00124236	0.0238828	TPS11
Capana03g001993	699	370	593	277	134	118	62.12	44.33	67.1	37.96	18.46	13.75	57.85	23.39	-1.30643	0.0012508	0.0240294	PHYL2.1
Capana03g002554	306	269	148	100	92	89	18.86	22.35	11.61	9.5	8.79	7.19	17.6067	8.49333	-1.05172	0.00126449	0.0242608	TPPA
Capana09g001671	203	449	100	73	51	25	11.89	35.47	7.46	6.6	4.63	1.92	18.2733	4.38333	-2.05964	0.00126653	0.024284	PCS1
Capana02g003367	995	542	686	349	197	113	18.93	13.91	16.62	10.24	5.81	2.82	16.4867	6.29	-1.39017	0.00126736	0.0242841	SMC4
Capana10g001978	5	28	141	6	1	0	0.34	2.55	12.14	0.63	0.1	0	5.01	0.243333	-4.3638	0.00126983	0.0243006	GT
Capana04g000049	70	20	7	54	140	244	3.18	1.22	0.4	3.78	9.85	14.51	1.6	9.38	2.55152	0.00127046	0.0243006	PHT1-9
Capana06g000667	3	1	1	0	47	63	0.07	0.03	0.03	0	1.59	1.81	0.0433333	1.13333	4.70895	0.0012749	0.0243463	UBP13
Capana03g000972	113	24	46	10	13	4	4.18	1.2	2.17	0.57	0.75	0.19	2.51667	0.503333	-2.32193	0.00127521	0.0243463	PGL3
Capana09g000515	0	0	0	6	5	15	0	0	0	0.25	0.21	0.52	0.001	0.326667	8.35168	0.00127558	0.0243463	R1B-16
Capana06g001118	399	380	260	507	718	483	32.65	41.92	27.08	63.98	91.09	51.81	33.8833	68.96	1.02518	0.00128142	0.0244418	At4g17486
Capana12g002330	17	11	19	1	1	1	0.87	0.76	1.24	0.08	0.08	0.07	0.956667	0.0766667	-3.64134	0.0012952	0.0246727	CSLA9
Capana11g000459	28	102	35	138	72	774	0.48	2.36	0.76	3.65	1.91	17.4	1.2	7.65333	2.67305	0.00133989	0.0255074	AAO4
Capana02g003418	9	0	2	23	19	39	0.31	0	0.09	1.22	1.01	1.75	0.133333	1.32667	3.3147	0.00134534	0.0255945	--
Capana12g000422	44	147	361	35	28	35	1.32	5.95	13.79	1.62	1.3	1.38	7.02	1.43333	-2.2921	0.00134993	0.0256653	UBP19
MSTRG.30031	31	30	46	64	117	74	1.38	1.8	2.61	4.4	8.08	4.32	1.93	5.6	1.53683	0.00135325	0.0257118	--
MSTRG.7362	0	4	3	11	14	53	0	0.29	0.2	0.91	1.16	3.72	0.163333	1.93	3.56271	0.00135734	0.0257728	CYP71D20
Capana01g002796	101	312	508	87	7	29	2.71	11.28	17.34	3.6	0.29	1.02	10.4433	1.63667	-2.67375	0.00136367	0.0258763	STS1
Capana07g002508	606	1016	675	1352	1541	1219	54.05	122.19	76.66	186	213.13	142.56	84.3	180.563	1.0989	0.00137221	0.0260048	Dcun1d2
Capana06g000440	184	135	171	69	34	16	41.98	41.53	49.67	24.28	12.03	4.79	44.3933	13.7	-1.69617	0.00138011	0.0261039	At1g07660
Capana11g001382	31	27	27	78	45	59	2.13	2.5	2.36	8.25	4.78	5.3	2.33	6.11	1.39084	0.00139086	0.0262904	At1g70260
Capana04g001586	1	0	4	10	12	42	0.04	0	0.22	0.67	0.81	2.39	0.0866667	1.29	3.89575	0.00139384	0.0263297	At1g11050
MSTRG.26192	18	11	3	15	70	74	0.57	0.47	0.12	0.73	3.44	3.07	0.386667	2.41333	2.64186	0.00139996	0.0264283	CRK2
Capana03g002731	48	97	20	168	117	238	1.98	5.4	1.05	10.69	7.49	12.88	2.81	10.3533	1.88145	0.00140173	0.0264308	PUB52
Capana10g001173	0	4	0	8	11	73	0	0.4	0	0.93	1.28	7.19	0.133333	3.13333	4.55459	0.00140302	0.0264352	--
Capana09g002190	656	364	2106	1866	3542	6734	21.66	16.21	88.62	95.11	181.5	291.75	42.1633	189.453	2.16778	0.00140435	0.0264432	PAL5
Capana05g000494	16	5	91	78	289	417	1.04	0.44	7.64	7.93	29.53	36	3.04	24.4867	3.00985	0.00141546	0.0266353	At1g06620
Capana09g000936	71	46	170	305	202	292	4.8	4.19	14.63	31.8	21.17	25.88	7.87333	26.2833	1.7391	0.00141848	0.0266656	JA2
Capana07g002049	164	240	259	84	85	46	12.35	24.37	24.84	9.76	9.93	4.54	20.52	8.07667	-1.3452	0.00141889	0.0266656	At1g78530
Capana02g003670	50	42	102	12	4	20	1.67	1.9	4.35	0.62	0.21	0.88	2.64	0.57	-2.2115	0.00142168	0.026701	RAM1
Capana06g000659	913	465	844	347	209	131	55.26	37.95	65.04	32.39	19.61	10.4	52.75	20.8	-1.34259	0.00142511	0.0267406	SSL3
Capana00g004133	282	98	252	82	49	37	16.2	7.59	18.43	7.27	4.36	2.79	14.0733	4.80667	-1.54986	0.00142609	0.0267406	PILS1
Capana12g002311	221	247	201	108	53	37	24.36	36.7	28.2	18.45	9.1	5.3	29.7533	10.95	-1.44212	0.00142652	0.0267406	HTR2
MSTRG.21647	24	17	24	1	4	0	2.04	1.95	2.6	0.13	0.53	0	2.19667	0.22	-3.31974	0.00143041	0.0267965	--
Capana03g002218	1212	1026	1999	652	490	457	91.58	104.53	192.32	75.99	57.41	45.28	129.477	59.56	-1.12028	0.00143594	0.0268658	TIC32
Capana09g000580	594	58	165	62	18	42	29	3.82	10.26	4.67	1.36	2.69	14.36	2.90667	-2.30462	0.00146323	0.0273415	WSD1
Capana03g003738	11	4	0	14	47	49	1.35	0.64	0	2.52	8.77	7.67	0.663333	6.32	3.25212	0.00146748	0.0273861	STP13
MSTRG.35192	14	17	10	24	42	57	0.94	1.53	0.85	2.48	4.36	5	1.10667	3.94667	1.83441	0.00147714	0.0275489	--
Capana04g001044	49	464	156	147	5734	9007	4.32	55.4	17.61	20.1	787.16	1045.49	25.7767	617.583	4.5825	0.00148095	0.027585	CYCLASE3
Capana00g002008	7	19	0	47	93	1084	0.45	1.63	0	4.62	9.2	90.65	0.693333	34.8233	5.65036	0.00148515	0.0276456	ACO3
Capana07g002237	30	55	66	10	6	0	1.81	4.47	5.06	0.93	0.56	0	3.78	0.496667	-2.92804	0.0014892	0.0277035	--
Capana08g001714	78	66	80	151	115	113	5.71	6.52	7.46	17.05	13.06	10.85	6.56333	13.6533	1.05675	0.00149292	0.0277552	--
Capana01g003640	283	175	212	97	33	20	18.25	15.21	17.4	9.65	3.3	1.69	16.9533	4.88	-1.79662	0.0015184	0.028193	TMK3
Capana01g000009	728	472	316	238	154	113	36.75	32.13	20.31	18.53	12.05	7.48	29.73	12.6867	-1.22861	0.00153663	0.0284787	At1g32860
Capana04g001650	128	44	603	56	19	23	6.62	3.07	39.69	4.46	1.52	1.56	16.46	2.51333	-2.71129	0.00153669	0.0284787	A3G2XYLT
MSTRG.28337	36	1	14	0	0	0	2.83	0.11	1.4	0	0	0	1.44667	0.001	-10.4985	0.00153843	0.0284929	--
Capana11g000405	504	366	397	191	174	86	30.51	29.87	30.6	17.83	16.33	6.82	30.3267	13.66	-1.15063	0.00154167	0.0285225	SSL3
Capana12g000856	164	124	87	25	34	62	1.54	1.57	1.04	0.36	0.49	0.76	1.38333	0.536667	-1.36605	0.00154197	0.0285225	SAB
MSTRG.19455	12	0	1	6	35	148	0.24	0	0.03	0.18	1.03	3.69	0.09	1.63333	4.18175	0.00155251	0.0286813	XA21
Capana08g002691	10	32	5	49	35	198	1.28	5.5	0.81	9.64	6.92	33.12	2.53	16.56	2.71049	0.00155444	0.0286968	DIR23
MSTRG.26360	27	42	31	77	65	69	1.29	2.7	1.88	5.66	4.81	4.31	1.95667	4.92667	1.33221	0.00155529	0.0286968	--
Capana09g002184	327	217	207	99	62	137	11.12	9.95	8.96	5.19	3.27	6.11	10.01	4.85667	-1.0434	0.00156156	0.0287942	--
Capana12g000601	31	37	46	55	97	109	5.29	8.52	10	14.48	25.67	24.39	7.93667	21.5133	1.43863	0.00156383	0.0288181	ATL23
MSTRG.8991	450	587	598	237	104	45	7.74	13.61	13.1	6.29	2.77	1.01	11.4833	3.35667	-1.77444	0.00156779	0.0288729	RE1
Capana05g000856	145	62	77	38	14	18	2.93	1.69	1.98	1.18	0.44	0.48	2.2	0.7	-1.65208	0.00156884	0.0288741	--
MSTRG.2926	0	0	0	2	10	17	0	0	0	0.13	0.65	0.91	0.001	0.563333	9.13785	0.00159987	0.02939	2A6
MSTRG.28468	65	297	40	261	1170	529	3.48	21.29	2.73	21.42	96.49	36.92	9.16667	51.61	2.49318	0.00160457	0.0294395	--
Capana00g003163	2	11	2	31	7	115	0.17	1.29	0.22	4.16	0.94	13.1	0.56	6.06667	3.43741	0.0016085	0.0294932	At1g17710
Capana04g001114	1447	426	578	243	167	35	44.19	17.54	22.47	11.44	7.91	1.4	28.0667	6.91667	-2.02071	0.00160973	0.0294974	BXL7
Capana04g002884	297	236	308	339	455	1344	25.63	27.45	33.83	45.11	60.87	152.03	28.97	86.0033	1.56983	0.00161706	0.0295947	At5g40670
Capana04g000050	243	43	123	40	22	18	16.15	3.85	10.41	4.1	2.27	1.57	10.1367	2.64667	-1.93733	0.00162282	0.0296817	XCP1
Capana12g000012	4	2	0	27	10	15	0.18	0.12	0	1.91	0.71	0.9	0.1	1.17333	3.55254	0.00163428	0.0298636	CF-9
Capana05g000644	1	1	0	3	10	37	0.09	0.12	0	0.4	1.35	4.23	0.07	1.99333	4.83168	0.00164188	0.0299742	SRM1
Capana02g002667	45	18	15	2	5	2	1.98	1.07	0.84	0.14	0.34	0.12	1.29667	0.2	-2.69674	0.0016511	0.0301239	PURA2
Capana09g000008	10	14	14	18	54	65	0.69	1.31	1.24	1.93	5.81	5.91	1.08	4.55	2.07484	0.00165506	0.0301604	LAMP1
Capana11g000172	167	98	104	58	36	32	7.5	5.94	5.95	4.02	2.51	1.89	6.46333	2.80667	-1.20342	0.00165515	0.0301604	UFC
Capana08g001853	127	73	72	99	197	345	8.32	6.45	6.01	10.01	20.02	29.65	6.92667	19.8933	1.52205	0.00166215	0.0302553	EMB8
Capana10g002482	133	534	2970	181	117	199	6.27	33.96	178.38	13.17	8.56	12.31	72.87	11.3467	-2.68306	0.00166242	0.0302553	CYP98A2
Capana06g002369	90	125	52	166	249	163	19.41	36.35	14.28	55.22	83.28	46.1	23.3467	61.5333	1.39815	0.00167469	0.0304408	WUN1
MSTRG.8106	337	116	261	413	485	440	20.86	9.68	20.57	39.43	46.55	35.71	17.0367	40.5633	1.25153	0.00167768	0.0304574	--
Capana06g001688	472	526	800	204	204	58	18.89	28.38	40.76	12.59	12.66	3.04	29.3433	9.43	-1.6377	0.0016806	0.0304916	NPF6.3
Capana03g003667	274	135	136	78	45	72	6.76	4.49	4.27	2.97	1.72	2.33	5.17333	2.34	-1.14459	0.00168698	0.0305885	KIN14I
Capana01g003763	15	26	15	44	21	269	0.32	0.76	0.41	1.46	0.7	7.61	0.496667	3.25667	2.71305	0.00169011	0.0306074	IP5P12
MSTRG.25888	89	47	55	129	140	90	4.34	3.09	3.42	9.71	10.59	5.76	3.61667	8.68667	1.26414	0.00169129	0.0306079	--
Capana10g000608	2688	2269	1850	1236	697	498	123.6	140.68	108.31	87.66	49.69	30.02	124.197	55.79	-1.15455	0.00169222	0.0306079	GALS3
Capana10g002483	7	1	1	7	16	66	0.33	0.06	0.06	0.51	1.16	4.05	0.15	1.90667	3.66802	0.00169809	0.0306952	CYP98A2
Capana07g000822	53	90	61	58	288	351	3.8	8.7	5.57	6.41	32.01	32.99	6.02333	23.8033	1.98253	0.00169962	0.030704	AAMP
MSTRG.13763	150	84	72	135	172	265	1.42	1.08	0.87	1.98	2.53	3.3	1.12333	2.60333	1.21257	0.00172033	0.031059	--
Capana00g003562	6	8	34	1	0	0	0.4	0.72	2.89	0.1	0	0	1.33667	0.0333333	-5.32553	0.00172633	0.0311482	PMT1
Capana03g004637	905	362	392	251	144	175	21.69	11.7	11.96	9.28	5.35	5.5	15.1167	6.71	-1.17176	0.00172968	0.0311819	AGO10
MSTRG.8573	91	53	64	101	101	167	9.15	7.13	8.23	15.68	15.72	22.02	8.17	17.8067	1.12401	0.00173239	0.0312	--
Capana02g001782	174	137	99	210	320	195	11.22	11.91	8.13	20.88	31.99	16.48	10.42	23.1167	1.14958	0.00173824	0.0312862	--
Capana02g002991	10	31	17	71	113	35	1.09	4.55	2.36	11.92	19.07	4.99	2.66667	11.9933	2.16912	0.001751	0.0314965	--
MSTRG.12592	265	104	137	667	316	226	7.15	3.78	4.71	27.76	13.22	8	5.21333	16.3267	1.64695	0.00175944	0.0315903	ENY
MSTRG.31535	180	34	65	25	14	9	7.65	1.95	3.52	1.64	0.92	0.5	4.37333	1.02	-2.10016	0.00177866	0.031877	--
Capana05g000895	1203	710	392	256	313	194	28.95	23.04	12.01	9.5	11.68	6.12	21.3333	9.1	-1.22917	0.00178145	0.0319075	AHK4
Capana02g003203	1101	2329	1596	396	271	15	231.18	659.37	426.68	128.24	88.23	4.13	439.077	73.5333	-2.578	0.0017859	0.0319676	GAST1
Capana00g003980	155	47	271	47	21	13	6.34	2.59	14.12	2.97	1.33	0.7	7.68333	1.66667	-2.20477	0.00178769	0.0319804	NPF1.2
MSTRG.8960	49	44	49	59	117	115	2.04	2.54	2.6	4.33	8.71	6.54	2.39333	6.52667	1.44733	0.00180053	0.0321512	--
Capana08g000691	96	81	79	77	126	1146	4.46	5.07	4.67	5.51	9.07	69.77	4.73333	28.1167	2.5705	0.00180404	0.0321943	KCS11
MSTRG.11279	2	10	0	8	105	430	0.04	0.29	0	0.26	3.46	11.98	0.11	5.23333	5.57215	0.00181144	0.0323063	--
Capana07g001120	18689	4901	10166	3606	1044	249	1296.59	458.46	897.99	385.84	112.31	22.65	884.347	173.6	-2.34885	0.00181361	0.0323063	H6H
Capana00g002365	81	72	75	103	152	125	13.25	15.89	15.63	25.99	38.57	26.82	14.9233	30.46	1.02935	0.00181361	0.0323063	--
Capana03g002389	56	72	52	12	8	26	8.46	14.67	10.01	2.8	1.87	5.15	11.0467	3.27333	-1.75478	0.00181732	0.0323527	DREB1A
Capana02g002109	1056	410	505	206	189	330	30.37	15.9	18.49	9.14	8.43	12.44	21.5867	10.0033	-1.10966	0.00181881	0.0323596	At1g11410
Capana03g003220	459	753	458	968	1216	857	60.5	133.83	76.87	196.8	248.53	148.11	90.4	197.813	1.12974	0.00182145	0.0323869	--
Capana08g002493	48	34	99	13	2	0	2.47	2.33	6.47	1.03	0.16	0	3.75667	0.396667	-3.24345	0.00183139	0.0325439	AOS3
Capana02g000892	187	147	137	63	77	47	7.87	8.34	7.34	4.09	5.02	2.59	7.85	3.9	-1.00922	0.00183289	0.032551	EDR2L
Capana01g000984	140	112	95	82	154	1911	7.57	8.16	6.54	6.84	12.91	135.42	7.42333	51.7233	2.80068	0.00183962	0.0326508	CYP707A2
Capana02g003075	202	244	278	405	304	564	19.72	32.12	34.56	60.99	46.02	72.2	28.8	59.7367	1.05255	0.00184374	0.0327041	CCOAOMT
Capana05g002198	12637	3218	3985	1860	2104	2025	575.5	197.6	231.07	130.64	148.57	120.91	334.723	133.373	-1.3275	0.00184486	0.0327042	PDI
Capana01g003854	12	22	11	19	32	237	0.53	1.32	0.62	1.3	2.2	13.78	0.823333	5.76	2.80652	0.00185455	0.0327887	--
Capana03g001026	141	159	125	66	29	20	8.69	13.21	9.81	6.27	2.77	1.62	10.57	3.55333	-1.57273	0.00185629	0.0327887	E2FE
Capana00g002855	11099	5332	13765	3720	968	333	593.12	384.19	936.57	306.6	80.21	23.33	637.96	136.713	-2.22231	0.00185632	0.0327887	AED3
Capana01g000843	1713	839	1056	1220	2202	6097	35.65	23.54	27.98	39.16	71.06	166.37	29.0567	92.1967	1.66585	0.00186497	0.0329216	CSLD2
Capana00g002491	4	1	2	8	11	39	0.39	0.13	0.25	1.2	1.66	4.97	0.256667	2.61	3.34608	0.00186922	0.0329768	At1g66480
Capana05g000810	9	3	1	9	25	55	1.14	0.51	0.16	1.75	4.89	9.1	0.603333	5.24667	3.12037	0.00187036	0.0329771	RLP14
Capana02g001068	46	58	51	74	93	153	2.4	4.08	3.39	5.95	7.52	10.46	3.29	7.97667	1.2777	0.00188568	0.0332074	UGT87A2
Capana07g001621	10	0	1	6	21	133	0.49	0	0.06	0.45	1.58	8.48	0.183333	3.50333	4.25619	0.00188763	0.0332184	TDC2
Capana02g002108	18	46	28	50	82	172	0.54	1.87	1.07	2.32	3.83	6.8	1.16	4.31667	1.89579	0.00188857	0.0332184	B120
Capana06g001497	1	1	2	2	14	46	0.16	0.21	0.4	0.48	3.39	9.41	0.256667	4.42667	4.10825	0.00189023	0.0332278	--
Capana00g001579	71	62	102	32	19	16	8.34	9.82	15.25	5.8	3.46	2.46	11.1367	3.90667	-1.51131	0.00189549	0.0332804	HACD2
Capana02g002777	5	8	14	30	14	120	0.43	0.92	1.52	3.95	1.85	13.43	0.956667	6.41	2.74424	0.00190151	0.0333662	LBD41
Capana00g001878	17	9	11	1	0	0	2.46	1.76	2.03	0.22	0	0	2.08333	0.0733333	-4.82828	0.00190772	0.0334411	CML22
Capana04g000034	73	81	33	47	150	767	4.19	6.27	2.41	4.16	13.36	57.77	4.29	25.0967	2.54845	0.00190806	0.0334411	PILS1
MSTRG.4266	36	118	32	222	255	127	2.09	9.2	2.37	19.88	22.96	9.66	4.55333	17.5	1.94236	0.00190984	0.0334524	WDL5
Capana10g002275	204	115	123	72	32	38	4.54	3.45	3.48	2.47	1.1	1.11	3.82333	1.56	-1.29328	0.00191751	0.033528	ncapd2
Capana12g002356	311	90	99	237	336	759	8.35	3.26	3.38	9.81	13.98	26.71	4.99667	16.8333	1.75228	0.00191758	0.033528	N
Capana09g002216	225	235	163	220	462	505	16.58	23.35	15.29	25	52.79	48.79	18.4067	42.1933	1.19679	0.00192689	0.033664	OTU9
MSTRG.9334	0	0	0	12	42	0	0	0	0	1.99	7	0	0.001	2.99667	11.5491	0.00192765	0.033664	--
MSTRG.12552	11	9	41	0	2	1	1.35	1.69	7.3	0	0.47	0.2	3.44667	0.223333	-3.94793	0.00193278	0.0337335	--
Capana00g002501	361	298	292	175	112	89	20.35	22.65	20.95	15.21	9.79	6.58	21.3167	10.5267	-1.01793	0.00193809	0.033806	HIPP37
Capana03g003725	0	3	0	3	15	59	0	0.12	0	0.14	0.7	2.34	0.04	1.06	4.72792	0.00193961	0.0338126	LECRK1
Capana04g000367	14	14	7	21	52	39	0.9	1.22	0.57	2.09	5.2	3.3	0.896667	3.53	1.97702	0.00195505	0.0340412	--
MSTRG.31183	76	1	27	2	1	0	3.8	0.07	1.72	0.15	0.08	0	1.86333	0.0766667	-4.60314	0.00195932	0.0340955	--
Capana03g000717	17	16	14	22	32	174	1.5	1.9	1.57	2.99	4.38	20.12	1.65667	9.16333	2.46759	0.00196173	0.0341147	LRK10L-2.1
MSTRG.25170	19	8	3	27	22	103	0.66	0.38	0.13	1.45	1.19	4.7	0.39	2.44667	2.64927	0.00196453	0.0341147	--
Capana10g002073	1474	748	1316	479	411	157	38.35	26.24	43.59	19.22	16.58	5.36	36.06	13.72	-1.39412	0.00196508	0.0341147	TMK3
Capana00g004275	14	64	130	12	1	9	2.31	14.22	27.27	3.05	0.26	1.94	14.6	1.75	-3.06054	0.00197655	0.0342937	MBF1C
Capana05g000658	411	490	459	198	80	32	45.57	73.25	64.8	33.86	13.75	4.65	61.2067	17.42	-1.81294	0.00199414	0.034558	HMGB7
Capana06g000533	40	46	41	57	96	102	3.2	4.95	4.17	7.02	11.89	10.68	4.10667	9.86333	1.26411	0.00200701	0.03474	LYK3
Capana10g000283	19741	4314	21551	4175	2193	327	2838.75	836.44	3945.76	925.94	488.97	61.65	2540.32	492.187	-2.36773	0.00201584	0.0348723	--
Capana02g001368	210	100	159	306	244	229	7.34	4.7	7.07	16.49	13.22	10.48	6.37	13.3967	1.07251	0.00202896	0.0350581	ERD4
MSTRG.19484	390	239	115	72	87	81	11.58	9.55	4.34	3.3	4.01	3.16	8.49	3.49	-1.28254	0.00204209	0.0352641	RFL1
Capana03g001105	95	30	59	20	5	10	3.58	1.52	2.83	1.16	0.29	0.49	2.64333	0.646667	-2.03126	0.00204896	0.0353621	ABCA7
Capana00g001331	125	53	59	21	12	31	8.08	4.62	4.86	2.09	1.2	2.63	5.85333	1.97333	-1.56862	0.00205506	0.0354256	TPPJ
Capana02g002310	4989	3291	4741	5060	6416	14685	134.52	119.64	162.76	210.42	268.23	519.12	138.973	332.59	1.25894	0.00207923	0.0357624	RFS6
Capana04g002647	850	548	251	219	104	189	33.17	28.83	12.47	13.18	6.29	9.67	24.8233	9.71333	-1.35366	0.00209806	0.03604	RLP4
Capana12g001109	397	342	289	184	64	77	6.06	7.04	5.62	4.33	1.52	1.54	6.24	2.46333	-1.34093	0.00210318	0.0361069	MET1A
Capana11g000880	686	564	596	323	137	95	23.8	26.38	26.32	17.28	7.37	4.32	25.5	9.65667	-1.4009	0.00211318	0.0362573	ORTH2
MSTRG.18267	35	24	26	46	55	63	2.28	2.11	2.16	4.62	5.56	5.38	2.18333	5.18667	1.24828	0.00211589	0.0362826	--
Capana00g004955	339	159	241	84	93	32	51.89	32.82	46.97	19.83	22.07	6.42	43.8933	16.1067	-1.44634	0.00212155	0.0363071	MLP165
MSTRG.1724	23	50	15	6	3	3	5.05	14.81	4.2	2.03	1.02	0.86	8.02	1.30333	-2.6214	0.00212226	0.0363071	--
Capana10g001969	537	272	361	197	131	98	26.6	18.17	22.77	15.05	10.06	6.36	22.5133	10.49	-1.10177	0.00214072	0.0365804	FTSZ2-2
Capana08g000068	14197	13052	12339	7723	4409	3515	690.27	855.65	763.85	579.13	332.39	224.07	769.923	378.53	-1.02431	0.00214643	0.0366565	CYP51G1
Capana03g002573	1005	1750	868	1841	2108	2806	43.75	102.73	48.11	123.61	142.3	160.17	64.8633	142.027	1.13069	0.00215117	0.0367161	Os02g0104700
Capana09g002386	37	54	51	8	11	18	2.43	4.79	4.27	0.81	1.12	1.55	3.83	1.16	-1.72322	0.00215503	0.0367393	SLC35F2
Capana12g002732	11	20	17	2	0	0	0.28	0.69	0.55	0.08	0	0	0.506667	0.0266667	-4.24793	0.00215953	0.0367882	KIP1
Capana07g000029	659	683	349	288	157	184	33.34	46.59	22.48	22.47	12.32	12.2	34.1367	15.6633	-1.12393	0.00216099	0.0367882	4CL2
MSTRG.5653	92	95	82	100	235	202	2.51	3.5	2.85	4.21	9.95	7.23	2.95333	7.13	1.27156	0.0021622	0.0367882	Os05g0134200
Capana09g001667	15	51	26	0	5	0	0.62	2.86	1.38	0	0.32	0	1.62	0.106667	-3.92481	0.00216291	0.0367882	LAC17
Capana10g000032	161	175	204	85	75	58	26.16	38.35	42.21	21.3	18.9	12.36	35.5733	17.52	-1.02179	0.00217259	0.0369276	At4g27230
Capana09g000699	63	25	36	13	3	4	1.93	1.03	1.4	0.61	0.14	0.16	1.45333	0.303333	-2.26039	0.00217362	0.0369276	KIN14N
Capana07g002509	23	36	56	10	6	7	2.47	5.21	7.65	1.66	1	0.99	5.11	1.21667	-2.07039	0.00218761	0.0371223	--
Capana03g000715	5	24	12	52	24	131	0.22	1.59	0.75	3.97	1.83	8.45	0.853333	4.75	2.47675	0.00220089	0.0373014	SARD1
Capana02g003039	134	226	188	262	414	359	19.27	43.82	34.42	58.11	92.31	67.68	32.5033	72.7	1.16137	0.00220098	0.0373014	--
Capana08g000965	27	24	68	5	1	10	1.35	1.62	4.34	0.39	0.08	0.66	2.43667	0.376667	-2.69355	0.00220216	0.0373014	GSVIVT00026920001
Capana03g000391	22	20	11	1	0	3	1.12	1.37	0.71	0.08	0	0.2	1.06667	0.0933333	-3.51457	0.00220359	0.0373014	XAT3
Capana07g001410	2264	1348	1255	742	438	185	99.11	79.57	69.95	50.1	29.73	10.62	82.8767	30.15	-1.45881	0.00220451	0.0373014	Bp10
Capana06g000513	50	43	71	75	110	191	1.52	1.77	2.75	3.52	5.19	7.63	2.01333	5.44667	1.43579	0.00220592	0.0373038	PPP6R2
Capana08g001341	3	0	4	2	41	49	0.22	0	0.37	0.22	4.6	4.65	0.196667	3.15667	4.00458	0.0022127	0.0373754	CXE1
MSTRG.30711	66	63	313	16	39	21	7.95	10.23	48	2.97	7.28	3.32	22.06	4.52333	-2.28597	0.00221677	0.0373892	--
Capana06g001262	99	312	279	18	1	0	9.43	40.09	33.85	2.65	0.15	0	27.79	0.933333	-4.89603	0.00222249	0.0374332	TIP2-1
Capana06g001009	3609	5211	2774	5700	7931	6282	559.68	1089.6	547.72	1363.31	1907.05	1277.27	732.333	1515.88	1.04958	0.00222473	0.0374494	UBC2
Capana09g002090	179	156	103	70	47	37	8.12	9.54	5.95	4.9	3.31	2.2	7.87	3.47	-1.18143	0.00222964	0.0375105	--
Capana06g000564	68	38	74	22	7	5	11.77	8.75	16.19	5.75	1.98	1.13	12.2367	2.95333	-2.05079	0.00223906	0.0376475	HIS2B
Capana06g001460	139	2	60	6	0	0	22.28	0.43	12.25	1.48	0	0	11.6533	0.493333	-4.56204	0.00225075	0.0377611	At4g00165
Capana06g002162	15	12	12	29	31	35	1.93	2.09	1.97	5.77	6.2	5.92	1.99667	5.96333	1.57853	0.00225096	0.0377611	--
MSTRG.5742	58	7	14	71	85	110	2.04	0.33	0.63	3.85	4.64	5.08	1	4.52333	2.17739	0.00226468	0.0379697	WRKY53
MSTRG.28385	34	0	34	0	0	0	1.88	0	2.39	0	0	0	1.42333	0.001	-10.4751	0.00226903	0.0380208	--
Capana07g000169	33	3	9	26	83	96	0.89	0.11	0.31	1.09	3.49	3.41	0.436667	2.66333	2.60863	0.00228	0.0381611	At5g38990
MSTRG.7789	416	330	188	133	111	60	9.56	10.18	7.91	3.99	3.68	1.71	9.21667	3.12667	-1.55962	0.00228394	0.0382003	--
Capana02g001669	0	0	0	3	8	13	0	0	0	0.57	1.53	2.11	0.001	1.40333	10.4546	0.00228611	0.0382003	--
Capana08g002472	297	215	120	413	339	326	34.49	33.72	17.77	74.14	61.14	49.67	28.66	61.65	1.10506	0.00228624	0.0382003	MEE14
Capana03g001056	101	64	67	30	29	18	3.98	3.4	3.36	1.82	1.77	0.93	3.58	1.50667	-1.2486	0.00228876	0.0382007	GALT6
Capana00g000857	201	18	29	8	12	9	26.94	3.25	4.95	1.65	2.49	1.58	11.7133	1.90667	-2.61903	0.00228887	0.0382007	TPS7
Capana07g001288	599	115	465	740	819	1434	35.18	9.11	34.77	67.03	74.58	110.42	26.3533	84.01	1.67258	0.00229397	0.038264	At4g17280
MSTRG.33098	9749	20172	43382	7336	4684	8467	315.14	879.21	1785.5	365.74	234.77	358.85	993.283	319.787	-1.6351	0.00231427	0.0385808	HSP70
Capana07g002431	1031	686	927	827	1852	2540	52.05	46.69	59.58	64.39	144.97	168.12	52.7733	125.827	1.25356	0.00232686	0.0387686	AAP7
Capana03g002514	3079	1012	1175	743	501	544	195.86	86.8	95.16	72.89	49.41	45.37	125.94	55.89	-1.17207	0.00232919	0.0387748	EXL3
Capana05g000818	64	100	79	190	153	125	9.32	19.63	14.64	42.66	34.53	23.86	14.53	33.6833	1.213	0.00233151	0.0387748	HMGIY2
Capana03g004221	171	114	305	74	56	56	6.44	5.79	14.63	4.3	3.27	2.77	8.95333	3.44667	-1.37722	0.00233176	0.0387748	KU70
Capana01g002561	639	322	849	1410	970	1116	39.38	26.76	66.62	134.02	92.69	90.17	44.2533	105.627	1.25512	0.00233351	0.0387748	BHLH130
MSTRG.22599	204	70	67	212	163	472	1.46	0.67	0.61	2.33	1.8	4.41	0.913333	2.84667	1.64006	0.00233814	0.038817	At4g16800
MSTRG.28873	15	8	1	27	51	30	0.92	0.66	0.08	2.54	4.83	2.4	0.553333	3.25667	2.55718	0.00233901	0.038817	--
Capana05g002399	627	463	444	575	761	1880	34.68	34.53	31.27	49.05	65.26	136.33	33.4933	83.5467	1.31871	0.00234642	0.038918	MTP11
Capana06g002756	154	212	205	79	54	21	35.12	65.17	59.5	27.79	19.17	6.18	53.2633	17.7133	-1.58831	0.00235068	0.0389431	At1g07660
Capana01g001284	115	56	65	117	112	405	11.05	7.25	8	17.27	16.73	50.95	8.76667	28.3167	1.69155	0.00235143	0.0389431	THT4
Capana00g002634	8	8	1	13	31	44	0.24	0.32	0.04	0.59	1.42	1.7	0.2	1.23667	2.62838	0.00235305	0.0389431	LRK10L-1.1
Capana02g002586	3481	5592	5350	5776	11044	10847	225.67	488.79	441.59	577.51	1110.12	921.95	385.35	869.86	1.17461	0.00235437	0.0389431	AN3
Capana01g001553	47	6	1	0	0	0	3.41	0.59	0.09	0	0	0	1.36333	0.001	-10.4129	0.00236322	0.0390643	pod
Capana03g001650	374	182	232	128	97	80	17.82	11.69	14.07	9.41	7.17	5	14.5267	7.19333	-1.01397	0.0023891	0.039453	At1g54610
Capana02g000664	293	346	344	1076	755	341	16.75	26.67	25.04	94.88	66.93	25.56	22.82	62.4567	1.45256	0.00239574	0.039535	At2g23060
Capana12g001970	171	158	99	306	160	302	13.52	16.85	9.97	37.33	19.62	31.32	13.4467	29.4233	1.12971	0.00241318	0.0397831	--
Capana07g001105	65	67	38	74	103	309	3.15	4.37	2.34	5.53	7.73	19.62	3.28667	10.96	1.73755	0.00241357	0.0397831	UGT709C2
Capana10g001961	79	30	35	11	2	0	3.63	1.86	2.05	0.78	0.14	0	2.51333	0.306667	-3.03486	0.00241488	0.0397831	--
Capana05g000139	245	180	130	85	50	28	10.78	10.68	7.29	5.77	3.41	1.62	9.58333	3.6	-1.41253	0.00241619	0.0397831	EDA40
MSTRG.10038	23	14	35	64	51	58	0.64	0.52	1.23	2.73	2.19	2.1	0.796667	2.34	1.55446	0.00243774	0.0401155	--
MSTRG.9204	0	0	0	0	9	47	0	0	0	0	0.33	1.46	0.001	0.596667	9.22078	0.00243971	0.0401254	--
Capana02g002492	68	42	69	21	17	8	5.93	4.94	7.66	2.83	2.3	0.91	6.17667	2.01333	-1.61724	0.00245058	0.0402697	--
Capana11g000442	115	54	70	99	147	223	5.16	3.27	4	6.85	10.22	13.11	4.14333	10.06	1.27977	0.00245122	0.0402697	NLP6
Capana02g003174	109	97	184	49	46	33	7.91	9.49	17	5.48	5.18	3.14	11.4667	4.6	-1.31774	0.00246486	0.0404259	--
Capana03g004591	23	30	6	33	55	163	0.54	0.95	0.18	1.19	1.99	5	0.556667	2.72667	2.29225	0.00247784	0.0406161	--
MSTRG.26422	241	176	136	247	375	266	22.4	22.05	16.09	35.4	54.03	32.41	20.18	40.6133	1.00903	0.00248392	0.0406931	--
Capana11g000694	2	18	14	0	0	0	0.16	1.89	1.39	0	0	0	1.14667	0.001	-10.1632	0.00248622	0.0407081	--
MSTRG.24605	1	0	0	0	216	403	0.03	0	0	0	8.64	13.68	0.01	7.44	9.53916	0.00249519	0.0407734	At3g05675
Capana01g001433	3	0	6	7	23	57	0.36	0	0.91	1.29	4.25	8.91	0.423333	4.81667	3.50817	0.00249756	0.0407801	BAP2
Capana02g002190	112	262	153	340	358	384	12.48	39.35	21.7	58.41	61.83	56.08	24.51	58.7733	1.26179	0.00250269	0.0407958	--
Capana01g003406	63	35	39	96	85	69	3.58	2.68	2.82	8.4	7.48	5.14	3.02667	7.00667	1.211	0.00251582	0.04096	PBL19
Capana06g001174	147	70	35	142	163	296	5.83	3.74	1.77	8.69	10.03	15.4	3.78	11.3733	1.5892	0.00252541	0.0410749	EXO70A1
Capana09g000437	6	11	1	10	45	59	0.39	0.96	0.08	1	4.54	5.03	0.476667	3.52333	2.88589	0.00253247	0.041167	ACO3
MSTRG.29447	19	16	26	3	3	0	1.67	1.9	2.91	0.41	0.41	0	2.16	0.273333	-2.9823	0.00256084	0.0415821	--
Capana06g000224	1110	1491	1049	613	512	327	38.06	68.95	45.79	32.42	27.22	14.7	50.9333	24.78	-1.03943	0.00257064	0.0417182	CBP1
Capana06g000474	704	411	365	231	157	80	18.71	14.72	12.35	9.47	6.47	2.79	15.26	6.24333	-1.28937	0.00257248	0.0417251	KIN5D
Capana00g002898	2517	2253	2331	2253	4198	10935	137.62	166.1	162.26	190	355.85	783.83	155.327	443.227	1.51274	0.00257532	0.0417279	SAMDC
MSTRG.24528	1	0	0	0	201	407	0.03	0	0	0	4.67	9.75	0.01	4.80667	8.90889	0.0025755	0.0417279	--
Capana01g000757	99	156	92	221	160	265	3.75	7.97	4.44	12.92	9.4	13.17	5.38667	11.83	1.13499	0.00257915	0.041764	DRP1E
Capana02g002430	15	17	22	3	2	2	0.92	1.41	1.72	0.28	0.19	0.16	1.35	0.21	-2.6845	0.00259657	0.0419999	At3g51470
Capana08g001604	20	33	33	8	4	3	0.62	1.39	1.31	0.38	0.19	0.12	1.10667	0.23	-2.26651	0.00260011	0.0420339	AVP1
Capana09g001045	189	78	70	209	282	174	21.15	11.77	9.97	36.08	48.94	25.53	14.2967	36.85	1.36599	0.00261501	0.0422458	--
Capana04g001537	218	140	164	226	226	1085	17.77	15.39	17.03	28.42	28.57	115.99	16.73	57.66	1.78513	0.00261609	0.0422458	NAC048
Capana01g001221	31	154	598	50	21	40	1.36	9.14	33.52	3.39	1.43	2.31	14.6733	2.37667	-2.62619	0.00262041	0.0422922	CRYD
Capana04g000234	79	59	55	86	97	193	2.74	2.76	2.43	4.61	5.22	8.79	2.64333	6.20667	1.23146	0.00262555	0.0423519	--
MSTRG.28355	181	78	38	25	18	4	27.06	15.5	7.67	5.62	4.07	0.91	16.7433	3.53333	-2.24449	0.00263073	0.0424122	--
MSTRG.20189	6	3	2	12	12	36	0.13	0.09	0.06	0.41	0.41	1.05	0.0933333	0.623333	2.73954	0.00264001	0.0425309	RLP9B
Capana06g000347	27	15	24	4	4	1	1.12	0.84	1.26	0.26	0.26	0.05	1.07333	0.19	-2.49803	0.00264099	0.0425309	PLC2
Capana12g002024	35	26	10	58	45	73	3.49	3.49	1.27	8.92	6.96	9.54	2.75	8.47333	1.6235	0.0026461	0.0425898	MKS1
Capana00g003776	700	1275	583	1444	1703	1626	48.42	118.92	51.35	154.06	182.66	147.47	72.8967	161.397	1.14669	0.00264856	0.0425925	At5g47540
Capana12g000298	30	7	16	2	0	0	3.07	0.97	2.08	0.32	0	0	2.04	0.106667	-4.25739	0.00264916	0.0425925	BHLH62
Capana08g001042	621	295	352	208	69	62	33.34	21.35	24.06	17.22	5.74	4.36	26.25	9.10667	-1.52732	0.00266091	0.0427579	TBL25
MSTRG.9737	26	25	18	57	55	38	1.75	2.26	1.54	5.9	5.73	3.35	1.85	4.99333	1.43248	0.00266831	0.04283	--
Capana03g001868	122	63	77	102	153	402	3.36	2.34	2.7	4.34	6.54	14.52	2.8	8.46667	1.59637	0.00269434	0.0432006	RPP13
Capana01g000794	290	201	195	115	50	34	26.26	24.54	22.48	16.06	7.02	4.04	24.4267	9.04	-1.43406	0.00269715	0.043222	NPSN11
Capana11g000081	65	65	112	133	134	225	9.35	12.6	20.51	29.5	29.88	42.42	14.1533	33.9333	1.26156	0.00270213	0.0432782	--
Capana12g002727	152	103	76	128	196	337	4.49	4.1	2.86	5.83	8.98	13.06	3.81667	9.29	1.28337	0.00271309	0.0434301	PUB50
Capana11g000062	23	12	15	2	2	0	1.98	1.39	1.64	0.27	0.27	0	1.67	0.18	-3.21378	0.00273374	0.0437369	ACA7
Capana07g000391	31	31	22	61	57	48	3.41	4.59	3.08	10.33	9.71	6.91	3.69333	8.98333	1.28233	0.00274552	0.0438537	IAA20
Capana04g001611	913	308	310	605	968	2222	24.9	11.31	10.76	25.43	40.91	79.45	15.6567	48.5967	1.63408	0.00274845	0.0438766	PXC3
MSTRG.19404	53	22	33	11	6	4	2.51	1.4	1.99	0.8	0.44	0.25	1.96667	0.496667	-1.9854	0.00275462	0.0439399	TBL37
Capana00g003486	3748	1616	12054	1482	1189	1374	186.83	108.61	765.02	113.93	91.9	89.8	353.487	98.5433	-1.84283	0.0027554	0.0439399	GT4
Capana01g003448	210	193	266	396	247	732	12.49	15.47	20.14	36.32	22.77	57.07	16.0333	38.72	1.272	0.00276339	0.0440432	At3g60510
Capana01g000256	376	261	431	137	178	102	14.44	13.51	21.07	8.11	10.6	5.13	16.34	7.94667	-1.03999	0.00276664	0.0440712	GL3
Capana00g004478	86	129	71	116	207	307	9.19	18.59	9.66	19.12	34.3	43.02	12.48	32.1467	1.36505	0.00277049	0.0441086	PRP1
Capana06g001097	243	206	212	251	328	685	10.52	12.03	11.69	16.76	22.02	38.89	11.4133	25.89	1.18167	0.00277356	0.0441335	--
Capana02g003127	182	94	81	51	30	20	7.17	5	4.06	3.1	1.83	1.03	5.41	1.98667	-1.44528	0.00277535	0.0441382	CRK5
Capana11g001333	16	9	7	13	43	67	2.09	1.58	1.16	2.61	8.69	11.45	1.61	7.58333	2.23577	0.00278005	0.044189	ALDH2B7
Capana10g000499	299	255	436	509	453	726	26.47	30.44	49.15	69.5	62.19	84.27	35.3533	71.9867	1.02588	0.00280046	0.044465	ERF4
Capana11g000862	659	123	264	112	25	11	19.45	4.89	9.92	5.1	1.14	0.43	11.42	2.22333	-2.36077	0.00280207	0.044465	SEOB
Capana02g003595	11	11	6	9	46	76	0.47	0.63	0.33	0.59	3.05	4.26	0.476667	2.63333	2.46584	0.00280347	0.044465	RCOM_0530710
Capana04g002357	242	145	233	91	44	19	14.25	11.51	17.47	8.26	4.02	1.47	14.41	4.58333	-1.6526	0.00281274	0.0445879	CNR13
Capana01g000387	426	313	404	206	77	143	20.46	20.27	24.71	15.26	5.73	9.01	21.8133	10	-1.12521	0.00281914	0.0446652	IRKI
MSTRG.6275	149	75	141	163	191	482	3.74	2.54	4.5	6.31	7.43	15.85	3.59333	9.86333	1.45675	0.00282305	0.0447032	--
Capana05g001607	304	236	266	131	78	38	16.89	17.68	18.82	11.23	6.72	2.77	17.7967	6.90667	-1.36555	0.00285277	0.0451251	CpNIFS3
Capana11g001238	35	38	47	70	83	72	6.49	9.5	11.09	20.01	23.86	17.5	9.02667	20.4567	1.18031	0.00285664	0.0451619	CAR10
Capana09g000996	692	730	432	744	1505	1036	76.72	109.13	60.98	127.22	258.73	150.6	82.2767	178.85	1.12019	0.00287171	0.0453364	RABA5B
Capana06g000100	4006	1044	2020	566	1008	579	143.58	50.45	92.18	31.29	56.02	27.21	95.4033	38.1733	-1.32147	0.00287172	0.0453364	SULTR3;1
MSTRG.3936	143	60	36	27	9	10	4.12	2.33	1.32	1.2	0.4	0.38	2.59	0.66	-1.97241	0.00287231	0.0453364	--
Capana02g003324	565	185	1171	149	128	205	29.46	13.01	77.75	11.98	10.35	14.02	40.0733	12.1167	-1.72565	0.00288788	0.0455578	UGT708C1
Capana02g002776	31	20	6	52	99	37	1.53	1.33	0.38	3.96	7.59	2.4	1.08	4.65	2.1062	0.00289339	0.0456202	CYP735A2
Capana05g001744	347	188	274	925	186	1080	11.11	8.12	11.17	45.68	9.23	45.34	10.1333	33.4167	1.72146	0.00290011	0.0457016	DDB_G0281669
MSTRG.28702	3	26	89	3	4	2	0.22	2.62	8.45	0.35	0.46	0.2	3.76333	0.336667	-3.48262	0.00290543	0.0457609	KUA1
Capana08g001781	32	142	34	15	12	4	0.85	5.08	1.15	0.61	0.49	0.14	2.36	0.413333	-2.51341	0.0029076	0.0457705	DRP2A
Capana12g002736	29	21	2	14	149	148	1.39	1.36	0.12	1.03	11.07	9.3	0.956667	7.13333	2.89849	0.00291176	0.0458115	CYP71AU50
MSTRG.16981	104	433	1323	82	105	159	5.83	32.82	94.75	7.08	9.14	11.76	44.4667	9.32667	-2.25329	0.00291981	0.0458991	--
Capana12g000842	177	96	132	58	49	26	12.07	8.83	11.46	6.1	5.18	2.32	10.7867	4.53333	-1.2506	0.00292077	0.0458991	BHLH93
Capana07g001911	3	10	2	17	29	27	0.57	2.56	0.48	4.98	8.54	6.72	1.20333	6.74667	2.48714	0.00292202	0.0458991	--
Capana00g002914	5	9	3	17	33	20	0.38	0.93	0.29	2.01	3.93	2.01	0.533333	2.65	2.31288	0.00293383	0.0460354	ATL3
Capana08g002080	13	7	4	28	33	19	2.08	1.51	0.82	6.92	8.2	3.99	1.47	6.37	2.11548	0.00294804	0.0462337	PF14_0323
Capana06g002682	1629	662	1197	488	271	92	141.58	77.58	132.46	65.41	36.52	10.48	117.207	37.47	-1.64525	0.00295458	0.0462869	SMO2-1
Capana12g000377	7762	10068	19127	4325	5177	2871	410.18	717.36	1286.91	352.49	424.19	198.91	804.817	325.197	-1.30735	0.00295801	0.0463159	UGT9
Capana07g001060	113	89	108	34	51	40	7.98	8.47	9.71	3.7	5.58	3.7	8.72	4.32667	-1.01107	0.00297632	0.0465483	XLT2
Capana05g000792	73	91	120	35	21	40	3.8	6.38	7.95	2.81	1.69	2.73	6.04333	2.41	-1.32631	0.00297761	0.0465483	At1g11330
MSTRG.29791	0	0	0	0	10	41	0	0	0	0	0.81	2.81	0.001	1.20667	10.2368	0.00297992	0.0465596	HPPR
Capana04g001481	39	36	17	25	147	147	2.71	3.37	1.5	2.68	15.81	13.37	2.52667	10.62	2.07148	0.00298709	0.0466221	--
Capana11g002206	539	312	487	183	118	34	28.8	22.48	33.14	15.08	9.78	2.38	28.14	9.08	-1.63186	0.0030134	0.0469828	PII-2
Capana12g001180	709	781	617	410	183	194	25.45	37.8	28.2	22.7	10.19	9.13	30.4833	14.0067	-1.12191	0.00302566	0.047149	At1g63430
Capana02g003168	167	49	77	169	198	202	8.61	3.41	5.06	13.44	15.84	13.66	5.69333	14.3133	1.33001	0.00303772	0.0473118	WAKL14
Capana02g002232	37	28	14	5	0	4	2.68	2.74	1.29	0.56	0	0.38	2.23667	0.313333	-2.83558	0.00304102	0.0473381	--
Capana07g002082	93	84	80	41	18	14	6.77	8.24	7.41	4.6	2.03	1.34	7.47333	2.65667	-1.49213	0.00304628	0.0473949	BEH4
Capana04g000223	576	482	405	254	197	115	32.77	36.98	29.34	22.29	17.38	8.58	33.03	16.0833	-1.03821	0.00304824	0.0474002	FPP6
Capana09g000856	36	23	29	8	6	7	1.39	1.2	1.43	0.48	0.36	0.36	1.34	0.4	-1.74416	0.00306687	0.0476566	SYNC2
Capana08g001954	136	73	69	42	18	18	1.73	1.25	1.12	0.82	0.36	0.3	1.36667	0.493333	-1.47003	0.00306797	0.0476566	ESP1
Capana12g002751	4817	6711	2460	1553	1080	2362	320.15	601.39	208.17	159.19	111.3	205.82	376.57	158.77	-1.24598	0.00307322	0.0477102	10HGO
Capana12g002757	91	66	35	109	148	110	6.05	5.91	2.96	11.17	15.25	9.59	4.97333	12.0033	1.27115	0.00307467	0.0477102	10HGO
Capana04g001159	0	1	0	10	3	17	0	0.19	0	2.17	0.65	3.13	0.0633333	1.98333	4.96882	0.00310368	0.0481094	ATL2
Capana02g003199	80	124	194	47	43	32	4.69	9.8	14.47	4.25	3.91	2.46	9.65333	3.54	-1.44728	0.00311905	0.0482968	COL2
Capana12g001690	399	215	480	365	698	2173	16.49	11.98	25.26	23.27	44.74	117.77	17.91	61.9267	1.7898	0.00311941	0.0482968	AAO
Capana01g000139	4	2	2	12	14	15	0.43	0.29	0.27	1.99	2.33	2.11	0.33	2.14333	2.69932	0.00312585	0.0483511	--
Capana00g003122	407	462	469	232	74	58	26.53	40.61	38.92	23.32	7.48	5	35.3533	11.9333	-1.56685	0.00313283	0.0484336	ICR4
Capana03g001539	111	44	55	17	0	9	2.92	1.56	1.84	0.69	0	0.31	2.10667	0.333333	-2.65992	0.00313665	0.0484671	SUS6
MSTRG.16863	247	117	115	149	348	706	5.75	3.66	3.41	5.36	12.55	21.5	4.27333	13.1367	1.62017	0.00317352	0.0489596	tm-2
Capana03g003513	889	348	591	266	136	56	57.79	30.5	48.91	26.67	13.71	4.77	45.7333	15.05	-1.60348	0.00319957	0.0493355	HPL
Capana00g004929	6	2	1	11	12	32	0.16	0.07	0.03	0.44	0.48	1.09	0.0866667	0.67	2.95061	0.00320199	0.0493469	GLR2.9
MSTRG.4040	302	207	154	239	380	578	4.77	4.4	3.09	5.82	9.3	11.96	4.08667	9.02667	1.14327	0.00321979	0.0495692	--
Capana10g000365	1694	1542	1650	850	324	181	107.76	132.26	133.64	83.39	31.96	15.1	124.553	43.4833	-1.51823	0.00324246	0.0498664	--
MSTRG.17353	32	15	6	22	80	92	0.95	0.6	0.23	1.01	3.69	3.59	0.593333	2.76333	2.21949	0.00324249	0.0498664	--
