# Supplementary material for: Integrative Metabolome and Transcriptome Analyses Provide Insights into Carotenoid Variation in Different-Colored Peppers
Source: Int J Mol Sci. 2023 Nov 21;24(23):16563. doi: 10.3390/ijms242316563 (PMC10706310; doi:10.3390/ijms242316563)
Supplement: Supplementary file 1 [file ijms-24-16563-s001.zip › Table S10.xlsx]

## Sheet: Table S10
Table S10: KEGG pathways of differentially expressed genes in ZY3-vs-ZR3.
KEGG_A_class	KEGG_B_class	Pathway	ZY3-vs-ZR3 (152)	All (7671)	Pvalue	Qvalue	Pathway ID	Genes	K_IDs
Metabolism	Energy metabolism	Photosynthesis	24	201	8.27162e-13	6.78273e-11	ko00195	Capana00g000712(psaB);Capana00g001154(psbB);Capana00g001211(psbA);Capana00g001698(psbC);Capana00g002019(psaA);Capana00g002089(psbA);Capana01g001865(psbA);Capana01g003214(petB);Capana03g000905(PPL1);Capana03g001474(psaA);Capana03g001476(psbC);Capana03g001477(psbD);Capana03g003995(atpA);Capana04g000674(psbA);Capana04g001297(petB);Capana04g002877(FDC1);Capana05g001872(atpB);Capana06g000609(FDX3);Cap…	K02690+K02704+K02703+K02705+K02689+K02703+K02703+K02635+K02717+K02689+K02705+K02706+K02111+K02703+K02635+K02639+K02112+K02639+K02695+K02703+K02689+K02690+K02689+K03541
Metabolism	Global and overview maps	Metabolic pathways	87	3451	0.00146282	0.0504152	ko01100	Capana00g000400(IPMSA);Capana00g000712(psaB);Capana00g000720(AS1);Capana00g001154(psbB);Capana00g001211(psbA);Capana00g001698(psbC);Capana00g002019(psaA);Capana00g002089(psbA);Capana00g002896(POX1);Capana00g003114(NCED1);Capana00g003506(OPR1);Capana00g004556(rib5);Capana01g000110(KAS1);Capana01g000111(KAS1);Capana01g000113(KAS1);Capana01g000351(HMGS);Capana01g000535(APT4);Capana01g000704(SUVH5);C…	K01649+K02690+K00422+K02704+K02703+K02705+K02689+K02703+K00318+K09840+K05894+K00793+K09458+K09458+K09458+K01641+K00759+K11420+K02703+K02635+K05605+K00025+K01739+K22133+K02291+K05280+K02689+K02705+K02706+K07408+K00703+K10775+K02111+K00799+K13811+K02703+K00434+K02635+K18857+K10534+K22328+K22949+K00921+K01601+K02112+K00878+K13648+K14594+K00814+K00469+K11426+K01652+K02703+K00799+K02689+K03715+K20547+…
Metabolism	Metabolism of terpenoids and polyketides	Carotenoid biosynthesis	6	68	0.00218234	0.0504152	ko00906	Capana00g003114(NCED1);Capana01g000984(CYP707A2);Capana02g002284(PSY1);Capana06g000615(CCS);Capana11g000422(AAO3);Capana11g000459(AAO4)	K09840+K09843+K02291+K14594+K09842+K09842
Metabolism	Amino acid metabolism	Valine, leucine and isoleucine biosynthesis	4	31	0.0030741	0.0504152	ko00290	Capana00g000400(IPMSA);Capana06g001770(ALS);Capana10g001908(TD1);Capana10g001960(TD1)	K01649+K01652+K01754+K01754
Metabolism	Lipid metabolism	Linoleic acid metabolism	4	31	0.0030741	0.0504152	ko00591	Capana01g000180(LOX1.5);Capana03g003732(LOX1.5);MSTRG.27250(LOX1.2);MSTRG.27252(LOX1.5)	K15718+K15718+K15718+K15718
Metabolism	Metabolism of cofactors and vitamins	Riboflavin metabolism	3	19	0.00585504	0.0800189	ko00740	Capana00g004556(rib5);Capana05g000603(RIBF1);Capana08g002064(RIBA1)	K00793+K22949+K14652
Metabolism	Lipid metabolism	Fatty acid biosynthesis	5	72	0.0138014	0.161673	ko00061	Capana01g000110(KAS1);Capana01g000111(KAS1);Capana01g000113(KAS1);Capana06g000197(FATA);Capana08g001080(LACS4)	K09458+K09458+K09458+K10782+K01897
Metabolism	Carbohydrate metabolism	Amino sugar and nucleotide sugar metabolism	8	172	0.0207475	0.212662	ko00520	Capana06g000201(GAUT8);Capana07g001653(CHI9);Capana08g002306(CHI9);Capana09g000072(GAUT6);Capana09g000073(GAUT6);Capana09g000101(GAE1);Capana10g001802(ChiC);MSTRG.22941(--)	K13648+K20547+K20547+K13648+K13648+K08679+K01183+K12448
Metabolism	Metabolism of cofactors and vitamins	Biotin metabolism	3	35	0.0314296	0.286359	ko00780	Capana01g000110(KAS1);Capana01g000111(KAS1);Capana01g000113(KAS1)	K09458+K09458+K09458
Metabolism	Biosynthesis of other secondary metabolites	Flavone and flavonol biosynthesis	1	3	0.058282	0.434466	ko00944	Capana03g000892(CYP75B2)	K05280
Metabolism	Biosynthesis of other secondary metabolites	Biosynthesis of various secondary metabolites - part 2	1	3	0.058282	0.434466	ko00998	Capana06g001476(PLR_Lp1)	K21568
Metabolism	Metabolism of other amino acids	Selenocompound metabolism	2	26	0.0930614	0.553059	ko00450	Capana02g000833(CGS1);Capana03g004628(APS1)	K01739+K13811
Metabolism	Carbohydrate metabolism	Glyoxylate and dicarboxylate metabolism	5	122	0.0944248	0.553059	ko00630	Capana01g003447(MD1);Capana02g001122(AAE3);Capana05g001871(rbcL);Capana08g002744(HPR);Capana12g001789(rbcL)	K00025+K22133+K01601+K15893+K01601
Metabolism	Energy metabolism	Carbon fixation in photosynthetic organisms	5	122	0.0944248	0.553059	ko00710	Capana01g003447(MD1);Capana05g001871(rbcL);Capana06g001160(ALAAT2);Capana07g002124(PPC1);Capana12g001789(rbcL)	K00025+K01601+K00814+K01595+K01601
Environmental Information Processing	Signal transduction	Plant hormone signal transduction	10	321	0.104223	0.569755	ko04075	Capana03g001921(SAUR32);Capana03g003488(GID1B);Capana03g003555(TIR1);Capana05g001701(ERF1B);Capana07g001233(AHK2);Capana07g001235(AHK2);Capana08g001978(BZIP12);Capana08g002192(PR1B1);Capana10g001370(LAX2);Capana12g001867(CURL3)	K14488+K14493+K14485+K14516+K14489+K14489+K14432+K13449+K13946+K13415
Genetic Information Processing	Transcription	RNA polymerase	4	100	0.136492	0.68662	ko03020	Capana00g003686(rpc25);Capana00g005043(rpoA);Capana01g001779(rpoC2);Capana01g004078(rpoB)	K03022+K03040+K03046+K03043
Metabolism	Lipid metabolism	Cutin, suberine and wax biosynthesis	3	66	0.142348	0.68662	ko00073	Capana06g001229(HTH);Capana06g001231(HTH);Capana06g001248(CYP94A2)	K15403+K15403+K20769
Metabolism	Carbohydrate metabolism	Butanoate metabolism	2	39	0.1804	0.748714	ko00650	Capana01g000351(HMGS);Capana06g001770(ALS)	K01641+K01652
Metabolism	Lipid metabolism	Synthesis and degradation of ketone bodies	1	10	0.18148	0.748714	ko00072	Capana01g000351(HMGS)	K01641
Metabolism	Amino acid metabolism	Phenylalanine metabolism	3	75	0.185712	0.748714	ko00360	Capana03g003491(PAL);Capana04g002124(TYDC1);Capana09g002199(PAL5)	K10775+K22328+K10775
Metabolism	Carbohydrate metabolism	C5-Branched dibasic acid metabolism	1	11	0.19772	0.748714	ko00660	Capana06g001770(ALS)	K01652
Metabolism	Carbohydrate metabolism	Ascorbate and aldarate metabolism	3	78	0.200874	0.748714	ko00053	Capana04g000971(CLEB3J9);Capana06g001245(MIOX1);Capana08g002144(LGALDH)	K00434+K00469+K17744
Metabolism	Energy metabolism	Sulfur metabolism	2	46	0.231261	0.79269	ko00920	Capana02g000833(CGS1);Capana03g004628(APS1)	K01739+K13811
Metabolism	Global and overview maps	2-Oxocarboxylic acid metabolism	3	84	0.232007	0.79269	ko01210	Capana00g000400(IPMSA);Capana06g001160(ALAAT2);Capana06g001770(ALS)	K01649+K00814+K01652
Metabolism	Amino acid metabolism	Lysine degradation	2	48	0.24599	0.804547	ko00310	Capana01g000704(SUVH5);Capana06g001707(ASHR1)	K11420+K11426
Metabolism	Global and overview maps	Fatty acid metabolism	4	130	0.257002	0.804547	ko01212	Capana01g000110(KAS1);Capana01g000111(KAS1);Capana01g000113(KAS1);Capana08g001080(LACS4)	K09458+K09458+K09458+K01897
Metabolism	Biosynthesis of other secondary metabolites	Monobactam biosynthesis	1	16	0.274242	0.804547	ko00261	Capana03g004628(APS1)	K13811
Metabolism	Lipid metabolism	alpha-Linolenic acid metabolism	3	92	0.274724	0.804547	ko00592	Capana00g003506(OPR1);Capana04g001422(ADH1);Capana12g002508(LCAT3)	K05894+K18857+K22389
Cellular Processes	Transport and catabolism	Autophagy - other eukaryotes	2	54	0.290285	0.820806	ko04136	Capana08g002207(TOR);MSTRG.4719(TOR)	K07203+K07203
Metabolism	Global and overview maps	Biosynthesis of secondary metabolites	39	1827	0.324626	0.885413	ko01110	Capana00g000400(IPMSA);Capana00g000720(AS1);Capana00g002896(POX1);Capana00g003114(NCED1);Capana00g003506(OPR1);Capana00g004556(rib5);Capana01g000351(HMGS);Capana01g003447(MD1);Capana02g000833(CGS1);Capana02g002284(PSY1);Capana03g000892(CYP75B2);Capana03g001994(SS1);Capana03g003491(PAL);Capana03g004628(APS1);Capana04g001422(ADH1);Capana05g000603(RIBF1);Capana05g001871(rbcL);Capana06g000615(CCS);Ca…	K01649+K00422+K00318+K09840+K05894+K00793+K01641+K00025+K01739+K02291+K05280+K00703+K10775+K13811+K18857+K22949+K01601+K14594+K21568+K11778+K01652+K08081+K14652+K17744+K23260+K23260+K15893+K08242+K01658+K10775+K01754+K01754+K13523+K13035+K09842+K09842+K00789+K01601+K22389
Metabolism	Global and overview maps	Biosynthesis of amino acids	8	333	0.339647	0.885413	ko01230	Capana00g000400(IPMSA);Capana02g000833(CGS1);Capana06g001160(ALAAT2);Capana06g001770(ALS);Capana09g000074(ASB1);Capana10g001908(TD1);Capana10g001960(TD1);Capana12g000190(SAM2)	K01649+K01739+K00814+K01652+K01658+K01754+K01754+K00789
Metabolism	Metabolism of other amino acids	Glutathione metabolism	4	150	0.346363	0.885413	ko00480	Capana03g004566(GSTU9);Capana04g000971(CLEB3J9);Capana06g003058(APIC);Capana11g001535(GSTU17)	K00799+K00434+K00799+K00799
Metabolism	Amino acid metabolism	Glycine, serine and threonine metabolism	3	107	0.356325	0.885413	ko00260	Capana08g002744(HPR);Capana10g001908(TD1);Capana10g001960(TD1)	K15893+K01754+K01754
Metabolism	Global and overview maps	Carbon metabolism	9	392	0.373723	0.901332	ko01200	Capana01g003333(CHY1);Capana01g003447(MD1);Capana05g001871(rbcL);Capana06g001160(ALAAT2);Capana07g002124(PPC1);Capana08g002744(HPR);Capana10g001908(TD1);Capana10g001960(TD1);Capana12g001789(rbcL)	K05605+K00025+K01601+K00814+K01595+K15893+K01754+K01754+K01601
Metabolism	Metabolism of cofactors and vitamins	Thiamine metabolism	1	30	0.452046	0.941205	ko00730	Capana05g002260(THIM)	K00878
Metabolism	Carbohydrate metabolism	Pyruvate metabolism	3	125	0.452443	0.941205	ko00620	Capana00g000400(IPMSA);Capana01g003447(MD1);Capana07g002124(PPC1)	K01649+K00025+K01595
Metabolism	Metabolism of terpenoids and polyketides	Terpenoid backbone biosynthesis	2	80	0.473147	0.941205	ko00900	Capana01g000351(HMGS);Capana06g001632(--)	K01641+K11778
Metabolism	Amino acid metabolism	Tyrosine metabolism	2	81	0.479649	0.941205	ko00350	Capana00g000720(AS1);Capana04g001422(ADH1)	K00422+K18857
Metabolism	Metabolism of cofactors and vitamins	Folate biosynthesis	1	34	0.494372	0.941205	ko00790	Capana08g002064(RIBA1)	K14652
Metabolism	Lipid metabolism	Glycerophospholipid metabolism	3	135	0.503349	0.941205	ko00564	Capana08g000603(--);Capana10g002361(LPAT2);Capana12g002508(LCAT3)	K06130+K13523+K22389
Metabolism	Amino acid metabolism	Valine, leucine and isoleucine degradation	2	87	0.517615	0.941205	ko00280	Capana01g000351(HMGS);Capana01g003333(CHY1)	K01641+K05605
Metabolism	Lipid metabolism	Fatty acid degradation	2	88	0.523764	0.941205	ko00071	Capana04g001422(ADH1);Capana08g001080(LACS4)	K18857+K01897
Metabolism	Metabolism of cofactors and vitamins	Pantothenate and CoA biosynthesis	1	38	0.533447	0.941205	ko00770	Capana06g001770(ALS)	K01652
Genetic Information Processing	Folding, sorting and degradation	Protein processing in endoplasmic reticulum	7	351	0.548327	0.941205	ko04141	Capana06g002498(HSP83A);Capana09g002222(CDC48D);Capana10g000376(RMA1H1);Capana10g000864(UBC28);Capana10g001323(HSP18.1);MSTRG.24189(HSP70);MSTRG.8819(--)	K04079+K13525+K10666+K06689+K13993+K03283+K06689
Genetic Information Processing	Replication and repair	Mismatch repair	1	40	0.551845	0.941205	ko03430	Capana07g000936(MSH7)	K08737
Metabolism	Lipid metabolism	Glycerolipid metabolism	2	102	0.604229	0.941205	ko00561	Capana07g000353(MGD2);Capana10g002361(LPAT2)	K03715+K13523
Metabolism	Carbohydrate metabolism	Inositol phosphate metabolism	2	103	0.60957	0.941205	ko00562	Capana05g001465(FAB1B);Capana06g001245(MIOX1)	K00921+K00469
Metabolism	Lipid metabolism	Steroid biosynthesis	1	47	0.610741	0.941205	ko00100	Capana08g002768(SMT2)	K08242
Metabolism	Amino acid metabolism	Arginine biosynthesis	1	47	0.610741	0.941205	ko00220	Capana06g001160(ALAAT2)	K00814
Genetic Information Processing	Folding, sorting and degradation	RNA degradation	3	159	0.614675	0.941205	ko03018	Capana03g004399(CPN60-2);Capana05g002262(CPN60-2);Capana08g002165(HSP68)	K04077+K04077+K04043
Metabolism	Amino acid metabolism	Cysteine and methionine metabolism	3	161	0.623168	0.941205	ko00270	Capana01g003447(MD1);Capana02g000833(CGS1);Capana12g000190(SAM2)	K00025+K01739+K00789
Metabolism	Biosynthesis of other secondary metabolites	Isoquinoline alkaloid biosynthesis	1	50	0.633565	0.941205	ko00950	Capana00g000720(AS1)	K00422
Metabolism	Energy metabolism	Nitrogen metabolism	1	51	0.640873	0.941205	ko00910	Capana04g001897(NIA)	K10534
Metabolism	Carbohydrate metabolism	Propanoate metabolism	1	56	0.6753	0.941205	ko00640	Capana01g003333(CHY1)	K05605
Metabolism	Metabolism of other amino acids	Cyanoamino acid metabolism	1	59	0.69436	0.941205	ko00460	Capana11g000345(NIT4A)	K13035
Metabolism	Biosynthesis of other secondary metabolites	Tropane, piperidine and pyridine alkaloid biosynthesis	1	59	0.69436	0.941205	ko00960	Capana08g001390(At5g06060)	K08081
Organismal Systems	Environmental adaptation	Circadian rhythm - plant	1	65	0.72921	0.941205	ko04712	MSTRG.16563(APRR5)	K12130
Metabolism	Amino acid metabolism	Phenylalanine, tyrosine and tryptophan biosynthesis	1	68	0.745124	0.941205	ko00400	Capana09g000074(ASB1)	K01658
Environmental Information Processing	Signal transduction	MAPK signaling pathway - plant	7	433	0.762692	0.941205	ko04016	Capana01g000223(HMA5);Capana03g001862(XA21);Capana05g001701(ERF1B);Capana07g000851(XA21);Capana07g001653(CHI9);Capana08g002192(PR1B1);Capana08g002306(CHI9)	K17686+K13420+K14516+K13420+K20547+K13449+K20547
Metabolism	Carbohydrate metabolism	Starch and sucrose metabolism	3	200	0.763192	0.941205	ko00500	Capana03g001994(SS1);Capana08g001716(KOR);Capana12g002600(GLU3)	K00703+K01179+K01179
Metabolism	Amino acid metabolism	Alanine, aspartate and glutamate metabolism	1	73	0.76961	0.941205	ko00250	Capana06g001160(ALAAT2)	K00814
Metabolism	Nucleotide metabolism	Purine metabolism	2	142	0.777137	0.941205	ko00230	Capana01g000535(APT4);Capana03g004628(APS1)	K00759+K13811
Metabolism	Amino acid metabolism	Tryptophan metabolism	1	75	0.778736	0.941205	ko00380	Capana03g001744(CYP89A9)	K07408
Metabolism	Metabolism of other amino acids	beta-Alanine metabolism	1	78	0.791756	0.941205	ko00410	Capana01g003333(CHY1)	K05605
Genetic Information Processing	Replication and repair	Homologous recombination	1	79	0.795925	0.941205	ko03440	Capana01g002285(CLSY3)	K10875
Metabolism	Carbohydrate metabolism	Citrate cycle (TCA cycle)	1	82	0.80794	0.941205	ko00020	Capana01g003447(MD1)	K00025
Metabolism	Biosynthesis of other secondary metabolites	Phenylpropanoid biosynthesis	4	280	0.811723	0.941205	ko00940	Capana03g003491(PAL);Capana08g002327(TOGT1);Capana08g002333(TOGT1);Capana09g002199(PAL5)	K10775+K23260+K23260+K10775
Metabolism	Carbohydrate metabolism	Fructose and mannose metabolism	1	84	0.815557	0.941205	ko00051	Capana10g001195(MAN6)	K19355
Metabolism	Energy metabolism	Oxidative phosphorylation	4	282	0.816088	0.941205	ko00190	Capana02g002760(IPP);Capana03g003995(atpA);Capana05g001872(atpB);Capana09g001830(PPA4)	K01507+K02111+K02112+K01507
Metabolism	Amino acid metabolism	Arginine and proline metabolism	1	86	0.822874	0.941205	ko00330	Capana00g002896(POX1)	K00318
Organismal Systems	Environmental adaptation	Plant-pathogen interaction	8	525	0.826071	0.941205	ko04626	Capana03g001862(XA21);Capana06g002496(CPK13);Capana06g002498(HSP83A);Capana07g000851(XA21);Capana08g002192(PR1B1);Capana10g002263(CML35);Capana12g002139(CPK1);MSTRG.8957(At4g27220)	K13420+K13412+K04079+K13420+K13449+K13448+K13412+K13459
Metabolism	Carbohydrate metabolism	Galactose metabolism	1	87	0.826424	0.941205	ko00052	Capana07g002427(RFS1)	K06617
Metabolism	Biosynthesis of other secondary metabolites	Flavonoid biosynthesis	1	99	0.863886	0.960307	ko00941	Capana03g000892(CYP75B2)	K05280
Environmental Information Processing	Signal transduction	Phosphatidylinositol signaling system	1	100	0.866619	0.960307	ko04070	Capana05g001465(FAB1B)	K00921
Cellular Processes	Transport and catabolism	Phagosome	1	111	0.893305	0.97668	ko04145	Capana05g001465(FAB1B)	K00921
Genetic Information Processing	Folding, sorting and degradation	Ubiquitin mediated proteolysis	2	209	0.923084	0.993677	ko04120	Capana10g000864(UBC28);MSTRG.8819(--)	K06689+K06689
Cellular Processes	Transport and catabolism	Peroxisome	1	136	0.935839	0.993677	ko04146	Capana08g001080(LACS4)	K01897
Genetic Information Processing	Translation	Ribosome	4	398	0.959539	0.993677	ko03010	Capana10g001437(RPL23A);Capana11g002306(RPL15);Capana12g000207(RPL18);MSTRG.5097(rps18)	K02893+K02876+K02881+K02963
Cellular Processes	Transport and catabolism	Endocytosis	2	261	0.968213	0.993677	ko04144	Capana08g001781(DRP2A);MSTRG.24189(HSP70)	K01528+K03283
Metabolism	Carbohydrate metabolism	Glycolysis / Gluconeogenesis	1	178	0.972803	0.993677	ko00010	Capana04g001422(ADH1)	K18857
Genetic Information Processing	Transcription	Spliceosome	2	292	0.981559	0.993677	ko03040	MSTRG.19179(SMD3B);MSTRG.24189(HSP70)	K11088+K03283
Genetic Information Processing	Translation	RNA transport	1	281	0.996753	0.996753	ko03013	Capana11g000046(REFA1)	K03231
