# Supplementary material for: Integrative Metabolome and Transcriptome Analyses Provide Insights into Carotenoid Variation in Different-Colored Peppers
Source: Int J Mol Sci. 2023 Nov 21;24(23):16563. doi: 10.3390/ijms242316563 (PMC10706310; doi:10.3390/ijms242316563)
Supplement: Supplementary file 1 [file ijms-24-16563-s001.zip › Table S11.xlsx]

## Sheet: Table S11
Table S11: Statistics of metabolite content in Carotenoid pathway
Index	Compounds	mean(group ZY1)	mean(group ZY2)	mean(group ZY3)	mean(group ZR1)	mean(group ZR2)	mean(group ZR3)
Carotenoid_01	α-carotene	13.6821297	65.4185191	33.4502994	2.35592742	3.62373637	4.81565102
Carotenoid_04	β-carotene	15.5267935	43.1355627	25.3133523	35.3946845	54.6945891	74.7828583
Carotenoid_06	(E/Z)-phytoene	111.60213	161.454847	46.6346475	86.3372427	112.832417	45.0350026
Carotenoid_03	γ-carotene	0.335699092	0.646623425	0.398733025	0.849509374	0.6917727	0.546572993
Carotenoid_02	lycopene	0.309995338	0.641977294	0.456138276	0	0	0
Carotenoid_07	ε-carotene	0.329456449	1.34750357	0.440607518	0	0	0
Carotenoid_14	5,6epoxy-luttein dilaurate	0.234230731	1.24366745	0.427158044	0	0	0
Carotenoid_19	lutein distearate	0.0109232589	0.0791642839	0.0126721763	0.0215346695	0.0140252454	0.0303442029
Carotenoid_36	violaxanthin-myristate-palmitate	3.66763034	9.3618389	2.95227	0	0	0
Carotenoid_10	lutein laurate	0	0.99331036	0.687327823	0.72647078	0.67546542	1.24354848
Carotenoid_35	violaxanthin dimyristate	3.46859024	7.99897077	4.43335032	0	0	0
Carotenoid_09	lutein caprate	0.133505166	0.575517352	0.418757054	0	0	0
Carotenoid_55	antheraxanthin	6.79827204	3.48091131	9.01333735	0.415894587	0.0589261483	0.167355779
Carotenoid_42	zeaxanthin-caprate-laurate	0.016751086	0.147269949	0.074882283	0.0255562042	0.0171642289	0.053442029
Carotenoid_23	rubixanthin caprate	0.0973537443	0.723668156	0.202260895	0.0771875203	0.040606425	0.0802277433
Carotenoid_29	violaxanthin myristate	0.38422649	0.27450183	0.373129577	0.530670236	0.621036763	0.742740621
Carotenoid_37	violaxanthin dipalmitate	3.3320278	5.97413608	1.57561801	0	0	0
Carotenoid_16	5,6epoxy-lutein-caprate-palmitate	0	0.74835121	0.068081698	0	0	0
Carotenoid_15	lutein dilaurate	4.37670992	20.9917883	13.1435682	0.0098826436	0	0
Carotenoid_28	violaxanthin laurate	0	0.0103700691	0	0	0.0104671448	0.0148979458
Carotenoid_40	zeaxanthin myristoleate	0	0	0	0.0152429137	0.0231082615	0.0178571429
Carotenoid_67	echinenone	0	0	0	0.0040409937	0	0.00406961697
Carotenoid_21	lutein oleate	0	0.0338536387	0.0318181818	0	0	0
Carotenoid_66	canthaxanthin	0	0	0	0.000196966577	0	0
Carotenoid_20	lutein dioleate	0	0	0.0214876033	0	0	0
Carotenoid_54	β-cryptoxanthin oleate	0	0	0	0.042096387	0.0630266493	0.0296325052
Carotenoid_50	zeaxanthin-oleate-palmitate	0.008140263	0.0446608223	0.010261708	0.0403450737	0.10097989	0.042524233
Carotenoid_32	violaxanthin dilaurate	2.84007865	7.6969041	5.73272777	0.148537329	0.217408082	0.881245565
Carotenoid_08	antheraxanthin dipalmitate	0.422971195	0.772607612	0.330393418	0.38650316	0.411976288	0.442540044
Carotenoid_27	violaxanthin dibutyrate	0.124900411	0.321808213	0.163095187	0.184608525	0.132629015	0.202397529
Carotenoid_56	zeaxanthin	11.8793151	29.5832114	20.1569788	20.8654234	17.7524165	22.6676231
Carotenoid_57	violaxanthin	28.4643349	13.2642175	25.166519	2.6279647	4.70188597	7.17662354
Carotenoid_59	lutein	121.166342	142.79733	130.677738	37.7318758	24.9051901	30.7323126
Carotenoid_60	β-cryptoxanthin	1.73084082	9.81579946	3.13779309	5.13164182	4.92211862	7.62665949
Carotenoid_62	8'-apo-beta-carotenal	0.0130312623	0.0408545644	0.0154764275	0.0246608914	0.0226168037	0.0317262755
Carotenoid_64	α-cryptoxanthin	2.2929201	9.72922964	2.44410793	0.607849342	0.875667039	0.802429488
Carotenoid_45	zeaxanthin dimyristate	12.5433637	90.0272255	18.033944	16.6497428	17.0845765	30.8582668
Carotenoid_65	capsorubin	0.0672856244	0.13508758	0.0834607555	2.08726796	4.09172367	5.25147657
Carotenoid_48	zeaxanthin dipalmitate	0.357423144	2.18801174	0.201368915	2.47359386	5.23992979	2.75615699
Carotenoid_58	neoxanthin	7.34248652	7.17831874	9.07907795	4.69318088	3.13875031	5.38130243
Carotenoid_11	lutein myristate	11.0522585	33.3641181	21.2687251	0.109511308	0.052723396	0.087850418
Carotenoid_30	violaxanthin palmitate	93.7605796	67.9035424	55.4697752	4.76558657	10.9778102	11.1758712
Carotenoid_46	zeaxanthin-laurate-palmitate	2.19960339	17.7111377	3.57851509	3.55044766	3.73331111	6.58297318
Carotenoid_51	β-cryptoxanthin laurate	1.88947417	11.3952267	5.94420814	9.75759757	6.43849732	15.1384014
Carotenoid_22	neochrome palmitate	1.24804069	1.81403004	1.06236575	4.88101039	8.70673874	7.69161092
Carotenoid_26	rubixanthin palmitate	1.5123152	5.52215529	1.0432519	0.975154082	1.14967945	1.15982749
Carotenoid_12	lutein palmitate	5.39911546	9.6984859	4.65393473	0.0150298538	0.0100148608	0.0120102382
Carotenoid_17	lutein dimyristate	9.10627779	30.0292574	16.5246615	0.0391187977	0.038314919	0.0235610685
Carotenoid_24	rubixanthin laurate	2.38216318	16.2577078	4.31071326	2.45183888	1.88588137	3.26685995
Carotenoid_41	zeaxanthin palmitate	1.20825469	8.78044687	2.43398138	6.64133727	9.95680846	6.40620248
Carotenoid_44	zeaxanthin-laurate-myristate	0.686860493	4.89155826	1.51126807	0.921854354	0.813245935	1.63175955
Carotenoid_52	β-cryptoxanthin myristate	2.76268239	14.6490388	6.35052973	11.2362438	9.76699942	18.989344
Carotenoid_33	violaxanthin-myristate-caprate	1.95015939	5.89917228	3.33363673	0.268113081	0.27983704	1.24974844
Carotenoid_34	violaxanthin-myristate-laurate	14.6207645	35.8557241	23.8413369	0.83789563	1.36368292	5.44769541
Carotenoid_43	zeaxanthin dilaurate	0.455980243	4.07028848	1.53338552	0.776769823	0.49893399	1.49684555
Carotenoid_53	β-cryptoxanthin palmitate	1.51219748	5.47793138	1.11412483	1.15781171	1.16811434	1.08780169
Carotenoid_68	β-citraurin	0.00715177434	0.0112447982	0.0078212643	0.00822577439	0.0139847316	0.0112205729
Carotenoid_63	capsanthin	0	0.421557719	0	52.793622	68.1763718	55.1210914
