# Supplementary material for: Integrative Metabolome and Transcriptome Analyses Provide Insights into Carotenoid Variation in Different-Colored Peppers
Source: Int J Mol Sci. 2023 Nov 21;24(23):16563. doi: 10.3390/ijms242316563 (PMC10706310; doi:10.3390/ijms242316563)
Supplement: Supplementary file 1 [file ijms-24-16563-s001.zip › Table S2.xlsx]

## Sheet: Table S2
Table S2: Differential expressions of genes in ZY2-vs-ZR2
Gene ID	ZY2-1_count	ZY2-2_count	ZY2-3_count	ZR2-1_count	ZR2-2_count	ZR2-3_count	ZY2-1_fpkm	ZY2-2_fpkm	ZY2-3_fpkm	ZR2-1_fpkm	ZR2-2_fpkm	ZR2-3_fpkm	ZY2_mean	ZR2_mean	log2(fc)	PValue	FDR	Symbol
Capana06g000615	444	298	316	328873	177542	182872	23.99	19.62	18.26	18358	12837.1	10408.9	20.6233	13868	9.39327	2.00882e-239	5.72454e-235	CCS
MSTRG.27460	35	10	31	1690	929	1028	5	1.74	4.74	249.51	177.66	154.76	3.82667	193.977	5.66365	1.23683e-45	1.7623e-41	LTI6A
Capana01g000283	8076	17154	5484	42	93	81	864.02	2236.17	627.38	4.64	13.32	9.13	1242.52	9.03	-7.10433	5.23303e-42	4.97085e-38	AP24
MSTRG.22628	2	3	16	691	609	719	0.05	0.09	0.43	27.28	31.93	25.18	0.19	28.13	7.20997	3.29389e-36	2.34665e-32	ULP1C
MSTRG.22941	3	5	2	2106	1024	429	0.09	0.18	0.06	64.32	40.51	13.36	0.11	39.3967	8.48443	9.30423e-34	5.30285e-30	--
Capana05g001095	1054	953	1520	11138	8180	8748	78.5	86.48	121.05	857.03	815.29	686.37	95.3433	786.23	3.04375	3.94175e-32	1.72549e-28	At1g06620
MSTRG.35737	309	262	236	11	3	10	24.05	24.85	19.65	0.88	0.31	0.82	22.85	0.67	-5.09189	4.23848e-32	1.72549e-28	--
Capana01g003333	326	334	293	24	28	35	25.48	31.8	24.48	1.94	2.93	2.88	27.2533	2.58333	-3.39913	3.65127e-27	1.30063e-23	CHY1
Capana08g002211	629	918	264	4	9	6	94.21	167.54	42.28	0.62	1.8	0.95	101.343	1.12333	-6.49532	1.82213e-26	5.76946e-23	WIN2
Capana10g002449	50	36	26	316	270	470	4.51	3.96	2.51	29.44	32.58	44.65	3.66	35.5567	3.2802	1.9063e-25	5.43237e-22	At5g07050
Capana10g000692	479	287	132	6180	5843	4314	35.58	25.97	10.48	474.22	580.76	337.55	24.01	464.177	4.27297	5.37258e-25	1.39184e-21	HOMT1
MSTRG.27631	290	163	167	6	6	7	15.95	11.27	9.93	0.36	0.46	0.42	12.3833	0.413333	-4.90495	9.88557e-25	2.34758e-21	--
MSTRG.22655	256	471	344	2	0	4	4.08	8.84	5.76	0.03	0	0.08	6.22667	0.0366667	-7.40785	2.46142e-24	5.39562e-21	MTACP2
Capana03g001469	54	44	68	775	1679	4832	5.57	5.44	7.41	82.09	230.32	521.85	6.14	278.087	5.50115	9.22847e-24	1.87845e-20	PIN2
Capana01g002508	273	342	272	27	25	35	10.08	15.39	10.74	1.03	1.24	1.36	12.07	1.21	-3.31835	8.4682e-23	1.60879e-19	--
MSTRG.7402	506	486	302	33	17	47	12.68	14.62	8.32	0.73	0.52	1.13	11.8733	0.793333	-3.90365	4.14117e-22	7.37568e-19	--
Capana01g002509	310	542	515	38	15	33	16.39	34.91	29.11	2.08	1.06	1.84	26.8033	1.66	-4.01316	3.85725e-21	6.46588e-18	CERBERUS
Capana05g000959	155	116	218	1404	690	1441	10.97	10	16.5	102.65	65.34	107.42	12.49	91.8033	2.87777	7.11361e-20	1.1262e-16	BURP17
Capana00g002459	2	0	2	200	127	194	0.28	0	0.3	29.17	23.99	28.85	0.193333	27.3367	7.1436	1.60744e-19	2.41091e-16	--
Capana06g001476	92	12	21	2956	1966	930	7.9	1.26	1.93	262.22	225.9	84.12	3.69667	190.747	5.68929	1.89126e-19	2.69476e-16	PLR_Lp1
Capana01g001831	218	264	178	24	12	18	33.59	49.56	29.32	3.82	2.47	2.92	37.49	3.07	-3.6102	2.60343e-19	3.53286e-16	--
Capana05g001954	62	50	130	893	637	788	5.37	5.28	12.05	79.98	73.9	71.97	7.56667	75.2833	3.3146	6.19562e-19	8.0253e-16	CYP71P1
Capana03g000611	120	226	196	2	4	6	14.19	32.56	24.78	0.24	0.63	0.75	23.8433	0.54	-5.46448	1.07106e-18	1.32704e-15	At4g14100
Capana05g001955	22	30	50	537	432	299	2.72	4.52	6.61	68.61	71.5	38.96	4.61667	59.69	3.69257	1.36449e-18	1.62016e-15	CYP71P1
Capana05g001744	319	203	197	970	723	874	11.61	9	7.66	36.46	35.2	33.5	9.42333	35.0533	1.89524	2.34237e-18	2.67002e-15	DDB_G0281669
MSTRG.5680	209	116	136	1	1	4	20.15	13.63	14.02	0.1	0.13	0.41	15.9333	0.213333	-6.22279	4.00969e-18	4.39478e-15	--
MSTRG.8322	5	3	12	223	91	269	0.26	0.19	0.67	11.83	6.23	14.62	0.373333	10.8933	4.86684	5.12299e-18	5.40703e-15	--
Capana03g000227	10	6	42	504	1055	784	0.74	0.54	3.34	38.78	105.15	61.51	1.54	68.48	5.47468	5.67773e-18	5.77851e-15	APG
Capana12g002131	154	123	309	8	3	4	15.49	15.08	33.24	0.83	0.4	0.42	21.27	0.55	-5.27324	1.86995e-17	1.83751e-14	ECR
Capana08g002116	965	1006	707	174	153	222	136.93	173.93	107.28	25.51	29.05	33.19	139.38	29.25	-2.25252	1.96346e-17	1.86509e-14	Mdp1
Capana08g001652	120	99	231	1015	1009	1395	18.38	18.48	37.84	160.64	206.85	225.12	24.9	197.537	2.9879	2.1063e-17	1.93623e-14	--
MSTRG.9793	4268	8465	4288	183	416	169	547.94	1324.18	588.67	24.27	71.47	22.86	820.263	39.5333	-4.37495	1.22025e-16	1.08667e-13	--
MSTRG.24155	35	20	28	378	468	3809	4.82	3.39	3.99	55	85.08	550.07	4.06667	230.05	5.82196	3.17256e-16	2.73965e-13	--
Capana07g002124	219	183	241	1447	603	1533	6.16	6.28	7.25	42.07	22.71	45.45	6.56333	36.7433	2.48498	3.72028e-16	3.11814e-13	PPC1
Capana08g002459	0	0	0	163	149	174	0	0	0	14.37	16.97	15.64	0.001	15.66	13.9348	4.70861e-16	3.83375e-13	--
MSTRG.15189	518	588	807	59	8	23	66.28	92.06	110.14	7.71	1.35	3.03	89.4933	4.03	-4.47293	9.42044e-16	7.45706e-13	--
MSTRG.19939	0	0	0	162	130	145	0	0	0	11.79	12.26	10.76	0.001	11.6033	13.5023	1.62442e-15	1.25111e-12	--
MSTRG.20132	400	297	266	1	0	0	24.17	22.57	17.35	0.08	0	0	21.3633	0.0266667	-9.64588	2.17286e-15	1.62947e-12	--
MSTRG.27634	330	221	221	1	1	0	17.11	13.53	11.96	0.05	0.07	0	14.2	0.04	-8.47168	2.64755e-15	1.93454e-12	--
Capana05g001133	245	104	291	1720	1246	1264	16.98	8.78	21.57	123.16	115.57	92.29	15.7767	110.34	2.80609	3.01066e-15	2.14487e-12	DTX13
Capana05g002308	7	11	10	117	80	212	0.85	1.64	1.3	14.75	13.06	27.25	1.26333	18.3533	3.86073	3.43734e-15	2.38912e-12	--
Capana09g001756	73	32	81	545	423	348	9.65	5.15	11.45	74.42	74.81	48.45	8.75	65.8933	2.91278	5.20211e-15	3.52963e-12	HSP18.5-C
Capana09g002325	963	661	499	2804	2093	3988	55.48	46.4	30.74	166.89	161.36	242.03	44.2067	190.093	2.10437	5.82366e-15	3.85946e-12	At2g36630
Capana01g002460	2435	3054	3476	10758	8827	10892	129.74	198.27	198.04	592.21	629.41	611.39	175.35	611.003	1.80094	6.01067e-15	3.89287e-12	BCE2
Capana08g002110	401	70	258	2	6	6	16.68	3.55	11.48	0.09	0.33	0.26	10.57	0.226667	-5.54326	8.95729e-15	5.67235e-12	TPS3
MSTRG.7532	0	0	0	118	90	162	0	0	0	4.97	4.91	6.95	0.001	5.61	12.4538	1.68579e-14	1.04434e-11	--
Capana07g002410	12511	9207	8198	28806	20631	36918	481.87	432.09	337.65	1146.25	1063.39	1497.98	417.203	1235.87	1.56671	3.36982e-14	2.04319e-11	HSC80
Capana03g003556	52	9	51	521	383	433	4.88	1.03	5.12	50.57	48.15	42.85	3.67667	47.19	3.68201	3.50987e-14	2.05508e-11	SWEET14
Capana11g001190	17	9	13	208	120	96	3.1	1.97	2.49	38.63	28.84	18.15	2.52	28.54	3.50149	3.53367e-14	2.05508e-11	--
Capana08g000010	1593	1001	1395	3871	3097	3450	106.84	81.8	100.04	268.22	277.96	243.75	96.2267	263.31	1.45225	3.81669e-14	2.17528e-11	ICDH-1
Capana00g002222	256	147	263	26	28	38	8.68	6.07	9.54	0.91	1.27	1.36	8.09667	1.18	-2.77854	4.26068e-14	2.38072e-11	SD25
MSTRG.20442	147	109	131	0	0	0	8.62	7.79	8.22	0	0	0	8.21	0.001	-13.0032	4.92977e-14	2.70161e-11	--
Capana06g000389	504	183	275	40	32	29	33.72	14.92	19.67	2.76	2.86	2.04	22.77	2.55333	-3.15668	6.67204e-14	3.58742e-11	--
MSTRG.20243	1	1	0	178	118	164	0.05	0.06	0	9.68	8.31	9.09	0.0366667	9.02667	7.94358	9.87966e-14	5.21372e-11	--
MSTRG.2598	85	58	61	386	488	287	8.5	7.1	6.55	39.86	65.22	30.23	7.38333	45.1033	2.61089	1.46504e-13	7.59079e-11	PPCK1
MSTRG.21280	2	3	6	128	73	67	0.39	0.71	1.24	25.6	18.84	13.64	0.78	19.36	4.63346	1.53981e-13	7.83573e-11	--
MSTRG.23734	106791	54526	67571	21890	16558	22284	14443.9	8985.93	9772.71	3058.88	2997.06	3175.21	11067.5	3077.05	-1.84671	1.60962e-13	8.04724e-11	--
Capana05g000885	189	252	191	0	1	0	6.76	10.98	7.3	0	0.05	0	8.34667	0.0166667	-8.96809	2.20278e-13	1.08228e-10	OBE3
Capana06g001248	193	115	282	1123	1243	978	11.46	8.32	17.91	68.9	98.78	61.18	12.5633	76.2867	2.60221	2.71237e-13	1.31008e-10	CYP94A2
Capana08g002404	82	75	49	267	223	357	7.22	8.05	4.62	24.3	26.34	33.14	6.63	27.9267	2.07456	3.00659e-13	1.42798e-10	CXE13
MSTRG.20890	142	82	136	2	0	1	13.89	9.77	14.22	0.2	0	0.1	12.6267	0.1	-6.98033	3.95857e-13	1.8493e-10	--
MSTRG.21281	2	5	5	170	65	73	0.49	1.51	1.32	43.35	21.54	19.01	1.10667	27.9667	4.65942	4.97037e-13	2.28453e-10	--
Capana03g001732	1547	1732	1691	4626	3265	4428	120.54	164.44	140.9	372.41	340.47	363.49	141.96	358.79	1.33766	5.10015e-13	2.30697e-10	4CL3
Capana01g003695	3658	3069	3430	1559	1242	1576	164.92	168.59	165.36	72.62	74.94	74.85	166.29	74.1367	-1.16544	5.9006e-13	2.62733e-10	HCF173
MSTRG.22702	126	80	103	0	0	0	8.86	6.9	7.78	0	0	0	7.84667	0.001	-12.9379	6.83067e-13	2.96449e-10	--
Capana06g001160	9557	9484	8481	2945	1402	2817	482.51	583.43	457.87	153.62	94.73	149.83	507.937	132.727	-1.93619	6.8762e-13	2.96449e-10	ALAAT2
MSTRG.30369	670	544	624	235	143	193	38.9	38.49	38.74	14.1	11.11	11.81	38.71	12.34	-1.64936	6.96989e-13	2.96449e-10	At1g06620
Capana01g004368	22	13	2	150	203	222	0.99	0.71	0.1	6.95	12.19	10.49	0.6	9.87667	4.04099	9.94885e-13	4.1693e-10	NPF7.3
MSTRG.4756	162	123	169	1	1	0	2.65	2.45	2.95	0.02	0.02	0	2.68333	0.0133333	-7.65284	1.08909e-12	4.49794e-10	GIP
Capana07g000993	73	51	53	204	156	225	2.67	2.28	2.08	7.72	7.65	8.68	2.34333	8.01667	1.77444	1.2809e-12	5.21455e-10	SBT1.8
Capana07g001710	942	745	659	1875	1426	1886	60.33	58.13	45.13	124.06	122.21	127.24	54.53	124.503	1.19106	1.57392e-12	6.31719e-10	TAT
Capana08g002156	394	326	319	946	745	1466	17.3	17.44	14.98	42.92	43.81	67.8	16.5733	51.51	1.63599	2.5389e-12	1.00487e-09	FAAH
MSTRG.35185	0	0	0	66	94	75	0	0	0	4.16	7.67	4.82	0.001	5.55	12.4383	3.23178e-12	1.26159e-09	--
Capana08g002048	1631	1110	1736	199	251	419	159.32	132.12	181.33	20.08	32.81	43.12	157.59	32.0033	-2.29988	3.49131e-12	1.34449e-09	EXL2
MSTRG.36452	59	40	55	184	254	242	3.02	2.5	3.01	9.74	17.42	13.07	2.84333	13.41	2.23765	3.94738e-12	1.49985e-09	10HGO
Capana05g000457	129	84	105	431	596	389	12.41	9.81	10.77	42.84	76.79	39.42	10.9967	53.0167	2.26938	6.82852e-12	2.56043e-09	PPCK1
Capana08g002397	161	122	158	402	401	411	13.96	12.89	14.65	36	46.52	37.54	13.8333	40.02	1.53257	7.36533e-12	2.72584e-09	HIDM
Capana00g001637	318	381	229	62	55	65	25.76	37.54	19.81	5.21	6	5.53	27.7033	5.58	-2.31172	9.27654e-12	3.38915e-09	CYP82C3
MSTRG.22803	677	272	57	10	9	5	38.67	18.93	3.48	0.59	0.69	0.3	20.36	0.526667	-5.2727	1.04489e-11	3.76915e-09	--
MSTRG.21052	0	0	0	71	80	56	0	0	0	9.85	14.32	7.76	0.001	10.6433	13.3777	1.12446e-11	4.00547e-09	--
MSTRG.34768	127	52	85	0	0	0	13.58	6.91	9.09	0	0	0	9.86	0.001	-13.2674	1.20149e-11	4.22701e-09	--
Capana08g001163	2198	1635	1697	3592	3170	4552	91.03	82.5	75.15	153.69	175.69	198.6	82.8933	175.993	1.08619	2.0069e-11	6.97445e-09	dnajc2
Capana04g000086	2171	1406	1624	4568	6990	12000	70.95	55.98	56.75	154.23	305.7	413.13	61.2267	291.02	2.24889	2.34309e-11	8.04471e-09	SBE1
Capana01g002323	5506	581	691	7	10	26	408.94	52.58	54.88	0.54	0.99	2.03	172.133	1.18667	-7.18047	2.80849e-11	9.5278e-09	GLUB2
Capana05g001909	79	58	74	0	0	0	15.66	14.01	15.69	0	0	0	15.12	0.001	-13.8842	2.93917e-11	9.79579e-09	--
MSTRG.6956	77	50	138	0	0	0	4.67	3.7	8.95	0	0	0	5.77333	0.001	-12.4952	2.95623e-11	9.79579e-09	--
Capana09g002077	22831	31551	31532	93907	72092	86575	1842.92	3103.17	2721.7	7831.55	7787.69	7362.16	2555.93	7660.47	1.58358	3.31357e-11	1.08536e-08	PGIP1
MSTRG.28128	1	1	0	91	61	345	0.03	0.03	0	2.66	2.31	10.29	0.02	5.08667	7.99058	3.57473e-11	1.1576e-08	--
Capana08g001978	336	254	303	90	83	104	35.81	32.98	34.53	9.91	11.84	11.68	34.44	11.1433	-1.6279	4.15443e-11	1.33021e-08	BZIP12
MSTRG.6376	71	75	59	0	0	0	2.12	2.73	1.88	0	0	0	2.24333	0.001	-11.1314	4.47141e-11	1.4158e-08	--
Capana09g000682	6	1	10	68	73	119	0.38	0.08	0.68	4.49	6.24	8.01	0.38	6.24667	4.03902	4.61896e-11	1.44645e-08	PDF1
Capana11g000140	96	92	82	532	302	278	6.44	7.52	5.88	36.87	27.11	19.65	6.61333	27.8767	2.07561	4.90638e-11	1.51975e-08	SCPL48
Capana01g000534	1	5	12	84	133	122	0.05	0.29	0.61	4.13	8.46	6.11	0.316667	6.23333	4.29897	5.75222e-11	1.76259e-08	NPF3.1
MSTRG.16556	194	97	85	2	0	0	13.92	8.56	6.58	0.14	0	0	9.68667	0.0466667	-7.69746	6.22961e-11	1.88857e-08	--
MSTRG.15180	112	81	44	1	2	2	2.29	2.02	0.96	0.02	0.05	0.04	1.75667	0.0366667	-5.58223	6.52361e-11	1.95688e-08	--
Capana04g001381	440	354	368	877	804	834	27.78	27.23	24.85	57.21	67.94	55.47	26.62	60.2067	1.17741	7.66028e-11	2.2739e-08	SDC
Capana07g001288	75	63	48	273	183	524	5.01	5.12	3.43	18.82	16.34	36.84	4.52	24	2.40864	9.71684e-11	2.85465e-08	At4g17280
MSTRG.8247	0	0	0	46	42	82	0	0	0	1.72	2.03	3.12	0.001	2.29	11.1611	9.83383e-11	2.85954e-08	--
MSTRG.3824	444	843	852	3897	2945	2823	51.16	118.35	104.97	463.89	454.09	342.65	91.4933	420.21	2.19937	1.00609e-10	2.896e-08	SD2
Capana04g000740	33	26	17	116	173	147	1.11	1.06	0.61	4.03	7.78	5.21	0.926667	5.67333	2.61407	1.06597e-10	3.03769e-08	At4g27290
Capana12g000737	35	35	27	114	230	289	1.94	2.37	1.6	6.53	17.07	16.89	1.97	13.4967	2.77634	1.20449e-10	3.39844e-08	GmSGT2
Capana12g001858	62	210	137	10	7	8	14.05	57.97	33.19	2.34	2.12	1.91	35.07	2.12333	-4.04583	1.85012e-10	5.11873e-08	--
Capana02g002799	48	44	32	135	163	228	4.76	5.31	3.39	13.82	21.62	23.81	4.48667	19.75	2.13814	2.06196e-10	5.64996e-08	STE1
Capana05g000461	60	60	50	0	0	0	3.72	4.53	3.31	0	0	0	3.85333	0.001	-11.9119	2.65806e-10	7.1669e-08	R1A-10
Capana02g002192	57	37	86	259	228	504	4.69	3.71	7.56	21.99	25.08	43.64	5.32	30.2367	2.5068	2.67642e-10	7.1669e-08	PER42
MSTRG.20466	0	0	0	155	95	18	0	0	0	5.31	4.22	0.63	0.001	3.38667	11.7257	2.69102e-10	7.1669e-08	RE1
MSTRG.16605	292	33	263	4	5	0	18.88	2.6	18.18	0.27	0.43	0	13.22	0.233333	-5.82419	3.05544e-10	8.06212e-08	--
Capana03g001752	34988	30471	40229	75680	57934	86858	1831.64	1943.65	2251.99	4093.27	4058.77	4790.29	2009.09	4314.11	1.10252	3.17223e-10	8.2935e-08	CYP89A9
Capana06g000612	1186	299	1725	10955	9138	6947	181.68	55.81	282.56	1733.79	1873.3	1121.1	173.35	1576.06	3.18457	3.51615e-10	9.10906e-08	--
Capana04g000159	32	33	66	197	194	375	1.12	1.41	2.47	7.13	9.09	13.83	1.66667	10.0167	2.58736	3.619e-10	9.29106e-08	CRSP
Capana00g004158	1267	1046	1416	2777	2724	2863	86.7	87.21	103.61	196.33	249.45	206.39	92.5067	217.39	1.23266	4.00828e-10	1.01986e-07	GPT1
MSTRG.20815	996	939	431	6	0	0	42.53	50.77	19.08	0.4	0	0	37.46	0.133333	-8.13417	4.61307e-10	1.16335e-07	AtMg00810
Capana01g000284	94979	91161	130189	25939	30494	24878	10201.9	11930.9	14953.2	2878.56	4383.37	2815.15	12362	3359.03	-1.8798	4.8544e-10	1.21347e-07	TPM-1
MSTRG.9639	0	0	0	48	28	79	0	0	0	2.52	1.9	4.23	0.001	2.88333	11.4935	5.01329e-10	1.24229e-07	--
Capana02g001627	714	1434	947	62	101	210	53.18	130.13	75.42	4.77	10.07	16.48	86.2433	10.44	-3.04629	5.63743e-10	1.38491e-07	SRG1
Capana01g000107	10	7	20	86	80	97	1.2	1.03	2.57	10.69	12.89	12.3	1.6	11.96	2.90207	7.32568e-10	1.78427e-07	CSLG3
Capana00g004467	250	254	287	22	53	33	33.2	41.1	40.76	3.02	9.42	4.62	38.3533	5.68667	-2.7537	7.83151e-10	1.89131e-07	At3g10130
Capana08g002351	128	111	149	374	245	427	13.92	14.7	17.32	42.01	35.64	48.9	15.3133	42.1833	1.46188	9.57234e-10	2.29229e-07	CCOAOMT6
MSTRG.20310	0	0	0	52	30	46	0	0	0	2.53	1.89	2.28	0.001	2.23333	11.125	9.73188e-10	2.31108e-07	--
Capana00g003598	3202	2297	2697	5402	6577	7093	169.27	147.96	152.46	295.04	465.29	395.02	156.563	385.117	1.29855	1.00471e-09	2.36622e-07	BGLU11
Capana03g000788	17450	10361	13484	246	1392	1561	1299.62	940.23	1073.85	18.93	138.74	122.48	1104.57	93.3833	-3.56417	1.0273e-09	2.3996e-07	GN1
MSTRG.24783	251	78	167	19	3	4	11.76	4.34	8.49	0.91	0.21	0.21	8.19667	0.443333	-4.20857	1.07263e-09	2.48511e-07	--
Capana08g001261	7	7	7	30	294	179	0.97	1.18	1.03	4.29	54.4	26.07	1.06	28.2533	4.73628	1.08886e-09	2.50236e-07	--
Capana00g003767	209	83	158	476	450	641	25.38	12.28	20.52	59.72	73.14	82.01	19.3933	71.6233	1.88487	1.14201e-09	2.60351e-07	KINB2
Capana03g004592	145	34	163	754	781	729	8.65	2.47	10.4	46.47	62.34	45.81	7.17333	51.54	2.84498	1.19685e-09	2.70687e-07	KCS11
Capana00g004460	1257	903	1063	495	337	390	69.16	60.54	62.54	28.14	24.81	22.61	64.08	25.1867	-1.34721	1.34472e-09	3.01735e-07	SQD2
MSTRG.3258	133	50	86	0	0	1	14.58	6.63	10.08	0	0	0.12	10.43	0.04	-8.02652	1.53081e-09	3.40809e-07	--
MSTRG.10675	10666	7450	10113	19690	18910	19643	561.26	477.71	569.09	1070.51	1331.72	1088.98	536.02	1163.74	1.11841	1.55135e-09	3.42703e-07	--
Capana07g002277	122	36	43	331	959	475	6.57	2.36	2.47	18.4	69.06	26.93	3.8	38.13	3.32686	1.76732e-09	3.8741e-07	2023-10-04
Capana10g001191	699	405	616	1456	1267	1328	52.06	36.75	49.06	112.03	126.28	104.2	45.9567	114.17	1.31284	2.11874e-09	4.60899e-07	RER3
Capana02g002997	967	1522	1364	254	314	218	82.76	158.72	124.84	22.46	35.97	19.66	122.107	26.03	-2.22989	2.14319e-09	4.62685e-07	CGLD27
MSTRG.5693	371	306	322	118	49	98	33.16	33.32	30.77	10.9	5.86	9.23	32.4167	8.66333	-1.90374	2.27018e-09	4.86415e-07	--
MSTRG.17518	1049	279	986	123	56	39	48.35	15.14	47.97	5.64	3.58	1.77	37.1533	3.66333	-3.34226	2.56118e-09	5.44672e-07	--
Capana08g002556	173	221	135	475	671	945	9.84	15.32	8.21	27.91	51.08	56.63	11.1233	45.2067	2.02295	2.73166e-09	5.76623e-07	AGPS1
MSTRG.20988	102	66	61	2	0	0	6.43	5.07	4.11	0.13	0	0	5.20333	0.0433333	-6.90782	3.03379e-09	6.3569e-07	--
MSTRG.20966	60	100	110	3	7	11	8.45	17.45	17.46	0.46	1.64	1.45	14.4533	1.18333	-3.61047	3.12526e-09	6.50076e-07	--
MSTRG.9473	0	0	0	48	20	62	0	0	0	2.7	1.46	3.56	0.001	2.57333	11.3294	3.42594e-09	7.02887e-07	--
Capana05g001307	200	125	93	24	10	27	19.82	15.1	9.86	2.46	1.33	2.82	14.9267	2.20333	-2.76013	3.42847e-09	7.02887e-07	RPI2
MSTRG.20366	0	0	0	43	28	39	0	0	0	2.53	2.13	2.34	0.001	2.33333	11.1882	3.6641e-09	7.45827e-07	--
Capana06g002387	204	148	129	440	500	422	16.47	14.56	11.13	36.69	54.01	35.89	14.0533	42.1967	1.58622	4.33832e-09	8.66683e-07	BAG1
Capana04g001513	74	49	102	271	241	257	4.1	3.31	6.04	15.5	17.85	14.99	4.48333	16.1133	1.84561	4.34345e-09	8.66683e-07	At1g21400
Capana08g002144	221	175	159	548	407	406	18.33	17.69	14.1	46.97	45.18	35.48	16.7067	42.5433	1.34851	4.34908e-09	8.66683e-07	LGALDH
Capana03g003648	9	12	25	86	94	150	0.76	1.24	2.26	7.51	10.63	13.36	1.42	10.5	2.88643	4.47661e-09	8.85902e-07	ephA
Capana07g001882	25	21	5	121	136	125	1.59	1.61	0.37	8.05	11.73	8.47	1.19	9.41667	2.98425	4.81805e-09	9.34645e-07	CYP72A225
Capana01g000108	29	4	25	136	130	217	2.09	0.35	1.93	10.13	12.54	16.48	1.45667	13.05	3.16331	4.8204e-09	9.34645e-07	CSLG3
Capana03g003895	1	7	0	44	158	108	0.04	0.38	0	2.01	9.39	5.04	0.14	5.48	5.29068	4.82131e-09	9.34645e-07	NPF5.2
Capana03g004300	190	311	343	27	50	22	13.2	26.33	25.49	1.94	4.65	1.61	21.6733	2.73333	-2.98719	5.129e-09	9.87575e-07	rpsA
Capana07g001884	29	5	7	720	121	101	1.51	0.32	0.39	38.64	8.41	5.53	0.74	17.5267	4.56588	5.4748e-09	1.04708e-06	CYP72A225
Capana06g000574	0	3	0	20	165	134	0	0.21	0	1.21	12.97	8.29	0.07	7.49	6.74147	6.65799e-09	1.26489e-06	ACT-2
Capana00g002089	120	305	61	9	9	2	9.97	31.02	5.48	0.74	0.95	0.18	15.49	0.623333	-4.63519	6.77481e-09	1.27855e-06	psbA
Capana09g000351	20	32	80	300	834	326	0.61	1.2	2.63	9.53	34.31	10.56	1.48	18.1333	3.61498	6.88117e-09	1.29008e-06	AKT1
Capana01g000492	1167	1624	1052	3816	3485	3484	58.92	99.9	56.79	199.05	235.47	185.31	71.87	206.61	1.52345	8.51729e-09	1.58639e-06	CYP75B137
MSTRG.9108	212	157	282	47	42	26	32.66	29.55	46.42	7.4	8.72	4.25	36.21	6.79	-2.4149	8.99136e-09	1.66381e-06	--
Capana00g005082	16	10	9	32	260	285	0.75	0.57	0.45	1.56	16.37	14.13	0.59	10.6867	4.17895	9.40639e-09	1.72938e-06	HTH
Capana01g000288	653	1818	131	6	15	8	69.34	235.09	14.89	0.66	2.1	0.91	106.44	1.22333	-6.44308	9.62188e-09	1.75124e-06	OLPA
Capana01g004264	159	31	165	692	1175	786	28.58	6.79	31.71	128.5	282.63	148.83	22.36	186.653	3.06137	9.6482e-09	1.75124e-06	--
Capana06g000111	71	43	57	190	118	233	3.14	2.32	2.69	8.68	6.98	10.85	2.71667	8.83667	1.70166	1.0231e-08	1.84528e-06	FBL17
Capana01g001681	62	26	22	140	176	225	5.21	2.66	1.98	12.15	19.78	19.91	3.28333	17.28	2.39587	1.05001e-08	1.8819e-06	CCR1
Capana03g001755	335	411	535	91	107	75	16.69	24.96	28.51	4.69	7.14	3.94	23.3867	5.25667	-2.15347	1.11853e-08	1.99218e-06	UVR3
MSTRG.20486	60	55	80	2	0	0	8.37	9.35	11.93	0.29	0	0	9.88333	0.0966667	-6.67584	1.39005e-08	2.4604e-06	--
Capana11g000459	1123	1262	1548	5184	2852	3238	21.88	29.95	32.25	104.33	74.35	66.45	28.0267	81.71	1.54371	1.4994e-08	2.63755e-06	AAO4
Capana07g001980	62	41	26	155	162	400	12.66	10.2	5.68	32.71	44.28	86.07	9.51333	54.3533	2.51435	1.54644e-08	2.70362e-06	--
Capana06g001577	108	74	71	196	232	319	6.1	5.1	4.29	11.45	17.55	18.99	5.16333	15.9967	1.6314	1.797e-08	3.1225e-06	CYP72A15
MSTRG.27633	115	53	41	0	0	1	6.31	3.57	2.41	0	0	0.07	4.09667	0.0233333	-7.45591	1.86103e-08	3.21416e-06	--
MSTRG.20286	0	0	0	21	36	44	0	0	0	1.74	3.87	3.73	0.001	3.11333	11.6042	2.01277e-08	3.45529e-06	--
Capana03g002209	14	8	6	44	103	96	1.2	0.84	0.55	3.9	11.84	8.68	0.863333	8.14	3.23704	2.02553e-08	3.45638e-06	TIC32
Capana04g002459	14	4	34	103	246	277	0.63	0.22	1.64	4.8	14.84	13.16	0.83	10.9333	3.71948	2.05927e-08	3.49304e-06	CER1
MSTRG.15190	84	101	175	17	2	12	12.22	12.1	14.19	1.21	0.18	0.9	12.8367	0.763333	-4.07181	2.11458e-08	3.56563e-06	--
MSTRG.2085	236	203	304	66	67	56	38.33	40.09	52.83	11.16	14.5	9.55	43.75	11.7367	-1.89826	2.17034e-08	3.63412e-06	--
Capana09g000048	58	30	83	201	244	549	2.03	1.28	3.11	7.27	11.43	20.25	2.14	12.9833	2.60098	2.1807e-08	3.63412e-06	AVP1
Capana05g000955	105	106	183	490	345	412	6.36	7.83	11.86	30.67	27.97	26.3	8.68333	28.3133	1.70516	2.29668e-08	3.80515e-06	UPS1
MSTRG.16519	173	88	161	36	18	22	3.56	2.21	3.54	0.76	0.5	0.48	3.10333	0.58	-2.41969	2.31738e-08	3.81725e-06	RE2
Capana10g000625	22	9	20	113	102	70	1.11	0.55	1.08	5.89	6.89	3.72	0.913333	5.5	2.59022	2.37912e-08	3.88625e-06	KCS1
Capana12g002344	43	13	52	156	641	292	2.69	0.99	3.48	10.08	53.66	19.24	2.38667	27.66	3.53473	2.39998e-08	3.88625e-06	CYP77A1
Capana07g002465	46	15	10	340	78	276	1.45	0.57	0.34	11.06	3.28	9.14	0.786667	7.82667	3.31457	2.40018e-08	3.88625e-06	At1g56140
Capana03g000796	14	22	18	73	124	108	1.43	2.74	1.97	7.7	16.95	11.62	2.04667	12.09	2.56247	2.43355e-08	3.91801e-06	ARI1
MSTRG.20836	0	0	0	22	34	39	0	0	0	3.05	6.11	5.52	0.001	4.89333	12.2566	2.58388e-08	4.13667e-06	--
Capana02g002040	307	160	167	502	522	787	19.52	12.4	11.35	32.98	44.42	52.72	14.4233	43.3733	1.5884	2.82387e-08	4.49563e-06	UGT71E1
MSTRG.2899	43	16	64	134	408	546	2.12	0.97	3.37	6.77	26.67	28.12	2.15333	20.52	3.25239	2.88666e-08	4.56429e-06	LOX1.5
Capana02g002516	1416	701	901	325	214	167	231.37	139.56	157.43	54.87	46.79	28.75	176.12	43.47	-2.01847	2.90321e-08	4.56429e-06	--
Capana00g003666	50	30	33	126	89	149	2.28	1.66	1.61	5.93	5.42	7.15	1.85	6.16667	1.73697	2.91505e-08	4.56429e-06	At4g30520
Capana00g001211	55	153	34	3	2	0	10.42	35.49	6.94	0.67	0.63	0	17.6167	0.433333	-5.34532	2.97478e-08	4.63236e-06	psbA
MSTRG.27833	0	0	0	33	22	32	0	0	0	2.17	1.87	2.14	0.001	2.06	11.0084	3.51075e-08	5.43728e-06	--
MSTRG.3582	193	187	187	484	289	509	8.78	10.23	9	22.11	17.04	23.68	9.33667	20.9433	1.16551	3.71013e-08	5.715e-06	MPK18
MSTRG.35765	0	0	0	34	28	25	0	0	0	3.1	3.31	2.32	0.001	2.91	11.5068	3.78591e-08	5.80037e-06	--
Capana01g001676	44	46	22	0	0	0	2.94	3.72	1.58	0	0	0	2.74667	0.001	-11.4235	3.9618e-08	6.03741e-06	CPR1
Capana03g004199	4716	3410	4694	1938	1572	2239	605.46	533.43	644.4	257.06	270.09	302.83	594.43	276.66	-1.10339	4.33383e-08	6.5692e-06	CTL1
Capana11g001282	245	445	426	95	55	102	24.46	54.14	45.49	9.8	7.35	10.73	41.3633	9.29333	-2.15408	4.38598e-08	6.61308e-06	BCA2
Capana11g002029	2	2	3	17	79	86	0.16	0.19	0.26	1.41	8.46	7.25	0.203333	5.70667	4.81073	4.52701e-08	6.7898e-06	SOT12
Capana06g002279	1272	985	1104	533	452	620	59.85	56.47	55.55	25.91	28.46	30.73	57.29	28.3667	-1.01409	4.68588e-08	6.95579e-06	--
Capana03g003815	3214	7660	12085	1098	1201	646	437.65	1270.91	1759.63	154.45	218.82	92.64	1156.06	155.303	-2.89606	4.6865e-08	6.95579e-06	ELIP1
Capana11g002179	265	190	275	71	74	65	10.51	9.18	11.66	2.91	3.93	2.71	10.45	3.18333	-1.71489	4.7612e-08	7.03005e-06	CRTISO
Capana00g000219	7673	1455	11767	52718	44147	56991	540.13	124.8	885.73	3834.04	4158.82	4226.36	516.887	4073.07	2.9782	4.92998e-08	7.24173e-06	TPS7
Capana08g002685	11	5	2	40	94	75	0.92	0.51	0.18	3.44	10.47	6.57	0.536667	6.82667	3.66908	5.6157e-08	8.20669e-06	--
Capana03g001608	2654	2343	1853	4224	4224	5361	273.1	293.77	203.9	449.08	581.69	581.17	256.923	537.313	1.06443	5.98345e-08	8.69951e-06	cyc07
Capana01g001221	416	320	639	120	107	81	20.81	19.5	34.18	6.2	7.16	4.27	24.83	5.87667	-2.07901	6.14318e-08	8.88641e-06	CRYD
Capana04g000162	54	40	122	374	570	309	4.07	3.67	9.82	29.1	57.45	24.52	5.85333	37.0233	2.6611	6.33773e-08	9.12152e-06	EXL3
Capana12g001789	79	57	35	6	4	2	9.07	7.93	4.28	0.71	0.61	0.24	7.09333	0.52	-3.76988	6.57933e-08	9.42167e-06	rbcL
Capana02g001201	6	0	10	80	89	55	1.42	0	2.53	19.55	28.17	13.7	1.31667	20.4733	3.95878	6.79623e-08	9.68361e-06	--
Capana08g000015	1747	1439	1214	590	556	539	141.44	141.96	105.1	49.35	60.24	45.97	129.5	51.8533	-1.32044	7.2097e-08	1.02216e-05	MET1
Capana08g001589	27	17	35	90	93	168	1.32	1.01	1.83	4.54	6.08	8.64	1.38667	6.42	2.21095	8.24046e-08	1.16252e-05	CBP60D
Capana03g001744	33	98	89	342	350	396	1.8	6.52	5.19	19.28	25.56	22.77	4.50333	22.5367	2.32321	8.51405e-08	1.1952e-05	CYP89A9
Capana09g001548	22	20	45	89	459	267	1.59	1.76	3.47	6.63	44.28	20.28	2.27333	23.73	3.38383	9.09125e-08	1.26718e-05	GPAT6
MSTRG.27517	5	17	60	381	411	235	0.41	1.69	5.25	32.19	44.98	20.25	2.45	32.4733	3.7284	9.11575e-08	1.26718e-05	At5g39130
MSTRG.2125	136	120	182	376	337	358	18.52	19.91	26.5	52.9	61.41	51.35	21.6433	55.22	1.35127	9.44513e-08	1.30659e-05	At2g01630
Capana07g000029	8	8	9	45	40	80	0.46	0.56	0.55	2.67	3.08	4.84	0.523333	3.53	2.75387	9.49107e-08	1.3066e-05	4CL2
MSTRG.21026	30	25	37	0	0	0	2.4	2.44	3.17	0	0	0	2.67	0.001	-11.3826	1.1044e-07	1.51308e-05	--
Capana05g001157	62	37	36	215	107	144	9.78	7.11	6.07	35.02	22.58	23.92	7.65333	27.1733	1.82803	1.11778e-07	1.52408e-05	CAR7
MSTRG.10676	253	349	268	658	691	1134	1.41	2.36	1.59	3.77	5.13	6.63	1.78667	5.17667	1.53475	1.183e-07	1.60533e-05	pol
Capana12g001449	1478	1303	1283	660	545	548	83.19	89.36	77.22	38.38	41.05	32.49	83.2567	37.3067	-1.15813	1.20586e-07	1.62102e-05	VDE1
MSTRG.29851	1	12	1	84	63	110	0.07	1.06	0.08	6.31	6.13	8.43	0.403333	6.95667	4.10835	1.21228e-07	1.62189e-05	--
MSTRG.21030	29	21	50	0	0	0	2.69	2.32	4.88	0	0	0	3.29667	0.001	-11.6868	1.32443e-07	1.75981e-05	--
Capana01g004210	1	9	3	14	233	207	0.07	0.75	0.22	0.99	21.39	14.96	0.346667	12.4467	5.16607	1.32771e-07	1.75981e-05	AMAT
MSTRG.29855	144	60	52	2	1	11	11.64	5.91	4.49	0.17	0.11	0.94	7.34667	0.406667	-4.17517	1.33562e-07	1.7621e-05	--
MSTRG.31183	215	7	110	1	0	0	12.23	0.49	6.69	0.06	0	0	6.47	0.02	-8.33762	1.37361e-07	1.80385e-05	--
Capana02g002031	222	293	123	52	24	41	17.2	27.66	10.19	4.16	2.49	3.35	18.35	3.33333	-2.46074	1.40437e-07	1.8358e-05	--
Capana01g001865	21	60	27	0	0	0	2.36	8.32	3.37	0	0	0	4.68333	0.001	-12.1933	1.53674e-07	1.99966e-05	psbA
MSTRG.26192	18	16	15	80	46	79	0.65	0.7	0.58	2.98	2.22	3	0.643333	2.73333	2.08702	1.59018e-07	2.05979e-05	CRK2
Capana08g001781	72	96	180	3	0	14	2.17	3.52	5.8	0.09	0	0.44	3.83	0.176667	-4.43824	1.67176e-07	2.15566e-05	DRP2A
Capana02g001186	6	5	0	60	31	57	0.47	0.47	0	4.83	3.23	4.68	0.313333	4.24667	3.76056	1.69245e-07	2.17251e-05	PP2A1
Capana01g003068	2889	3542	3123	6383	5847	7101	57.87	86.45	66.89	132.09	156.73	149.84	70.4033	146.22	1.05443	1.72507e-07	2.20445e-05	ABCC4
Capana02g001838	28	5	13	66	127	154	2.07	0.45	1.03	5.04	12.55	11.98	1.18333	9.85667	3.05824	1.81268e-07	2.30599e-05	At5g45950
Capana07g001653	69213	57706	134185	7344	16039	20726	5620.54	5709.82	11652	616.16	1743.04	1773.11	7660.79	1377.44	-2.47551	1.82071e-07	2.30599e-05	CHI9
MSTRG.4704	18	3	32	76	216	411	0.58	0.13	1.11	2.57	9.49	14.2	0.606667	8.75333	3.85086	1.8808e-07	2.37155e-05	LOX1.5
Capana05g000464	0	0	0	29	10	69	0	0	0	4.23	1.89	10.26	0.001	5.46	12.4147	1.8892e-07	2.37165e-05	--
Capana04g002508	1	1	3	9	219	53	0.04	0.05	0.14	0.4	12.62	2.4	0.0766667	5.14	6.06703	1.99091e-07	2.48838e-05	AEE9
Capana12g002837	1741	960	1248	2474	2562	3274	205.87	138.35	157.76	302.19	405.49	407.89	167.327	371.857	1.15208	2.01251e-07	2.50439e-05	--
Capana02g003478	2	2	2	34	29	32	0.11	0.13	0.11	1.87	2.07	1.8	0.116667	1.91333	4.03562	2.04464e-07	2.53332e-05	--
Capana03g001477	70	56	46	9	8	8	6.08	5.97	4.31	0.81	0.96	0.74	5.45333	0.836667	-2.70441	2.17444e-07	2.68246e-05	psbD
Capana08g000603	244	244	229	63	59	105	23.16	28.22	23.25	6.18	7.5	10.5	24.8767	8.06	-1.62594	2.18648e-07	2.6857e-05	--
Capana10g002167	5	3	11	54	34	171	0.6	0.44	1.4	6.66	5.43	21.49	0.813333	11.1933	3.78265	2.25699e-07	2.7604e-05	KTI5
MSTRG.4146	21	33	33	0	0	0	1.17	2.17	1.91	0	0	0	1.75	0.001	-10.7731	2.47979e-07	3.01994e-05	OASB
Capana12g002162	70	97	91	14	16	8	9.53	16.09	13.25	1.97	2.92	1.15	12.9567	2.01333	-2.68604	2.57352e-07	3.12075e-05	--
Capana10g001516	125	180	98	412	305	646	11.16	19.58	9.36	38	36.44	60.76	13.3667	45.0667	1.75342	2.67328e-07	3.22798e-05	NAKR2
Capana04g000492	1259	912	966	529	431	495	67.48	59.56	55.37	29.29	30.92	27.95	60.8033	29.3867	-1.04899	2.71164e-07	3.26048e-05	NAT3
Capana10g002486	133	138	125	265	256	386	5.81	7.35	5.84	11.96	14.97	17.77	6.33333	14.9	1.23428	2.87517e-07	3.44259e-05	DRM2
Capana03g001476	167	162	97	29	3	16	11.02	13.04	6.83	1.98	0.29	1.11	10.2967	1.12667	-3.19204	2.92485e-07	3.48742e-05	psbC
Capana00g002948	81	189	90	23	10	16	6.12	17.39	7.27	1.79	1.01	1.27	10.26	1.35667	-2.91889	3.42624e-07	4.05136e-05	CNMT
Capana01g004493	420	762	691	196	118	92	67.8	149.89	119.29	32.69	25.49	15.65	112.327	24.61	-2.19038	3.89877e-07	4.59104e-05	PSAN
Capana00g003160	82	36	32	1	0	1	6.33	3.39	2.64	0.08	0	0.08	4.12	0.0533333	-6.27146	3.95415e-07	4.6371e-05	--
Capana08g001921	0	0	1	11	115	48	0	0	0.06	0.63	8.47	2.78	0.02	3.96	7.62936	3.97878e-07	4.64685e-05	FAR3
Capana09g001598	135	116	163	302	250	434	18.57	19.44	23.98	42.92	46.02	62.89	20.6633	50.61	1.29235	4.18852e-07	4.87185e-05	RTNLB12
Capana01g000530	151	80	209	34	19	15	4.42	2.85	6.54	1.03	0.74	0.46	4.60333	0.743333	-2.6306	4.26877e-07	4.91161e-05	XYL1
Capana09g000202	340	231	249	71	82	115	26.65	22.06	20.87	5.75	8.6	9.5	23.1933	7.95	-1.54468	4.26926e-07	4.91161e-05	At2g19810
MSTRG.23092	54	34	73	205	156	155	7.3	5.6	10.56	28.65	28.24	22.09	7.82	26.3267	1.75128	4.29163e-07	4.91161e-05	--
Capana03g001467	100	23	39	153	318	807	13.11	3.75	5.55	20.78	55.99	111.78	7.47	62.85	3.07273	4.29376e-07	4.91161e-05	PIN2
Capana01g003178	120	70	128	18	10	30	3.7	2.63	4.22	0.57	0.41	0.97	3.51667	0.65	-2.4357	4.30889e-07	4.91161e-05	--
Capana02g001584	268	217	165	59	62	80	9.84	9.71	6.48	2.24	3.05	3.1	8.67667	2.79667	-1.63343	4.51749e-07	5.12888e-05	PHYE
Capana12g001891	0	0	0	26	14	28	0	0	0	3.6	2.51	3.96	0.001	3.35667	11.7128	4.96844e-07	5.61847e-05	PCMP-E67
MSTRG.22449	891	909	1074	1916	2259	2081	17.92	22.26	23.04	39.77	60.62	44.03	21.0733	48.14	1.19182	5.05559e-07	5.69443e-05	CAF1-7
MSTRG.35273	501	1182	1225	218	211	197	18.57	53.39	48.56	8.35	10.47	7.69	40.1733	8.83667	-2.18466	5.21872e-07	5.85503e-05	--
Capana11g001561	2711	1337	3792	7423	7631	9419	120.41	72.36	180.1	340.63	453.59	440.73	124.29	411.65	1.72771	5.27026e-07	5.88576e-05	NPF2.13
Capana12g000826	427	693	666	1500	1309	1869	23.54	46.55	39.26	85.44	96.58	108.56	36.45	96.86	1.40998	5.28742e-07	5.88576e-05	AAP6
MSTRG.22685	0	0	0	28	28	14	0	0	0	2.25	2.91	1.15	0.001	2.10333	11.0385	5.88978e-07	6.53078e-05	--
Capana10g000878	318	148	182	508	445	854	5.77	3.27	3.53	9.53	10.81	16.33	4.19	12.2233	1.54462	5.9481e-07	6.56989e-05	ABCC9
Capana01g002796	151	387	121	19	32	33	4.6	14.37	3.94	0.6	1.3	1.06	7.63667	0.986667	-2.95231	6.10701e-07	6.71937e-05	STS1
Capana00g001863	94	149	108	244	573	1331	5.31	10.26	6.53	14.25	43.34	79.25	7.36667	45.6133	2.63037	6.15117e-07	6.74192e-05	PRP4
Capana12g000531	217	519	313	953	1842	1797	10	29.16	15.45	45.37	113.63	87.26	18.2033	82.0867	2.17295	6.5386e-07	7.1391e-05	NPF1.2
MSTRG.7072	34	60	46	117	221	301	3.02	6.5	4.37	10.74	26.29	28.18	4.63	21.7367	2.23105	6.63502e-07	7.21672e-05	MGL
Capana11g000234	1379	1423	1638	675	591	619	82.8	104.11	105.17	41.87	47.49	39.16	97.36	42.84	-1.18437	7.19813e-07	7.79943e-05	SPAC750.01
MSTRG.9480	79	27	10	0	0	0	3.44	1.43	0.47	0	0	0	1.78	0.001	-10.7977	7.27629e-07	7.85426e-05	--
Capana05g000355	623	601	780	1550	1199	1265	78.49	92.26	105.08	201.75	202.15	167.89	91.9433	190.597	1.05171	7.39164e-07	7.94866e-05	UBC7
Capana02g002126	2147	487	3930	16680	13510	11362	309.54	85.55	605.88	2484.57	2606.64	1725.67	333.657	2272.29	2.76771	7.52813e-07	8.06501e-05	AFS1
MSTRG.17274	0	0	0	39	5	62	0	0	0	3.11	0.52	5.04	0.001	2.89	11.4969	7.61709e-07	8.12974e-05	--
Capana08g002055	306	141	81	358	1148	2536	12.65	7.1	3.58	15.29	63.53	110.47	7.77667	63.0967	3.02034	7.68653e-07	8.17324e-05	ABCG11
MSTRG.5891	2	1	2	0	208	284	0.09	0.06	0.1	0	12.78	13.74	0.0833333	8.84	6.72901	7.80235e-07	8.26556e-05	GABA-TP2
Capana01g002564	171	62	88	17	12	25	16.29	7.2	8.96	1.67	1.53	2.51	10.8167	1.90333	-2.50666	8.23876e-07	8.69555e-05	--
Capana02g000416	1309	1312	1291	662	461	462	94.61	115.55	99.78	49.44	44.59	35.18	103.313	43.07	-1.26227	8.66176e-07	9.07479e-05	PPH
Capana02g002190	89	99	78	283	322	201	11.27	15.27	10.56	37.01	54.54	26.8	12.3667	39.45	1.67357	8.82347e-07	9.21035e-05	--
Capana04g001270	4841	820	1505	341	198	481	119.41	24.65	39.7	8.69	6.54	12.5	61.2533	9.24333	-2.7283	9.28856e-07	9.65512e-05	CESA2
MSTRG.12391	121	178	114	27	8	36	10.18	18.25	10.26	2.35	0.9	3.19	12.8967	2.14667	-2.58683	9.31733e-07	9.65512e-05	--
MSTRG.22839	20	9	14	56	69	64	0.69	0.38	0.52	2	3.2	2.33	0.53	2.51	2.24362	9.76211e-07	0.00010043	--
Capana02g002314	18	394	353	20	6	11	1.07	28.57	22.47	1.23	0.48	0.69	17.37	0.8	-4.44045	1.02119e-06	0.000104626	FTSH6
Capana00g004312	84	11	40	287	341	199	3.79	0.6	1.93	13.37	20.57	9.45	2.10667	14.4633	2.77937	1.02434e-06	0.000104626	NPF6.1
Capana03g000474	42	21	26	110	95	86	2.12	1.29	1.4	5.74	6.42	4.57	1.60333	5.57667	1.79833	1.07455e-06	0.000109261	NRAMP1
Capana01g003238	639	611	972	247	170	104	39.42	45.93	64.12	15.74	14.04	6.76	49.8233	12.18	-2.03231	1.09557e-06	0.000110711	MFSD12
Capana08g002327	228	130	298	63	49	50	13.25	9.2	18.52	3.78	3.81	3.06	13.6567	3.55	-1.94371	1.13041e-06	0.00011354	TOGT1
MSTRG.3347	2376	3114	5976	17525	12850	10638	325.17	519.27	874.54	2477.93	2353.45	1533.74	572.993	2121.71	1.88863	1.13154e-06	0.00011354	PDF2.1
Capana07g000865	303	241	283	486	656	1135	7.24	7.02	7.23	12	20.98	28.58	7.16333	20.52	1.51833	1.15727e-06	0.000115715	ARF19
Capana00g003273	1	4	7	42	74	34	0.18	0.86	1.33	7.7	17.57	6.35	0.79	10.54	3.73788	1.18071e-06	0.000117646	--
Capana10g002248	19	20	47	132	84	205	1.67	2.15	4.43	12.02	9.9	19.03	2.75	13.65	2.3114	1.22502e-06	0.000121537	CBP
MSTRG.22745	0	0	0	54	3	59	0	0	0	1.86	0.15	2.18	0.001	1.39667	10.4478	1.2283e-06	0.000121537	At5g06400
MSTRG.27252	507	169	423	1279	731	1774	15.24	6.19	13.6	39.73	29.41	56.19	11.6767	41.7767	1.83907	1.28671e-06	0.000126439	LOX1.5
Capana12g000302	4	4	9	32	50	50	0.37	0.45	0.89	3.07	6.22	4.9	0.57	4.73	3.05281	1.31402e-06	0.000128679	--
Capana09g001212	1165	581	1052	2520	1507	2315	41.11	24.98	39.7	91.88	71.17	86.06	35.2633	83.0367	1.23558	1.38554e-06	0.000135218	PHS2
Capana08g001236	1243	463	1088	55	153	226	160.34	72.77	150.08	7.33	26.41	30.71	127.73	21.4833	-2.57181	1.40116e-06	0.00013615	WIN2
Capana01g000828	4	8	25	112	74	95	0.19	0.46	1.26	5.44	4.65	4.7	0.636667	4.93	2.95298	1.4549e-06	0.000140081	NPF7.3
MSTRG.19179	29	71	8	0	0	0	2.57	7.66	0.76	0	0	0	3.66333	0.001	-11.8389	1.45503e-06	0.000140081	SMD3B
MSTRG.21095	71	78	167	22	12	9	1.39	1.86	3.5	0.45	0.31	0.19	2.25	0.316667	-2.82889	1.48805e-06	0.000142777	Tf2-12
Capana07g001387	231	230	205	653	356	458	10.59	12.84	10.05	30.92	21.84	22.11	11.16	24.9567	1.16109	1.50174e-06	0.000143608	WRKY6
Capana10g002489	111	87	84	26	14	32	5.93	5.66	4.8	1.43	1	1.8	5.46333	1.41	-1.95409	1.516e-06	0.000144487	--
Capana08g002008	1183	1169	985	540	416	397	123.62	148.84	110.07	58.3	58.18	43.7	127.51	53.3933	-1.25588	1.53647e-06	0.00014595	CAP10A
Capana06g000266	892	1114	743	1887	1729	2254	112.91	171.81	100.56	246.77	292.88	300.56	128.427	280.07	1.12484	1.62672e-06	0.000153872	pno1
Capana05g000208	40	55	40	105	154	220	3.02	5.06	3.23	8.19	15.56	17.5	3.77	13.75	1.8668	1.63068e-06	0.000153872	GLN1-1
Capana03g000765	23	13	9	44	87	135	1.02	0.7	0.43	2.02	5.18	6.33	0.716667	4.51	2.65375	1.68962e-06	0.000158908	PIN1A
MSTRG.24690	17	66	43	1	0	0	1.58	7.45	4.26	0.1	0	0	4.43	0.0333333	-7.0542	1.75404e-06	0.000164424	--
Capana03g001994	349	233	365	125	108	118	14.61	11.89	16.34	5.41	6.05	5.2	14.28	5.55333	-1.36257	1.7622e-06	0.000164647	SS1
Capana08g002210	75	63	57	9	0	10	4.27	4.38	3.47	0.53	0	0.6	4.04	0.376667	-3.423	1.76878e-06	0.000164722	AAP6
Capana02g000109	686	662	584	299	272	307	83.69	98.4	76.18	37.69	44.41	39.46	86.09	40.52	-1.08721	1.77714e-06	0.000164962	ypgQ
MSTRG.20404	74	21	28	174	159	150	5.31	1.83	2.15	12.89	15.26	11.33	3.09667	13.16	2.08737	1.92426e-06	0.000178038	PFC1
Capana06g000609	348	297	176	1002	467	784	61.73	64.19	33.38	183.62	110.85	146.5	53.1	146.99	1.46893	1.93287e-06	0.000178256	FDX3
MSTRG.9652	68	98	37	11	7	8	1.87	3.21	0.7	0.3	0.29	0.15	1.92667	0.246667	-2.96547	2.03958e-06	0.00018749	--
Capana03g001071	90	95	101	195	176	282	2.19	2.81	2.62	4.89	5.72	7.22	2.54	5.94333	1.22644	2.13848e-06	0.000195458	At1g74770
Capana03g002401	84	89	133	26	19	29	9.28	11.98	15.71	2.97	2.81	3.38	12.3233	3.05333	-2.01294	2.13998e-06	0.000195458	--
Capana05g000220	94	29	83	239	370	228	11.68	4.39	11.03	30.68	61.52	29.84	9.03333	40.68	2.17099	2.17361e-06	0.000197896	PAS2A
Capana06g000172	2526	1277	4499	787	246	551	145.83	89.83	277.74	46.94	19.01	33.51	171.133	33.1533	-2.36789	2.21475e-06	0.000201	PBL26
Capana10g000176	69	29	53	5	4	9	4.45	2.28	3.66	0.33	0.35	0.61	3.46333	0.43	-3.00975	2.4912e-06	0.000225371	FLA1
Capana09g000061	528	553	533	276	193	214	26.51	33.83	28.61	14.32	12.97	11.32	29.65	12.87	-1.20402	2.67042e-06	0.000240819	At5g35170
Capana06g001985	85	42	57	13	2	7	9.75	5.87	6.99	1.54	0.31	0.85	7.53667	0.9	-3.06593	2.76877e-06	0.000248901	--
MSTRG.5768	2	0	2	17	22	84	0.27	0	0.29	2.41	4.04	12.13	0.186667	6.19333	5.05218	2.83159e-06	0.000253748	--
MSTRG.14338	916	112	575	98	33	60	46.88	7	31.46	5.17	2.25	3.21	28.4467	3.54333	-3.00508	2.97739e-06	0.000265977	--
Capana00g001027	330	533	379	88	131	104	19.9	39.19	24.43	5.5	10.56	6.62	27.84	7.56	-1.8807	3.09825e-06	0.000275909	CYP82A4
Capana01g003914	3823	3026	2663	1588	1097	1003	264.97	255.55	197.32	113.68	101.77	73.21	239.28	96.22	-1.31429	3.13761e-06	0.000278224	CYC2
Capana00g002796	96	474	441	63	28	48	9.74	58.73	47.94	6.65	3.85	5.13	38.8033	5.21	-2.89683	3.14731e-06	0.000278224	CAB1B
Capana09g000346	895	1192	1187	334	408	319	61.24	99.38	86.85	23.61	37.36	23	82.49	27.99	-1.55931	3.15354e-06	0.000278224	--
Capana11g000188	13	4	42	137	111	245	0.8	0.3	2.75	8.67	9.1	15.82	1.28333	11.1967	3.1251	3.18716e-06	0.000280323	AHT1
Capana03g004041	3	6	12	46	53	47	0.23	0.56	0.99	3.67	5.48	3.83	0.593333	4.32667	2.86634	3.22414e-06	0.000282091	AER
Capana03g002198	168	148	955	2779	3941	2621	10.09	10.83	61.32	172.4	316.69	165.8	27.4133	218.297	2.99334	3.22706e-06	0.000282091	DCR
MSTRG.34774	0	2	1	26	33	24	0	0.12	0.05	1.3	2.14	1.22	0.0566667	1.55333	4.77672	3.40145e-06	0.000295522	--
Capana08g002328	123	59	144	398	397	256	7.15	4.18	8.95	23.89	30.87	15.67	6.76	23.4767	1.79613	3.49367e-06	0.000302611	TOGT1
Capana03g002183	32	0	10	137	218	151	1.71	0	0.57	7.57	15.61	8.51	0.76	10.5633	3.79692	3.56256e-06	0.000307643	DTX35
MSTRG.6873	99	91	90	29	22	34	6.81	7.63	6.62	2.06	2.03	2.47	7.02	2.18667	-1.68274	3.86381e-06	0.000332649	--
Capana04g001427	1331	587	822	316	294	335	76.68	41.2	50.64	18.81	22.67	20.33	56.1733	20.6033	-1.44701	3.91728e-06	0.000336237	SCPL42
Capana01g002403	285	355	320	140	106	122	15.71	23.85	18.87	7.97	7.82	7.09	19.4767	7.62667	-1.35262	4.07676e-06	0.000348875	--
Capana04g002783	60	126	484	1495	1146	2114	10.57	27.05	91.28	272.23	270.37	392.53	42.9667	311.71	2.85891	4.21757e-06	0.00035877	MLP28
Capana04g002784	60	126	484	1495	1146	2114	10.57	27.05	91.28	272.23	270.37	392.53	42.9667	311.71	2.85891	4.21757e-06	0.00035877	MLP28
Capana01g003534	2014	1768	1373	516	670	445	193.23	206.69	140.86	51.15	86.03	44.98	180.26	60.72	-1.56984	4.29998e-06	0.000364692	--
MSTRG.4266	132	157	160	346	237	495	8.71	12.62	11.31	23.58	20.92	34.43	10.88	26.31	1.27393	4.40688e-06	0.00037265	WDL5
Capana03g001614	104	69	147	384	245	258	7.75	6.26	11.71	29.55	24.42	20.24	8.57333	24.7367	1.52872	4.51936e-06	0.000381031	MPT3
MSTRG.22599	76	85	68	189	172	574	0.62	0.84	0.59	1.58	1.87	4.9	0.683333	2.78333	2.02615	4.79227e-06	0.000402848	At4g16800
Capana00g004111	16	1	13	54	168	76	1.34	0.1	1.17	4.69	18.88	6.72	0.87	10.0967	3.53672	4.80996e-06	0.000403145	PIP2-8
Capana10g000467	74	26	33	2	5	3	10.78	4.62	5.14	0.3	0.98	0.46	6.84667	0.58	-3.56128	4.87858e-06	0.000407697	PLAT2
Capana06g001359	81	33	86	155	225	323	2.58	1.28	2.93	5.1	9.6	10.84	2.26333	8.51333	1.91128	5.0477e-06	0.000420597	CEPR2
Capana06g002225	941	1665	1574	3897	2634	7741	32.61	70.3	58.33	139.52	122.15	282.6	53.7467	181.423	1.75511	5.12233e-06	0.0004246	PRO2
Capana07g002256	221	61	104	28	9	23	26.48	8.91	13.33	3.47	1.44	2.9	16.24	2.60333	-2.64112	5.12554e-06	0.0004246	--
Capana05g001907	84	153	201	17	25	39	4.92	10.93	12.6	1.03	1.96	2.41	9.48333	1.8	-2.3974	5.34856e-06	0.000440645	--
MSTRG.12764	58	25	106	9	2	5	5.55	2.91	10.84	0.89	0.26	0.5	6.43333	0.55	-3.54806	5.35015e-06	0.000440645	--
MSTRG.13902	200	258	200	565	400	447	40.95	64.37	43.79	119.53	109.61	96.43	49.7033	108.523	1.12659	5.56504e-06	0.000455961	--
Capana06g001597	4	1	5	32	19	55	0.51	0.16	0.68	4.22	3.25	7.4	0.45	4.95667	3.46137	5.5681e-06	0.000455961	EXLB1
Capana03g001113	737	531	354	1174	1235	1225	44.95	39.46	23.09	73.98	100.81	78.72	35.8333	84.5033	1.23771	5.61565e-06	0.000457876	SKIP11
Capana06g002224	159	91	94	27	30	16	23.05	16.07	14.57	4.04	5.82	2.44	17.8967	4.1	-2.126	5.62363e-06	0.000457876	--
MSTRG.18636	117	34	57	13	6	7	11	3.9	5.73	1.26	0.76	0.69	6.87667	0.903333	-2.92838	5.66362e-06	0.000459818	--
Capana03g001989	258	223	195	109	69	92	21.34	22.47	17.24	9.31	7.64	8.02	20.35	8.32333	-1.2898	5.7364e-06	0.000464358	ABIL3
Capana03g003930	245	475	522	103	101	52	55.04	130.03	125.41	23.91	30.37	12.31	103.493	22.1967	-2.22112	5.75213e-06	0.000464358	PGR5
MSTRG.27711	34	11	20	0	0	0	4.18	1.62	2.61	0	0	0	2.80333	0.001	-11.4529	6.03e-06	0.000485415	CSN8
Capana05g001749	113	100	106	242	298	218	10.8	11.65	10.84	23.9	38.13	21.96	11.0967	27.9967	1.33513	6.33599e-06	0.000506259	PHB3
Capana01g001066	852	642	1319	2162	3034	2380	18.35	16.84	30.37	48.1	87.43	53.99	21.8533	63.1733	1.53146	6.34171e-06	0.000506259	ABCB2
Capana01g000397	121	136	134	43	42	39	6.27	8.59	7.43	2.3	2.91	2.13	7.43	2.44667	-1.60254	6.34223e-06	0.000506259	PHR1
Capana09g002436	375	207	858	1698	1849	2002	17.11	11.51	41.85	80.03	112.88	96.21	23.49	96.3733	2.03659	7.15502e-06	0.00056638	INV1
Capana03g004084	12154	11814	9209	4480	3427	6473	674.21	798.54	546.25	256.79	254.42	378.32	673	296.51	-1.18253	7.22666e-06	0.000570465	SAHH
Capana08g001618	56	24	26	0	0	2	4.78	2.49	2.37	0	0	0.18	3.21333	0.06	-5.74296	7.41173e-06	0.000583179	OSH71
Capana11g002371	0	5	7	28	55	68	0	0.25	0.28	1.19	2.98	2.91	0.176667	2.36	3.73969	7.42864e-06	0.000583179	SULTR3;3
Capana03g001027	224	78	87	23	26	25	21.19	9.03	8.78	2.24	3.24	2.48	13	2.65333	-2.29263	7.82101e-06	0.000612295	--
Capana09g001911	14	3	27	83	142	84	0.87	0.23	1.8	5.35	11.86	5.52	0.966667	7.57667	2.97047	7.87707e-06	0.000614994	CYP71AU50
Capana03g000630	1217	1254	1395	3793	1715	2849	56.47	70.9	69.22	181.85	106.5	139.28	65.53	142.543	1.12117	7.98334e-06	0.000621588	BON1
Capana03g000400	703	289	578	207	119	124	54	27.05	47.47	16.43	12.23	10.03	42.84	12.8967	-1.73196	8.44717e-06	0.000653154	HIP1
MSTRG.16618	3	32	68	0	0	0	0.58	4.77	4.85	0	0	0	3.4	0.001	-11.7313	8.44873e-06	0.000653154	--
MSTRG.7255	2093	2446	1819	250	440	883	27.41	39.04	25.48	3.38	7.71	12.18	30.6433	7.75667	-1.98206	8.45751e-06	0.000653154	rpoC1
Capana04g001331	1203	1513	3229	653	157	343	99.8	152.93	286.43	55.97	17.43	29.98	179.72	34.46	-2.38276	8.53694e-06	0.000657506	FBPban1
Capana12g001030	112	31	12	3	1	1	5.87	1.98	0.67	0.16	0.07	0.06	2.84	0.0966667	-4.87673	8.58217e-06	0.000659208	--
Capana06g000748	405	366	392	211	154	199	36.4	40.08	37.67	19.59	18.52	18.84	38.05	18.9833	-1.00316	8.6321e-06	0.000661261	PSRP1
MSTRG.3272	85	59	71	22	6	16	3.25	2.95	3.11	1.14	0.4	0.76	3.10333	0.766667	-2.01715	8.75419e-06	0.000668204	--
MSTRG.31881	4	1	1	58	30	14	0.38	0.12	0.1	5.76	3.86	1.42	0.2	3.68	4.20163	8.79293e-06	0.000668204	--
MSTRG.14874	36	13	14	0	0	0	3.75	1.6	1.57	0	0	0	2.30667	0.001	-11.1716	8.8195e-06	0.000668429	--
Capana10g001918	28	9	6	72	53	100	2.38	0.93	0.55	6.33	6.03	8.96	1.28667	7.10667	2.46553	9.29026e-06	0.00070224	PP2A15
Capana08g000147	464	436	601	188	88	232	32.66	37.4	45.24	13.67	8.29	17.2	38.4333	13.0533	-1.55794	9.6264e-06	0.000725169	PEX1
Capana10g001341	25	13	14	55	52	224	1.37	0.87	0.82	3.11	3.81	12.93	1.02	6.61667	2.69754	9.64449e-06	0.000725169	AMT2
Capana01g000285	1892	5027	270	39	76	10	203.2	657.96	30.99	4.32	10.95	1.12	297.383	5.46333	-5.7664	9.94956e-06	0.000746138	OLPA
Capana08g002570	582	898	682	1499	1514	1742	36.49	68.6	45.72	97.1	127.04	115.06	50.27	113.067	1.1694	1.05711e-05	0.000790375	--
Capana06g001770	332	158	143	817	803	401	18.42	10.68	8.48	46.83	59.61	23.44	12.5267	43.2933	1.78914	1.05949e-05	0.000790375	ALS
Capana01g003426	62	39	31	5	2	9	3.69	2.83	1.97	0.31	0.16	0.56	2.83	0.343333	-3.04312	1.07612e-05	0.000800686	--
Capana09g000243	53	33	43	110	110	101	1.3	0.99	1.13	2.79	3.62	2.62	1.14	3.01	1.40073	1.08211e-05	0.000803046	RDR3
MSTRG.30262	46	56	37	8	5	10	1.84	2.72	1.58	0.33	0.27	0.42	2.04667	0.34	-2.58967	1.08777e-05	0.000804265	--
Capana04g000944	4	14	14	67	49	57	0.63	2.71	2.37	10.98	10.4	9.52	1.90333	10.3	2.43604	1.0909e-05	0.000804265	UCC1
Capana03g000317	113	38	131	314	322	289	8.17	3.35	10.13	23.45	31.15	22.01	7.21667	25.5367	1.82317	1.09387e-05	0.000804265	At1g80440
Capana11g000966	295	234	177	99	78	86	27.24	26.33	17.48	9.44	9.64	8.37	23.6833	9.15	-1.37203	1.14261e-05	0.00083704	MTERF6
Capana10g002143	30	13	28	119	73	66	2.15	1.13	2.14	8.78	6.99	5	1.80667	6.92333	1.93814	1.14846e-05	0.000839171	At5g07050
Capana11g000719	178	57	86	309	426	291	10.3	4.02	5.32	18.47	32.98	17.74	6.54667	23.0633	1.81677	1.16614e-05	0.00084991	KCS3
MSTRG.17052	637	229	1382	159	98	129	10.5	4.6	24.36	2.71	2.16	2.24	13.1533	2.37	-2.47247	1.1777e-05	0.000854025	--
Capana07g001870	80	55	94	164	232	201	6.34	5.31	7.97	13.44	24.62	16.76	6.54	18.2733	1.48238	1.17778e-05	0.000854025	CYP72A225
Capana07g000936	202	168	185	145	1762	2347	8.28	8.39	8.11	6.14	96.62	101.31	8.26	68.0233	3.04182	1.18826e-05	0.000859439	MSH7
MSTRG.4356	0	0	0	13	20	13	0	0	0	0.78	1.56	0.8	0.001	1.04667	10.0316	1.27509e-05	0.000919907	--
Capana08g000678	63	107	48	12	11	3	3.72	7.69	3.03	0.73	0.87	0.19	4.81333	0.596667	-3.01204	1.28552e-05	0.000925086	CIPK25
Capana02g000685	134	83	101	197	201	385	9.34	7.05	7.52	14.18	18.74	28.26	7.97	20.3933	1.35545	1.29924e-05	0.000932603	--
Capana08g001771	586	319	362	118	130	198	28.78	19.09	19.01	5.99	8.54	10.24	22.2933	8.25667	-1.43298	1.30731e-05	0.000934422	NPF4.3
Capana01g002586	266	331	224	116	74	65	29.03	44.02	26.14	13.08	10.81	7.47	33.0633	10.4533	-1.66127	1.30833e-05	0.000934422	At3g63540
Capana03g000633	458	353	172	80	86	103	39.08	36.7	15.69	7.05	9.82	9.26	30.49	8.71	-1.80759	1.33464e-05	0.000948456	CHLM
Capana02g000302	46	24	156	6	2	9	4.9	3.12	17.78	0.66	0.29	1.01	8.6	0.653333	-3.71845	1.35398e-05	0.00095981	NAC022
Capana06g001356	5	4	7	31	29	34	1.05	1.03	1.58	6.75	8.17	7.54	1.22	7.48667	2.61744	1.38675e-05	0.000980598	--
MSTRG.21621	24	15	14	0	0	0	1.18	0.9	0.74	0	0	0	0.94	0.001	-9.87652	1.39416e-05	0.000983402	--
MSTRG.16328	16	14	25	91	43	72	1.4	1.49	2.33	8.21	5.03	6.63	1.74	6.62333	1.92847	1.42191e-05	0.0010005	ycf2-A
MSTRG.15691	220	167	183	71	75	83	18.03	16.67	16.04	6.01	8.22	7.17	16.9133	7.13333	-1.24551	1.45004e-05	0.00101722	--
Capana12g000389	0	1	6	48	17	57	0	0.06	0.3	2.3	1.06	2.79	0.12	2.05	4.09452	1.45281e-05	0.00101722	At5g48380
MSTRG.6382	94	79	97	248	151	177	10.29	10.54	11.35	28.04	22.12	20.41	10.7267	23.5233	1.13289	1.47193e-05	0.00102808	--
Capana04g002517	1803	763	711	421	242	284	229.29	118.23	96.69	55.31	41.19	38.05	148.07	44.85	-1.7231	1.49505e-05	0.00104167	--
Capana01g001893	100	93	49	189	234	226	8.32	9.43	4.36	16.25	26.06	19.81	7.37	20.7067	1.49036	1.50444e-05	0.00104566	--
Capana03g001598	764	368	543	222	131	259	24.85	14.58	18.88	7.46	5.7	8.87	19.4367	7.34333	-1.40427	1.52886e-05	0.00105827	XLG3
Capana03g001862	24	18	35	1	0	0	1.02	0.93	1.59	0.04	0	0	1.18	0.0133333	-6.46761	1.53001e-05	0.00105827	XA21
Capana06g002949	311	326	303	135	125	105	51.13	65.3	53.26	22.93	27.5	18.18	56.5633	22.87	-1.30641	1.57238e-05	0.00108494	slr1780
Capana03g004549	137	140	110	42	44	44	3.69	4.6	3.17	1.17	1.59	1.25	3.82	1.33667	-1.51493	1.66562e-05	0.00114099	--
Capana06g000725	223	285	230	92	83	110	23.58	36.72	26	10.05	11.74	12.25	28.7667	11.3467	-1.34213	1.67599e-05	0.00114534	GUN4
Capana03g000797	1815	2461	2480	1107	728	719	194.95	322.09	284.85	122.85	104.65	81.36	267.297	102.953	-1.37645	1.69469e-05	0.00115535	lhcA-P4
Capana11g000622	304	348	367	660	483	917	19.33	26.96	24.95	43.36	41.1	61.43	23.7467	48.63	1.03412	1.70185e-05	0.00115734	PBL7
Capana08g000938	0	0	0	9	25	14	0	0	0	0.46	1.64	0.72	0.001	0.94	9.87652	1.76163e-05	0.00119205	CYP86A22
Capana07g002054	511	257	498	989	841	838	23.35	14.31	24.32	46.69	51.43	40.32	20.66	46.1467	1.15939	1.76944e-05	0.00119205	MPK19
Capana08g002304	9397	8337	6379	4244	2947	2789	747.34	807.88	542.48	348.72	313.65	233.67	699.233	298.68	-1.22717	1.82363e-05	0.00122278	CAD14
MSTRG.16372	5	124	46	2	0	0	0.13	2.56	0.92	0.03	0	0	1.20333	0.01	-6.91089	1.84001e-05	0.00123087	--
Capana03g001733	604	879	949	2303	1659	1596	77.91	138.16	130.9	306.93	286.4	216.89	115.657	270.073	1.2235	1.84886e-05	0.00123101	4CL2
Capana08g002030	48	43	60	9	7	14	7.8	8.51	10.42	1.51	1.52	2.4	8.91	1.81	-2.29944	1.86993e-05	0.00124213	AOMI
Capana07g002471	18	11	6	37	50	90	1.5	1.12	0.53	3.18	5.57	7.89	1.05	5.54667	2.40123	1.91011e-05	0.00126587	JUB1
Capana01g000248	52	44	98	101	490	437	2.61	2.69	5.25	5.23	32.86	23.07	3.51667	20.3867	2.53535	1.92503e-05	0.0012728	CYP86A22
Capana02g003648	204	82	130	36	38	29	16.92	8.29	11.53	3.09	4.22	2.53	12.2467	3.28	-1.90062	1.94419e-05	0.00128249	PER51
MSTRG.22915	64	231	187	29	30	24	3.18	13.97	9.93	1.49	1.99	1.26	9.02667	1.58	-2.51427	1.99506e-05	0.00131301	--
Capana07g002278	0	4	0	20	29	45	0	0.36	0	1.52	2.86	3.49	0.12	2.62333	4.45029	2.0771e-05	0.00136385	2023-10-04
MSTRG.24213	4	1	0	39	27	17	0.49	0.15	0	4.93	4.42	2.19	0.213333	3.84667	4.17243	2.09581e-05	0.00137002	--
MSTRG.34129	39	9	42	1	0	0	8.17	2.18	9.38	0.22	0	0	6.57667	0.0733333	-6.48674	2.0961e-05	0.00137002	--
Capana03g000047	893	555	481	1044	1431	2676	36.2	27.42	20.85	43.73	77.64	114.29	28.1567	78.5533	1.4802	2.14758e-05	0.00139407	PGDH2
Capana12g002370	9	1	4	34	28	40	1.87	0.25	0.89	7.29	7.77	8.74	1.00333	7.93333	2.98313	2.19286e-05	0.00141838	UGT94E5
Capana04g000614	427	263	387	175	125	125	52.09	39.09	50.48	22.06	20.41	16.06	47.22	19.51	-1.27518	2.21012e-05	0.00142493	GID2
Capana10g001802	6681	6645	9504	1738	2956	2766	472.76	572.94	719.14	127.06	279.93	206.2	588.28	204.397	-1.52513	2.23767e-05	0.00143943	ChiC
Capana08g001935	65	35	32	125	96	114	6.98	4.58	3.68	13.87	13.8	12.9	5.08	13.5233	1.41255	2.25142e-05	0.00144502	PAP4
Capana03g004566	1770	2	856	3	4	8	211.15	0.29	109.19	0.37	0.64	1.01	106.877	0.673333	-7.31041	2.2689e-05	0.00145296	GSTU9
Capana03g003937	116	9	75	3	5	4	4.46	0.42	3.08	0.12	0.26	0.16	2.65333	0.18	-3.88174	2.35309e-05	0.0015035	--
Capana06g001783	65	77	14	176	230	341	4.19	6.05	0.97	11.73	19.85	23.17	3.73667	18.25	2.28807	2.38279e-05	0.00151907	At1g21400
Capana11g000369	0	1	1	16	37	20	0	0.07	0.06	0.99	2.97	1.27	0.0433333	1.74333	5.33023	2.52902e-05	0.00160869	ALMT2
MSTRG.5571	135	115	83	251	170	251	2.47	2.55	1.62	4.65	4.18	4.51	2.21333	4.44667	1.0065	2.56351e-05	0.001627	At3g58930
Capana01g001688	13	6	18	42	44	101	0.92	0.51	1.35	3.05	4.14	7.49	0.926667	4.89333	2.4007	2.57306e-05	0.00162943	HKT1
Capana03g002435	3	0	2	20	21	28	0.22	0	0.15	1.48	2.02	2.12	0.123333	1.87333	3.92497	2.61473e-05	0.00165215	GA20OX1
Capana10g002379	4	2	3	15	43	31	0.29	0.18	0.24	1.14	4.22	2.39	0.236667	2.58333	3.44831	2.62888e-05	0.00165742	SPL9
Capana00g004275	48	347	264	36	9	34	8.99	79.16	52.85	6.96	2.26	6.71	47	5.31	-3.14588	2.63817e-05	0.0016596	MBF1C
Capana00g001980	81	90	107	27	27	30	19.5	26.4	27.54	6.71	8.7	7.61	24.48	7.67333	-1.67368	2.66119e-05	0.0016704	OHP1
MSTRG.5627	318	116	111	437	410	1471	29.98	13.32	11.19	42.56	51.72	146.09	18.1633	80.1233	2.14119	2.73141e-05	0.0017107	LEA5-D
Capana10g001700	118	279	179	50	47	48	7.17	20.64	11.62	3.14	3.82	3.07	13.1433	3.34333	-1.97497	2.77696e-05	0.00173233	UGT89A2
Capana01g002004	0	0	0	10	10	25	0	0	0	2.57	3.25	6.64	0.001	4.15333	12.0201	2.7781e-05	0.00173233	--
Capana09g001041	320	322	301	156	117	174	13.17	16.15	13.25	6.63	6.44	7.55	14.19	6.87333	-1.04579	2.79348e-05	0.00173812	At5g58300
Capana10g001912	85	74	79	24	18	32	4.77	5.06	4.74	1.39	1.35	1.89	4.85667	1.54333	-1.65392	2.87635e-05	0.0017819	CYP97C1
MSTRG.19903	1	4	1	28	31	18	0.07	0.36	0.08	2.15	3.09	1.41	0.17	2.21667	3.70479	2.98498e-05	0.00184518	--
MSTRG.13068	97	131	24	15	7	5	10.79	17.76	2.86	1.72	1.04	0.59	10.47	1.11667	-3.22899	3.25123e-05	0.00200108	--
Capana03g000102	117	161	99	188	454	1117	7.19	12.05	6.5	11.93	37.31	72.27	8.58	40.5033	2.23899	3.25907e-05	0.00200159	CYP92C6
Capana07g000817	373	327	551	140	156	157	47.44	50.67	74.93	18.39	26.55	21.03	57.68	21.99	-1.39122	3.28029e-05	0.00201029	PRXQ
Capana04g000209	38	22	80	134	154	250	2.11	1.49	4.75	7.68	11.43	14.61	2.78333	11.24	2.01376	3.38984e-05	0.00206853	HXK2
Capana05g001999	12	24	13	0	0	0	1.72	4.19	1.99	0	0	0	2.63333	0.001	-11.3627	3.44389e-05	0.00209536	--
Capana02g000748	1	0	1	5	47	43	0.07	0	0.07	0.34	4.19	3.02	0.0466667	2.51667	5.75298	3.46002e-05	0.00209536	HMGB2
Capana02g003351	18	21	28	49	92	109	1.17	1.66	1.94	3.28	7.98	7.44	1.59	6.23333	1.97098	3.46189e-05	0.00209536	MYB106
Capana11g000785	106	49	241	560	680	407	4.78	2.69	11.6	26.08	41.02	19.32	6.35667	28.8067	2.18006	3.46322e-05	0.00209536	ABCG15
Capana00g001015	1	39	56	0	0	0	0.25	8.68	10.99	0	0	0	6.64	0.001	-12.697	3.54434e-05	0.0021399	--
Capana07g001450	796	1157	1108	1747	2148	3007	42.41	75.11	63.13	96.17	153.16	168.79	60.2167	139.373	1.21072	3.57181e-05	0.00215192	DTX40
Capana07g002144	138	122	184	256	319	629	6.4	6.9	9.13	12.27	19.81	30.75	7.47667	20.9433	1.48602	3.62667e-05	0.00218036	NCL
MSTRG.16508	668	1076	2180	3875	3150	6385	80.76	158.51	281.83	484.02	509.65	813.23	173.7	602.3	1.79388	3.68923e-05	0.00220438	SAG21
Capana11g002037	42	72	58	14	3	2	2.4	5.01	3.54	0.83	0.23	0.12	3.65	0.393333	-3.21407	3.68947e-05	0.00220438	CYP72A154
Capana00g000082	25	28	24	0	0	2	1.89	2.54	1.91	0	0	0.18	2.11333	0.06	-5.13841	3.69756e-05	0.00220438	--
Capana00g001631	25	28	24	0	0	2	1.89	2.54	1.91	0	0	0.18	2.11333	0.06	-5.13841	3.69756e-05	0.00220438	--
Capana12g000526	57	31	40	314	44	309	10.45	6.93	7.84	59.5	10.8	59.7	8.40667	43.3333	2.36587	3.75088e-05	0.0022315	MLP31
Capana02g001804	5	1	8	37	28	32	0.3	0.07	0.52	2.32	2.27	2.04	0.296667	2.21	2.89713	4.06121e-05	0.00240108	DSEL
Capana02g002823	160	150	95	41	41	24	7.06	8.06	4.48	1.87	2.42	1.12	6.53333	1.80333	-1.85715	4.09593e-05	0.0024151	PMI15
Capana00g001727	54	105	52	13	9	19	1.39	3.29	1.43	0.35	0.31	0.51	2.03667	0.39	-2.38466	4.10186e-05	0.0024151	--
Capana10g000499	900	443	349	151	132	241	90.54	54.3	37.54	15.69	17.77	25.54	60.7933	19.6667	-1.62816	4.1452e-05	0.00243558	ERF4
Capana04g000059	1680	1893	1286	570	651	802	99.99	137.28	81.84	35.05	51.85	50.28	106.37	45.7267	-1.21798	4.31809e-05	0.00253195	GAPB
Capana06g001366	70	60	86	24	17	13	6.11	6.38	8.02	2.16	1.98	1.19	6.83667	1.77667	-1.94412	4.58772e-05	0.00267902	TCP8
MSTRG.29943	28	21	33	122	84	58	4.39	4.01	5.53	19.76	17.62	9.58	4.64333	15.6533	1.75324	4.65544e-05	0.00271301	--
Capana06g001322	47	52	114	256	211	186	4.02	5.42	10.43	22.64	24.17	16.77	6.62333	21.1933	1.67798	4.98162e-05	0.00288539	BAC2
Capana04g000205	928	428	382	157	160	241	52.23	29.35	22.99	9.13	12.05	14.29	34.8567	11.8233	-1.5598	5.02158e-05	0.00290264	7DLGT
Capana08g001827	13	15	10	44	32	102	0.35	0.49	0.29	1.22	1.15	2.89	0.376667	1.75333	2.21874	5.14334e-05	0.00296101	BAM1
MSTRG.21647	25	9	42	1	0	0	2.42	1.06	4.34	0.1	0	0	2.60667	0.0333333	-6.2891	5.21576e-05	0.00299664	--
Capana02g002374	2	3	9	25	34	44	0.2	0.36	0.96	2.57	4.53	4.61	0.506667	3.90333	2.9456	5.33531e-05	0.00305916	--
Capana07g000048	97	86	40	17	16	10	4.42	4.78	1.94	0.81	1	0.47	3.71333	0.76	-2.28864	5.5939e-05	0.00320099	psaA
Capana08g001566	32	74	114	282	329	215	2.32	6.53	8.83	21.12	31.91	16.42	5.89333	23.15	1.97386	5.67008e-05	0.0032316	At3g05640
Capana03g000421	1854	2448	1831	4731	4633	3461	151.47	243.69	159.96	399.33	506.54	297.88	185.04	401.25	1.11666	5.78183e-05	0.00328217	--
Capana03g000027	504	356	917	172	76	234	33.3	28.66	64.8	11.74	6.72	16.29	42.2533	11.5833	-1.86701	5.84957e-05	0.00331402	MSR1
Capana10g002327	221	154	195	251	614	845	9.9	8.4	9.34	11.61	36.8	39.87	9.21333	29.4267	1.67533	5.88276e-05	0.00331963	GLDH
MSTRG.5919	12	3	9	39	32	41	0.71	0.22	0.57	2.38	2.53	2.56	0.5	2.49	2.31615	5.95657e-05	0.00334802	--
Capana03g001689	4	3	2	25	22	21	0.3	0.27	0.16	1.94	2.21	1.66	0.243333	1.93667	2.99257	6.13455e-05	0.0034323	ITPK1
Capana07g000166	124	137	81	42	29	38	3.47	4.66	2.42	1.21	1.08	1.11	3.51667	1.13333	-1.63364	6.1632e-05	0.0034323	R1B-16
Capana02g002775	129	13	99	492	466	251	7	0.86	5.74	27.57	33.83	14.34	4.53333	25.2467	2.47745	6.16675e-05	0.0034323	CUT1
MSTRG.5372	110	94	65	29	24	31	14.54	15.14	9.19	3.96	4.24	4.32	12.9567	4.17333	-1.63442	6.22544e-05	0.00345822	--
Capana04g000163	2	0	0	18	18	25	0.19	0	0	1.75	2.27	2.48	0.0633333	2.16667	5.09637	6.33325e-05	0.00350444	EXL3
Capana02g003577	19	29	33	3	2	3	1.26	2.34	2.34	0.21	0.18	0.21	1.98	0.2	-3.30743	6.46379e-05	0.00356974	9612
MSTRG.19918	89	77	261	29	17	36	2.67	2.81	8.37	0.9	0.68	1.14	4.61667	0.906667	-2.34821	6.49701e-05	0.00358115	GSTF8
Capana06g001969	236	420	360	146	91	87	27.43	59.47	44.74	17.53	14.15	10.65	43.88	14.11	-1.63685	6.66203e-05	0.00366264	At4g27700
Capana02g001514	134	103	76	174	232	327	9.34	8.74	5.66	12.52	21.63	24	7.91333	19.3833	1.29246	6.67057e-05	0.00366264	At1g47790
Capana09g000144	23	10	22	30	135	128	2.46	1.3	2.52	3.32	19.33	14.43	2.09333	12.36	2.5618	6.74648e-05	0.0036972	TIFY10A
Capana08g001158	1555	1417	1744	722	735	589	172.53	191.56	206.91	82.76	109.13	68.84	190.333	86.91	-1.13093	6.85965e-05	0.00374482	MPH1
MSTRG.5763	10311	4057	18015	734	2718	1842	2014.38	965.63	3763.42	148.09	710.62	379.12	2247.81	412.61	-2.44567	6.8906e-05	0.00375344	D1
Capana10g000394	1317	949	931	565	487	456	102.34	89.85	77.32	45.39	50.62	37.3	89.8367	44.4367	-1.01555	6.90178e-05	0.00375344	CHLI
MSTRG.27488	3484	10382	3779	1586	1501	1267	67.44	260.17	78.15	34.01	41.31	27.12	135.253	34.1467	-1.98585	6.96943e-05	0.00378301	GSTZ1
Capana02g002588	9381	5853	8357	4559	2248	2524	2479.58	1885.03	2362.03	1244.99	795.18	702.83	2242.21	914.333	-1.29413	7.12384e-05	0.0038524	GASA11
Capana07g000078	18	0	4	54	46	117	3.07	0	0.73	9.52	10.5	21.03	1.26667	13.6833	3.43331	7.12432e-05	0.0038524	--
Capana08g001971	229	169	182	89	70	105	13.93	12.5	11.83	5.59	5.7	6.73	12.7533	6.00667	-1.08624	7.13934e-05	0.00385322	At1g77405
Capana00g002884	1435	1659	1554	865	478	847	71.25	100.37	82.51	44.37	31.76	44.3	84.71	40.1433	-1.07737	7.25022e-05	0.00389829	ARB_01444
Capana00g001336	289	336	528	934	693	837	16.47	23.34	32.18	55	52.86	50.26	23.9967	52.7067	1.13515	7.40281e-05	0.00397284	SCL3
Capana10g002492	1739	2348	1971	1132	649	805	235.6	387.6	285.54	158.45	117.67	114.9	302.913	130.34	-1.21663	7.50093e-05	0.00401793	PSBY
Capana08g001524	73840	50740	51154	173409	126494	81670	8693.3	7278.71	6439.89	21092.7	19929.8	10129.5	7470.63	17050.7	1.19052	7.61084e-05	0.00406068	SRP
Capana08g002001	2591	1235	1916	949	315	637	100.22	58.21	79.25	37.93	16.31	25.96	79.2267	26.7333	-1.56735	7.62137e-05	0.00406068	Xyl2
MSTRG.35926	162	135	125	169	474	1138	8.27	8.4	6.83	8.92	32.39	61.22	7.83333	34.1767	2.12531	7.62349e-05	0.00406068	At5g33370
Capana10g000167	293	378	408	161	138	147	29.26	45.99	43.56	16.61	18.44	15.46	39.6033	16.8367	-1.23402	7.65625e-05	0.00407052	TET2
MSTRG.16321	68	115	141	32	22	34	8.62	17.76	19.11	4.19	3.73	4.54	15.1633	4.15333	-1.86825	7.73795e-05	0.0041063	--
Capana04g000971	582	245	467	121	159	124	45.22	23.19	38.8	9.71	16.53	10.15	35.7367	12.13	-1.55883	7.75631e-05	0.00410839	CLEB3J9
MSTRG.9629	546	671	1008	291	202	111	42.93	64.24	84.7	23.61	21.21	9.16	63.9567	17.9933	-1.82963	7.78543e-05	0.00410855	--
Capana04g002109	788	115	305	101	29	71	85.66	15.23	35.46	11.34	4.22	8.13	45.45	7.89667	-2.52496	7.84266e-05	0.0041311	ERF012
MSTRG.22327	79	149	78	18	28	23	3.62	8.31	3.82	0.85	1.72	1.11	5.25	1.22667	-2.09757	8.24942e-05	0.00432935	--
MSTRG.10635	12	7	11	54	44	28	0.93	0.66	0.91	4.33	4.57	2.29	0.833333	3.73	2.16221	8.42955e-05	0.00441575	--
Capana03g000868	5	5	6	10	51	76	0.22	0.27	0.28	0.45	2.99	3.5	0.256667	2.31333	3.17201	8.82796e-05	0.00461597	RPA1B
MSTRG.35237	45	221	430	35	20	44	1.56	9.33	15.93	1.25	0.93	1.61	8.94	1.26333	-2.82304	8.98793e-05	0.00469101	P23-1
Capana01g003192	0	0	0	17	8	11	0	0	0	3.06	1.86	2.02	0.001	2.31333	11.1758	9.01958e-05	0.00469892	--
Capana09g001128	14	233	300	25	6	17	2.23	45.29	51.18	4.12	1.28	2.86	32.9	2.75333	-3.57884	9.04943e-05	0.00470587	MTH_273
MSTRG.3671	67	29	171	18	8	8	2.09	1.1	5.69	0.58	0.33	0.26	2.96	0.39	-2.92405	9.12331e-05	0.00473564	--
MSTRG.32135	30	21	23	27	148	254	1.97	1.65	1.59	1.8	12.81	17.3	1.73667	10.6367	2.61465	9.33275e-05	0.00483555	--
Capana07g002283	30	10	12	68	53	58	1.86	0.76	0.8	4.36	4.41	3.8	1.14	4.19	1.87792	9.40883e-05	0.00485746	--
Capana05g001871	109	100	39	20	17	11	13.81	15.5	5.3	2.63	2.89	1.47	11.5367	2.33	-2.30782	9.45447e-05	0.00486049	rbcL
Capana04g001621	703	283	461	1281	923	877	36.66	17.98	25.71	69.02	64.41	48.18	26.7833	60.5367	1.17647	9.45644e-05	0.00486049	SUC2
MSTRG.20375	6	29	14	0	0	0	0.71	4.18	1.77	0	0	0	2.22	0.001	-11.1163	9.46616e-05	0.00486049	--
Capana03g000489	65	54	45	176	152	94	5.73	5.8	4.24	16.02	17.92	8.73	5.25667	14.2233	1.43604	9.55476e-05	0.00489716	NIP6-1
Capana06g001231	1	0	8	217	21	393	0.04	0	0.38	10.03	1.28	18.52	0.14	9.94333	6.15023	9.68022e-05	0.00495256	HTH
Capana00g002177	340	27	263	754	1842	872	25.05	2.42	20.72	57.38	181.58	67.67	16.0633	102.21	2.66969	9.7253e-05	0.0049667	TAP2
MSTRG.19944	0	0	0	19	3	24	0	0	0	2.9	0.59	3.74	0.001	2.41	11.2348	0.000102063	0.00518448	--
Capana02g003689	608	450	388	228	177	283	24.87	22.43	16.97	9.64	9.69	12.2	21.4233	10.51	-1.02742	0.000102497	0.00518805	SUVH4
Capana03g000987	7890	8252	12956	25330	15156	18633	422.06	537.86	741.1	1399.91	1084.98	1050.05	567.007	1178.31	1.05529	0.000105588	0.00533502	ALDH2B4
Capana03g002072	3	1	1	46	7	25	0.22	0.09	0.08	3.5	0.69	1.94	0.13	2.04333	3.97434	0.000106076	0.00535016	WRKY41
Capana03g003222	425	406	301	191	151	191	24.75	28.81	18.74	11.49	11.77	11.72	24.1	11.66	-1.04747	0.000108998	0.00548785	CYP37
Capana12g002818	62	50	28	1	9	5	3.39	3.33	1.64	0.06	0.66	0.29	2.78667	0.336667	-3.04915	0.000110312	0.00554422	COP1
Capana06g001274	141	221	439	75	64	37	26.04	49.73	86.69	14.31	15.82	7.2	54.1533	12.4433	-2.12168	0.000110875	0.00555699	PSAH
Capana01g001578	135	16	108	225	1384	3079	4.1	0.59	3.51	7.06	56.22	98.47	2.73333	53.9167	4.302	0.000110956	0.00555699	LOX2.1
Capana00g000074	197	181	283	634	488	360	19.38	21.7	29.78	64.45	64.26	37.32	23.62	55.3433	1.2284	0.000111568	0.00556804	At5g56590
Capana08g002531	17	11	12	47	32	49	1.48	1.17	1.12	4.22	3.72	4.49	1.25667	4.14333	1.72119	0.000112778	0.0056186	At1g01500
Capana02g002145	2	2	5	44	20	16	0.08	0.09	0.24	1.83	1.08	0.68	0.136667	1.19667	3.13029	0.000113317	0.00562802	CRK26
Capana05g002260	47	59	86	6	14	17	2.39	3.66	4.68	0.32	0.95	0.91	3.57667	0.726667	-2.29925	0.000113362	0.00562802	THIM
Capana08g001954	40	36	64	5	3	14	0.58	0.63	0.99	0.07	0.06	0.21	0.733333	0.113333	-2.6939	0.000114735	0.00568625	ESP1
MSTRG.18129	36	7	69	3	0	0	4.39	1.04	8.99	0.38	0	0	4.80667	0.126667	-5.24593	0.000115544	0.00571642	--
Capana00g000848	190	281	226	407	650	571	16.5	29.73	20.95	36.43	75.45	52.13	22.3933	54.67	1.28768	0.000115862	0.00572222	FLZ8
Capana00g002455	15	13	56	189	118	92	0.82	0.86	3.25	10.61	8.58	5.27	1.64333	8.15333	2.31076	0.000117009	0.00576884	GT5
Capana03g003794	85	11	114	331	338	293	3.31	0.52	4.75	13.32	17.62	12.03	2.86	14.3233	2.32428	0.000123036	0.00605552	SULTR3;1
Capana03g004441	541	194	300	416	2028	1523	92.9	40.59	55.09	73.81	466.05	275.52	62.86	271.793	2.1123	0.000126375	0.00620913	STH-2
Capana02g002139	7	1	3	25	28	24	0.28	0.05	0.13	1.04	1.51	1.02	0.153333	1.19	2.95622	0.000127736	0.0062652	CRK29
Capana01g003237	32	30	40	115	114	64	1.6	1.83	2.14	5.93	7.62	3.37	1.85667	5.64	1.60298	0.000128428	0.00628322	MFSD12
MSTRG.31910	62	86	52	126	150	571	0.81	1.36	0.72	1.69	2.61	7.82	0.963333	4.04	2.06825	0.000128544	0.00628322	pol
Capana10g001823	44	94	33	8	11	8	3.49	9.08	2.8	0.66	1.17	0.67	5.12333	0.833333	-2.62012	0.000129438	0.00630528	OsI_14861
Capana07g002042	474	543	560	299	202	225	31.55	44.04	39.86	20.56	18	15.78	38.4833	18.1133	-1.08718	0.000129822	0.00631319	SPS2
Capana02g000008	3131	3620	3813	1950	1352	1163	146.3	206.1	190.51	94.14	84.54	57.25	180.97	78.6433	-1.20235	0.00013124	0.0063713	RPT2
MSTRG.24528	0	0	0	2	167	488	0	0	0	0.07	4.21	10.67	0.001	4.98333	12.2829	0.000133014	0.00644641	--
Capana04g000454	1	2	1	5	29	42	0.05	0.13	0.06	0.27	2.01	2.29	0.08	1.52333	4.25109	0.000137164	0.00663627	AOS1
Capana07g002178	117	95	52	174	191	247	6.11	6.05	2.91	9.39	13.36	13.6	5.02333	12.1167	1.27028	0.000138423	0.00667451	VIT_19s0014g02480
Capana00g001008	110	161	122	50	43	41	6.91	12.33	8.2	3.25	3.62	2.71	9.14667	3.19333	-1.51818	0.000138663	0.00667482	At2g04740
Capana03g000604	71	2338	2211	90	24	59	12.51	501.99	416.61	16.39	5.66	10.95	310.37	11	-4.81841	0.000139145	0.00668668	--
Capana08g002769	24	12	39	73	66	109	1.47	0.9	2.56	4.63	5.42	7.05	1.64333	5.7	1.79434	0.000140677	0.00674897	MFSD14B
Capana00g000035	153	285	989	87	85	31	34.35	77.97	237.56	20.22	25.61	7.38	116.627	17.7367	-2.71709	0.000141292	0.00676706	ELIP2
Capana01g003618	12	6	16	52	23	93	1.08	0.66	1.54	4.83	2.77	8.8	1.09333	5.46667	2.32193	0.000142382	0.0068078	SYP121
Capana11g000143	4418	6414	14037	28665	21989	21271	401.05	709.43	1362.55	2688.39	2671.26	2034.19	824.343	2464.61	1.58004	0.000144932	0.00690655	XTH31
Capana03g002101	384	416	532	247	143	181	69.48	91.72	102.93	46.18	34.63	34.5	88.0433	38.4367	-1.19573	0.000149799	0.00712658	UBC9
Capana00g002881	43	67	127	15	16	5	3.38	6.42	10.67	1.22	1.68	0.41	6.82333	1.10333	-2.62861	0.000150397	0.0071431	SNL6
Capana02g001451	128	74	118	231	235	188	23.01	16.21	22.68	42.9	56.53	35.6	20.6333	45.01	1.12527	0.000152157	0.00720965	--
MSTRG.18568	65	19	21	5	2	4	5.52	2.55	1.97	0.48	0.31	0.39	3.34667	0.393333	-3.0889	0.000152823	0.00722223	--
Capana08g001969	5	27	14	0	0	0	0.45	2.94	1.34	0	0	0	1.57667	0.001	-10.6227	0.00015455	0.00729175	At1g77405
Capana07g001983	53	4	48	2	0	0	2.96	0.27	2.87	0.12	0	0	2.03333	0.04	-5.6677	0.000156721	0.00738194	CYP724B1
Capana03g001057	0	0	0	5	6	36	0	0	0	0.43	0.66	3.13	0.001	1.40667	10.4581	0.000159639	0.00750698	--
Capana00g003094	218	223	276	431	323	684	8.04	10.02	10.88	16.42	15.94	26.58	9.64667	19.6467	1.02618	0.000160429	0.00753171	GI
MSTRG.1907	38	4	95	216	338	318	5.2	0.67	13.9	30.37	61.9	45.67	6.59	45.98	2.80266	0.000161458	0.00756754	--
Capana01g001394	10	4	6	12	77	55	0.9	0.44	0.57	1.11	9.23	5.19	0.636667	5.17667	3.02341	0.000161862	0.00757401	SMO1-1
Capana06g001229	110	71	182	718	77	1660	4.9	3.86	8.67	33.06	4.57	77.95	5.81	38.5267	2.72925	0.000164664	0.00769249	HTH
Capana04g000584	123	41	75	233	115	452	7.4	3.01	4.83	14.49	9.26	28.65	5.08	17.4667	1.7817	0.000166207	0.0077519	At3g50280
Capana00g003302	209	105	120	238	284	365	11.67	7.14	7.16	13.73	21.21	21.46	8.65667	18.8	1.11885	0.000168878	0.0078636	DGK7
MSTRG.21133	34	15	10	107	61	52	1.48	0.8	0.47	4.81	3.55	2.38	0.916667	3.58	1.96549	0.000169314	0.00787104	DAR2
MSTRG.18581	14	21	37	1	1	3	1.6	3.06	4.78	0.13	0.15	0.35	3.14667	0.21	-3.90536	0.000169623	0.00787256	--
Capana03g002639	383	89	105	55	27	24	21.74	6.16	6.37	3.23	2.05	1.44	11.4233	2.24	-2.35041	0.000171018	0.00791154	--
Capana09g002276	370	250	330	180	105	107	27.63	22.75	26.35	13.89	10.49	8.42	25.5767	10.9333	-1.22609	0.000175891	0.00811062	At4g09670
Capana06g001834	0	0	0	1	33	19	0	0	0	0.07	3.05	1.38	0.001	1.5	10.5507	0.000176766	0.00813782	S-ACP-DES6
Capana11g001454	128	176	226	494	535	307	13.22	22.15	24.96	52.72	73.96	33.41	20.11	53.3633	1.40794	0.000178048	0.00817814	ARR4
Capana06g001149	29	13	10	69	86	43	2.89	1.58	1.06	7.09	11.45	4.51	1.84333	7.68333	2.05942	0.000178216	0.00817814	--
Capana11g001553	12	5	2	42	19	52	2.38	1.21	0.42	8.6	5.04	10.86	1.33667	8.16667	2.61111	0.000179796	0.00823739	TRX2
Capana04g000673	33	26	31	60	68	86	2.49	2.39	2.5	4.67	6.85	6.82	2.46	6.11333	1.3133	0.000182188	0.00830456	PUB15
Capana06g000512	1383	538	666	403	119	212	214.29	101.57	110.35	64.51	24.68	34.61	142.07	41.2667	-1.78355	0.000182428	0.00830456	--
Capana10g001551	302	210	224	48	102	55	16.19	13.71	12.84	2.66	7.32	3.11	14.2467	4.36333	-1.70712	0.00018462	0.00837758	STN8
Capana06g002888	499	431	893	288	152	213	73.52	77.37	140.68	43.84	29.97	33.06	97.19	35.6233	-1.44799	0.000187305	0.00848592	At5g48480
Capana09g001087	420	329	467	170	176	117	62.56	59.71	74.38	26.16	35.08	18.36	65.55	26.5333	-1.30479	0.000189394	0.00856694	PSB28
Capana09g000168	41	93	200	9	13	30	8.64	23.87	45.05	1.96	3.66	6.66	25.8533	4.09333	-2.659	0.000190053	0.00858311	--
Capana02g003178	7	2	8	63	25	21	1.13	0.39	1.38	10.51	5.4	3.57	0.966667	6.49333	2.74787	0.000190759	0.00860134	--
Capana09g000405	10	0	15	58	41	79	1.19	0	1.88	7.1	6.55	9.99	1.02333	7.88	2.94492	0.000191139	0.00860489	At5g01750
Capana01g001399	11	11	4	31	38	41	1.35	1.64	0.52	3.92	6.23	5.29	1.17	5.14667	2.13713	0.000194938	0.00874825	--
Capana03g000475	436	388	268	186	140	158	35.09	38.05	23.06	15.47	15.08	13.4	32.0667	14.65	-1.13017	0.000195604	0.00876433	CCR1
Capana09g001606	7	1	5	14	28	65	0.47	0.08	0.36	0.98	2.53	4.63	0.303333	2.71333	3.16109	0.000198471	0.00886493	TYRAAT2
MSTRG.16603	78	38	14	77	196	335	2.89	2.09	0.54	3.33	11.27	14.05	1.84	9.55	2.37579	0.000199503	0.00889709	--
Capana07g000851	44	47	174	14	3	19	1.23	1.61	5.24	0.41	0.13	0.56	2.69333	0.366667	-2.87685	0.000200084	0.00890905	XA21
Capana12g002556	2	2	4	24	14	23	0.16	0.19	0.34	1.97	1.49	1.93	0.23	1.79667	2.96562	0.000204171	0.00904862	AVT1I
Capana08g002155	1	0	2	6	26	33	0.04	0	0.09	0.27	1.49	1.49	0.0433333	1.08333	4.64386	0.000205538	0.00909507	FAAH
Capana01g000349	18	6	102	256	347	241	0.89	0.36	5.39	13.06	22.93	12.54	2.21333	16.1767	2.86962	0.000208298	0.00918867	HTH
Capana00g002001	486	1350	1349	225	315	352	70.45	238.38	209.05	33.75	61.19	53.75	172.627	49.5633	-1.80031	0.000211045	0.00929542	TIL
Capana01g003035	356	421	347	196	98	76	46.14	66.49	48.1	26.25	17	10.38	53.5767	17.8767	-1.58353	0.000215158	0.0094474	--
Capana00g000712	76	58	46	17	1	11	2.81	2.61	1.82	0.64	0.05	0.43	2.41333	0.373333	-2.69249	0.000217738	0.00952573	psaB
Capana08g000733	76	58	46	17	1	11	2.81	2.61	1.82	0.64	0.05	0.43	2.41333	0.373333	-2.69249	0.000217738	0.00952573	psaB
MSTRG.23177	33	67	76	11	5	18	1.59	3.92	3.91	0.55	0.32	0.91	3.14	0.593333	-2.40385	0.000218016	0.00952573	THA1
Capana03g003899	12	7	9	5	195	83	0.53	0.38	0.43	0.23	11.53	3.87	0.446667	5.21	3.54401	0.000218444	0.00952573	NPF5.2
Capana04g000076	47	24	23	104	47	124	3.06	1.9	1.6	7	4.1	8.51	2.18667	6.53667	1.57982	0.000218689	0.00952573	PIX13
MSTRG.7107	1	0	3	20	13	22	0.16	0	0.51	3.28	2.76	3.68	0.223333	3.24	3.85872	0.000218948	0.00952573	--
Capana12g001120	49	23	38	114	89	73	1.55	0.89	1.29	3.74	3.78	2.44	1.24333	3.32	1.41697	0.000219694	0.00954365	AKT2
Capana11g001403	11	1	5	13	149	28	0.8	0.09	0.39	0.97	14.45	2.14	0.426667	5.85333	3.77808	0.000221194	0.00959417	ILL2
MSTRG.8532	592	80	384	88	47	77	7.38	1.21	5.12	1.13	0.78	1.01	4.57	0.973333	-2.23119	0.000226251	0.00974864	PAH2
Capana03g003454	7	8	3	48	30	20	0.36	0.5	0.16	2.53	2.05	1.07	0.34	1.88333	2.46968	0.000229182	0.00985068	ALKBH10B
Capana08g001896	1050	1687	1880	695	494	325	195.23	382.2	373.79	133.51	122.92	63.66	317.073	106.697	-1.5713	0.000230224	0.00988058	AP1
Capana06g001725	31	30	23	66	52	84	1.65	1.94	1.31	3.62	3.7	4.7	1.63333	4.00667	1.29458	0.000232228	0.00995159	CAO
Capana08g002066	9	19	42	0	1	1	0.57	1.45	2.82	0	0.08	0.07	1.61333	0.05	-5.01197	0.000235282	0.0100522	BEAT
Capana00g002757	404	332	327	546	545	1423	16.99	17.01	14.71	23.73	30.68	63.05	16.2367	39.1533	1.26988	0.000236644	0.0100953	SUVH9
Capana11g000438	106	117	96	46	35	45	21.98	29.57	21.29	9.86	9.71	9.83	24.28	9.8	-1.30891	0.000237087	0.0100991	--
MSTRG.3949	798	32	92	17	34	25	78.6	4	9.61	1.73	4.38	2.5	30.7367	2.87	-3.42084	0.000238484	0.010128	--
Capana06g001415	755	439	414	1085	641	1424	39.68	28.11	23.27	58.91	45.08	78.84	30.3533	60.9433	1.00561	0.000239001	0.010128	KCS11
Capana07g000750	228	164	493	797	545	1066	26.73	23.42	61.8	96.52	85.49	131.64	37.3167	104.55	1.4863	0.000239189	0.010128	TIFY10A
Capana02g003087	6	1	5	5	71	61	0.45	0.09	0.4	0.39	7.1	4.8	0.313333	4.09667	3.70868	0.000240927	0.0101865	MAPKKK20
MSTRG.11316	1391	1846	4066	1034	475	657	143.89	232.63	449.72	110.5	65.78	71.54	275.413	82.6067	-1.73727	0.000243224	0.0102617	--
MSTRG.35704	1	0	0	15	10	16	0.13	0	0	2.03	1.75	2.21	0.0433333	1.99667	5.52597	0.000243427	0.0102617	--
Capana05g000462	10	11	14	0	0	0	1.37	1.83	2.05	0	0	0	1.75	0.001	-10.7731	0.000247623	0.0104232	At1g50180
MSTRG.34595	20	7	11	0	0	0	1.36	0.58	0.8	0	0	0	0.913333	0.001	-9.835	0.000250483	0.010528	--
Capana03g004146	4463	5130	6953	8122	12945	13822	283.78	397.46	472.75	533.56	1101.54	925.93	384.663	853.677	1.15009	0.000251692	0.0105633	CYP83B1
Capana01g003075	68	38	32	13	5	11	1.37	0.93	0.69	0.27	0.13	0.23	0.996667	0.21	-2.24672	0.000252689	0.0105895	ABCC4
MSTRG.8394	33	12	24	0	1	3	2.87	1.27	2.23	0	0.12	0.27	2.12333	0.13	-4.02975	0.000253632	0.0106134	--
MSTRG.23214	75	29	71	14	3	15	3.29	1.55	3.33	0.63	0.18	0.69	2.72333	0.5	-2.44537	0.000256733	0.0107181	--
MSTRG.28103	18	17	29	72	52	55	2.36	2.72	4.07	9.75	9.12	7.6	3.05	8.82333	1.53251	0.000256884	0.0107181	--
Capana08g001452	1	0	0	12	14	14	0.09	0	0	1.08	1.63	1.28	0.03	1.33	5.47032	0.000258851	0.0107843	--
Capana12g002881	183	85	72	29	19	45	23.27	13.17	9.79	3.81	3.23	6.03	15.41	4.35667	-1.82257	0.000259832	0.0108094	--
Capana03g002202	1250	520	818	1467	1339	2396	37.87	19.19	26.5	45.91	54.28	76.46	27.8533	58.8833	1.08001	0.00026731	0.0110885	YDA
Capana10g001051	221	99	229	844	257	442	9.85	5.38	10.91	38.86	15.33	20.75	8.71333	24.98	1.51948	0.000267318	0.0110885	NPF7.3
Capana06g000728	245	185	184	75	89	105	17.38	15.99	13.96	5.5	8.45	7.85	15.7767	7.26667	-1.11843	0.000268507	0.0111216	CSP41B
Capana04g000938	1	0	1	9	44	9	0.14	0	0.15	1.34	8.49	1.37	0.0966667	3.73333	5.2713	0.000269536	0.0111467	--
Capana08g001591	65	305	256	12	46	39	3.53	20.16	14.85	0.67	3.34	2.23	12.8467	2.08	-2.62674	0.000269895	0.0111467	--
Capana06g001140	50	51	58	118	107	100	10.53	13.09	13.06	25.68	30.16	22.19	12.2267	26.01	1.08904	0.000272546	0.0112236	At2g34160
Capana08g002474	356	195	148	85	57	105	47.01	31.42	20.94	11.61	10.08	14.64	33.1233	12.11	-1.45165	0.000273848	0.0112447	MEE14
Capana06g000891	168	31	104	23	17	19	19.78	4.45	13.09	2.8	2.68	2.36	12.44	2.61333	-2.25102	0.000278363	0.0114137	NDPK2
Capana01g001419	850	108	156	59	29	88	54.05	8.37	10.61	3.88	2.47	5.89	24.3433	4.08	-2.57689	0.000281635	0.0115147	FLA10
MSTRG.20270	1	0	0	20	19	6	0.1	0	0	2.14	2.63	0.65	0.0333333	1.80667	5.76022	0.000282971	0.0115528	--
Capana02g000766	103	111	123	386	160	219	17.8	23.37	22.73	68.92	37.01	39.87	21.3	48.6	1.1901	0.00028401	0.0115786	Os03g0767900
Capana04g001382	18	9	16	40	69	42	1.09	0.66	1.03	2.5	5.58	2.67	0.926667	3.58333	1.95118	0.000284975	0.0116013	CYP707A3
Capana06g000231	1161	955	1094	694	391	422	141.6	141.91	142.71	87.42	63.87	54.18	142.073	68.49	-1.05267	0.000292957	0.0118923	PSAL
MSTRG.6761	297	175	404	462	776	828	18.93	13.59	27.53	30.42	66.19	55.6	20.0167	50.7367	1.34183	0.000295944	0.0119965	TR1
MSTRG.14465	0	0	0	8	18	6	0	0	0	0.5	1.45	0.38	0.001	0.776667	9.60115	0.000296562	0.0120044	--
MSTRG.24937	426	329	398	210	52	109	24.01	22.59	23.99	12.23	3.92	6.47	23.53	7.54	-1.64186	0.000299412	0.0121026	--
Capana09g000572	42	218	99	34	7	14	4.44	28.08	11.19	3.71	0.99	1.56	14.57	2.08667	-2.80373	0.000304255	0.0122636	CRRSP38
Capana06g000971	1048	240	280	172	60	121	156.97	43.8	44.85	26.62	12.03	19.09	81.8733	19.2467	-2.08879	0.000308294	0.0123794	WLIM1
Capana09g000711	0	0	0	5	28	5	0	0	0	0.23	1.6	0.22	0.001	0.683333	9.41645	0.000308432	0.0123794	At5g64320
MSTRG.9821	329	376	151	820	326	2844	46.31	64.53	22.72	119.43	61.56	422.24	44.52	201.077	2.17522	0.00030892	0.0123816	ACBP1
Capana03g001546	311	927	666	211	181	190	17.8	64.65	40.77	12.48	13.87	11.46	41.0733	12.6033	-1.7044	0.000311782	0.0124787	RVE7
Capana10g002482	283	438	623	157	159	100	15.17	28.61	35.71	8.69	11.41	5.65	26.4967	8.58333	-1.6262	0.000318051	0.012694	CYP98A2
MSTRG.4622	5	2	2	17	15	32	0.17	0.08	0.07	0.6	0.69	1.16	0.106667	0.816667	2.93664	0.000319752	0.0127085	BASS1
Capana04g000325	568	1238	1540	3716	2204	2754	39.67	105.36	115.02	268.15	206.01	202.64	86.6833	225.6	1.37994	0.000322748	0.0127919	MAN7
MSTRG.13254	856	1135	835	2413	2112	1378	82.23	132.84	85.77	239.48	271.5	139.45	100.28	216.81	1.1124	0.000322749	0.0127919	MIF2
Capana11g001557	168	57	26	404	304	206	33.3	13.77	5.51	82.74	80.65	43.02	17.5267	68.8033	1.97293	0.000326921	0.01293	TRX2
Capana07g002372	210	58	52	7	25	9	20.01	6.73	5.3	0.69	3.19	0.9	10.68	1.59333	-2.74479	0.000327857	0.01293	NUDT2
Capana06g000674	1	0	3	1	31	94	0.04	0	0.14	0.05	1.85	4.43	0.06	2.11	5.13614	0.000327957	0.01293	BACOVA_02659
Capana08g002691	124	163	383	1227	964	330	17.97	28.79	59.36	183.75	187	50.39	35.3733	140.38	1.9886	0.000329405	0.0129544	DIR23
Capana00g000196	7861	2183	9527	1952	948	2469	741.04	250.74	960.34	190.11	119.59	245.2	650.707	184.967	-1.81474	0.000329577	0.0129544	GNS1
Capana01g001326	2138	3018	3798	10527	7981	4214	168.54	289.89	320.16	857.38	841.97	349.97	259.53	683.107	1.39621	0.000331939	0.0130214	CXE8
Capana03g001474	50	39	25	9	7	8	3.48	3.34	1.88	0.69	0.66	0.59	2.9	0.646667	-2.16496	0.000332195	0.0130214	psaA
MSTRG.5764	26	6	11	6	138	274	4.08	1.15	1.84	0.99	29.03	45.25	2.35667	25.09	3.41229	0.000336452	0.0131702	--
Capana00g003808	4	5	15	29	42	48	0.27	0.41	1.07	2	3.75	3.37	0.583333	3.04	2.38168	0.000342191	0.0133764	CKX6
Capana01g000092	46	45	11	77	157	150	4.86	5.8	1.24	8.41	22.21	16.71	3.96667	15.7767	1.99179	0.000343049	0.0133916	SWEET7
Capana08g000841	25	6	8	27	41	195	1.46	0.43	0.5	1.62	3.19	11.96	0.796667	5.59	2.8108	0.000344455	0.0134281	HDC
MSTRG.30711	61	114	141	20	33	25	8.35	19.01	20.63	2.83	6.04	3.6	15.9967	4.15667	-1.94427	0.000344992	0.0134307	--
Capana02g003104	47	107	95	230	199	204	3.14	8.72	6.8	15.9	17.82	14.38	6.22	16.0333	1.36609	0.000346959	0.0134888	--
Capana01g000957	188	105	74	486	274	202	24.25	16.5	10.21	64.77	47.3	27.45	16.9867	46.5067	1.45303	0.000351598	0.0136505	At2g23930
Capana02g003128	52	38	34	95	56	479	3.39	3.02	2.37	6.39	4.88	32.86	2.92667	14.71	2.32947	0.000353766	0.013716	PLP3
Capana04g000175	162	34	47	308	258	202	4.42	1.13	1.37	8.67	9.41	5.8	2.30667	7.96	1.78696	0.000355274	0.0137262	CLV1
Capana12g002898	61	40	100	233	150	136	2.66	2.12	4.66	10.48	8.74	6.24	3.14667	8.48667	1.43137	0.000355475	0.0137262	At5g63710
Capana03g001241	249	2955	1686	301	231	347	42.29	610.46	305.78	52.78	52.44	62.05	319.51	55.7567	-2.51864	0.000357786	0.0137652	HSP17.9-D
Capana04g000483	4	72	1	0	0	0	0.21	4.52	0.06	0	0	0	1.59667	0.001	-10.6408	0.000358023	0.0137652	NPF4.5
Capana05g000482	67	64	54	5	7	25	6.37	7.43	5.44	0.49	0.89	2.46	6.41333	1.28	-2.32493	0.000358432	0.0137652	At1g06620
Capana07g000107	1	1	0	4	16	46	0.25	0.31	0	1.04	5.4	12.21	0.186667	6.21667	5.0576	0.00035858	0.0137652	--
Capana06g000611	16	13	28	80	59	44	1.9	1.88	3.56	9.82	9.38	5.51	2.44667	8.23667	1.75124	0.000359679	0.0137766	--
MSTRG.27459	491	247	559	978	708	831	59.27	36.33	72.16	121.98	114.38	105.68	55.92	114.013	1.02777	0.000366446	0.0139794	LTI6A
Capana08g000468	39	73	94	169	134	247	1.21	2.76	3.11	5.41	5.56	8.06	2.36	6.34333	1.42645	0.000371589	0.0141566	At2g25790
Capana06g000481	70	17	54	165	104	130	4.13	1.22	3.41	10.06	8.21	8.08	2.92	8.78333	1.5888	0.000377346	0.014353	AP2-1
Capana01g002926	70	18	10	2	1	4	4.18	1.31	0.64	0.12	0.08	0.25	2.04333	0.15	-3.76789	0.000377775	0.014353	BXL2
Capana06g001068	360	184	243	118	102	78	34.91	21.74	25.2	11.82	13.24	7.97	27.2833	11.01	-1.30921	0.000378975	0.014353	SEC14L5
Capana01g000118	248	281	326	148	117	114	38.87	53.67	54.64	23.97	24.54	18.83	49.06	22.4467	-1.12805	0.000379262	0.014353	--
Capana08g001996	297	154	96	55	48	65	24.94	15.76	8.62	4.77	5.4	5.75	16.44	5.30667	-1.63133	0.000383091	0.0144787	PER43
Capana00g004883	1012	471	1052	427	104	164	48.46	27.48	53.87	21.13	6.66	8.27	43.27	12.02	-1.84793	0.000385155	0.0145374	PATL3
Capana02g001928	469	416	424	236	181	131	59.93	64.77	57.93	31.15	30.95	17.63	60.8767	26.5767	-1.19573	0.00038626	0.0145406	rps5
MSTRG.3182	1639	314	801	235	104	338	145.2	33.89	75.88	21.51	12.33	31.54	84.99	21.7933	-1.96341	0.00038724	0.0145583	XTH15
Capana05g000431	6	488	156	6	0	2	0.99	97.75	27.42	1.02	0	0.35	42.0533	0.456667	-6.52493	0.000388801	0.0145977	HSP22.0
Capana07g000754	98	50	143	283	165	256	2.8	1.74	4.36	8.34	6.3	7.69	2.96667	7.44333	1.32711	0.000394749	0.0148015	HMA4
Capana03g003352	78	49	33	117	108	127	5.56	4.26	2.52	8.62	10.31	9.54	4.11333	9.49	1.2061	0.00039599	0.0148286	MRS2-I
MSTRG.36513	332	98	38	24	5	34	10.04	3.61	1.23	0.75	0.2	1.09	4.96	0.68	-2.86673	0.000398714	0.0148994	RE1
Capana06g001127	42	24	24	7	4	5	3.18	2.21	1.94	0.55	0.41	0.4	2.44333	0.453333	-2.43021	0.000398928	0.0148994	SRG1
Capana08g002330	2357	1032	1557	2460	2926	3943	136.95	73.06	96.74	147.68	227.52	241.34	102.25	205.513	1.00713	0.000400082	0.014923	TOGT1
Capana07g002271	4	3	3	20	25	16	0.73	0.67	0.58	3.76	6.09	3.07	0.66	4.30667	2.70603	0.000401666	0.0149625	--
Capana06g000453	185	198	206	304	468	388	34.88	45.49	41.53	59.22	118.08	77.06	40.6333	84.7867	1.06117	0.000404478	0.0150475	At1g07790
Capana08g000936	501	78	388	744	1335	1125	26.85	5.09	22.24	41.2	95.76	63.52	18.06	66.8267	1.88763	0.000405033	0.0150485	GPAT4
Capana03g000424	225	662	628	1204	1859	1376	16.31	58.46	48.67	90.15	180.3	105.06	41.1467	125.17	1.60504	0.00040714	0.0151071	--
Capana05g001398	107	122	94	51	32	45	16.97	23.57	15.94	8.36	6.79	7.52	18.8267	7.55667	-1.31696	0.000409405	0.0151642	--
Capana01g002623	1060	1745	1956	713	511	789	55.06	110.45	108.65	38.27	35.52	43.18	91.3867	38.99	-1.22888	0.000410156	0.0151642	CCD1
Capana01g003704	226	288	493	644	931	796	10.21	15.85	23.81	30.05	56.27	37.87	16.6233	41.3967	1.3163	0.000410448	0.0151642	NCED2
Capana05g001239	1	5	15	40	31	75	0.04	0.27	0.71	1.82	1.83	3.48	0.34	2.37667	2.80533	0.000410808	0.0151642	NPF6.2
Capana12g000382	5033	2148	3071	5230	6360	7623	395.6	205.72	258.12	424.72	669.01	631.23	286.48	574.987	1.00509	0.00041272	0.0152151	DBR
MSTRG.24295	156	141	164	86	53	57	3.13	3.44	3.52	1.78	1.42	1.2	3.36333	1.46667	-1.19735	0.000420729	0.0154903	--
Capana06g001434	1895	1113	1483	934	421	513	185.78	132.95	155.47	94.6	55.24	52.98	158.067	67.6067	-1.2253	0.000423272	0.0155562	--
Capana07g001902	705	120	107	35	5	73	42.24	8.76	6.85	2.17	0.4	4.61	19.2833	2.39333	-3.01026	0.000423611	0.0155562	SLSG
Capana09g001520	3244	3179	4716	2193	1375	1470	305.8	365.14	475.38	213.58	173.46	145.99	382.107	177.677	-1.10472	0.000426243	0.0156313	LHCB4.1
Capana09g001828	54	27	29	78	64	158	3.63	2.21	2.08	5.42	5.76	11.19	2.64	7.45667	1.49799	0.000426751	0.0156313	RLCK176
Capana10g001273	231	95	79	376	202	414	10.23	5.12	3.74	17.2	11.97	19.31	6.36333	16.16	1.34457	0.000431382	0.0157806	AGT3
Capana06g001632	73	48	53	129	74	185	7.81	6.26	6.06	14.26	10.59	20.85	6.71	15.2333	1.18285	0.000438351	0.016015	--
Capana08g002805	196	149	103	242	245	383	11.51	10.66	6.47	14.69	19.26	23.7	9.54667	19.2167	1.00929	0.000440141	0.0160188	THG1
Capana02g002373	4	1	2	8	37	23	0.15	0.05	0.08	0.32	1.89	0.93	0.0933333	1.04667	3.48727	0.000443121	0.0160861	--
Capana00g001394	6	9	2	6	42	137	0.62	1.11	0.18	0.59	5.64	14.42	0.636667	6.88333	3.4345	0.000445834	0.016164	--
Capana06g001497	15	59	114	298	304	200	2.66	12.75	21.62	54.61	72.16	37.37	12.3433	54.7133	2.14816	0.000447614	0.0162079	--
Capana02g001812	71	31	20	9	3	7	6.47	3.44	1.95	0.85	0.37	0.67	3.95333	0.63	-2.64965	0.000449897	0.0162603	IQD1
Capana05g000908	22	14	18	35	45	106	0.85	0.66	0.74	1.39	2.32	4.3	0.75	2.67	1.83188	0.0004502	0.0162603	MAP70.2
Capana08g000209	1114	5134	3766	952	809	942	135.29	759.7	489.06	119.45	131.48	120.52	461.35	123.817	-1.89766	0.000455357	0.0164257	Cacybp
Capana12g000820	2	0	0	6	41	14	0.19	0	0	0.59	5.25	1.41	0.0633333	2.41667	5.25391	0.000457348	0.0164559	BCAT2
MSTRG.28132	0	2	0	4	33	28	0	0.16	0	0.27	2.92	1.95	0.0533333	1.71333	5.00562	0.000460039	0.0165318	PNAE
Capana05g000287	656	734	1500	2107	2934	2004	74.62	101.74	182.46	247.64	446.66	240.16	119.607	311.487	1.38087	0.000462252	0.0165904	SAPK2
Capana01g000044	4	4	1	8	36	35	0.23	0.29	0.06	0.48	2.82	2.16	0.193333	1.82	3.23478	0.000465587	0.0166681	BDG3
Capana05g000500	1507	586	482	1794	2144	1944	188.1	89.12	64.33	231.35	358.13	255.62	113.85	281.7	1.30703	0.000468701	0.0167586	GIF1
Capana06g000100	29	11	30	45	65	142	1.18	0.55	1.31	1.89	3.54	6.09	1.01333	3.84	1.922	0.000471129	0.0168082	SULTR3;1
Capana04g000760	1	5	3	15	24	27	0.2	1.2	0.63	3.05	6.32	5.6	0.676667	4.99	2.88252	0.000471269	0.0168082	--
Capana06g000459	183	111	185	444	183	371	11.39	8.42	12.32	28.56	15.25	24.34	10.71	22.7167	1.08479	0.000472122	0.0168176	UFC
MSTRG.36334	17	32	41	85	60	122	0.51	1.17	1.3	2.61	2.4	3.85	0.993333	2.95333	1.57199	0.000473781	0.0168556	--
Capana09g001045	36	5	16	82	72	61	4.58	0.77	2.18	10.77	12.25	8.17	2.51	10.3967	2.05036	0.000476956	0.0169394	--
Capana05g000670	10825	4261	4390	12989	11039	14634	571.13	273.92	247.67	708.03	779.43	813.39	364.24	766.95	1.07424	0.000477324	0.0169394	At4g26390
Capana09g001164	28	25	36	138	43	83	1.8	1.96	2.47	9.15	3.69	5.61	2.07667	6.15	1.56632	0.000480813	0.0170419	--
MSTRG.22585	62	55	66	111	129	117	2	2.17	2.28	3.71	5.58	3.98	2.15	4.42333	1.0408	0.000482261	0.017072	OBE3
MSTRG.5364	21	21	2	0	0	0	1.16	1.41	0.12	0	0	0	0.896667	0.001	-9.80843	0.000489962	0.0173231	--
MSTRG.14389	143	105	97	192	161	373	2.13	2.03	1.52	2.84	3.43	5.73	1.89333	4	1.07907	0.00049399	0.0174005	TET8
Capana03g001772	409	715	806	318	197	215	88.21	187.9	185.89	70.86	56.86	48.85	154	58.8567	-1.38765	0.000494451	0.0174005	At5g17165
Capana12g001225	157	72	178	55	35	43	11.92	6.66	14.46	4.32	3.56	3.44	11.0133	3.77333	-1.54534	0.000497844	0.0174933	At4g09760
MSTRG.32186	137	150	52	44	13	21	4.52	6.52	1.98	1.74	0.61	0.74	4.34	1.03	-2.07505	0.000498823	0.0175061	--
Capana07g002065	494	593	565	292	222	161	56.43	82.54	69.02	34.46	33.94	19.38	69.33	29.26	-1.24455	0.000507316	0.0177785	RPL13
Capana04g000637	65	48	59	16	17	23	3.71	3.34	3.6	0.94	1.3	1.38	3.55	1.20667	-1.55679	0.000513151	0.0179139	--
Capana12g002278	7	26	13	38	52	149	0.41	1.85	0.81	2.31	4.12	9.3	1.02333	5.24333	2.35721	0.000514215	0.0179139	UGT94E5
Capana02g003041	3	4	1	22	16	18	0.4	0.65	0.14	3.02	2.84	2.52	0.396667	2.79333	2.81599	0.000530143	0.0184013	ARF2-A
Capana00g003172	7	9	17	0	0	0	0.79	1.19	2	0	0	0	1.32667	0.001	-10.3736	0.000531646	0.0184311	--
MSTRG.34841	200	69	81	204	294	354	7.9	3.6	4.94	8.56	14.86	12.41	5.48	11.9433	1.12396	0.000534302	0.0184782	STY17
Capana10g001270	4	0	0	42	13	13	0.34	0	0	3.68	1.47	1.16	0.113333	2.10333	4.21403	0.000539071	0.0186205	PNC1
Capana08g000954	9	0	8	18	45	65	0.34	0	0.32	0.7	2.28	2.59	0.22	1.85667	3.07714	0.000545012	0.0187974	FRO2
Capana02g003358	283	138	1135	100	66	131	31.79	18.89	136.34	11.61	9.92	15.5	62.34	12.3433	-2.33643	0.000546232	0.0187974	EXPA10
Capana03g000549	81	62	36	106	116	247	5.01	4.67	2.38	6.77	9.6	16.09	4.02	10.82	1.42843	0.00054683	0.0187974	HST
Capana03g004229	69	81	49	15	23	14	12	17.17	9.11	2.7	5.35	2.57	12.76	3.54	-1.84981	0.000554628	0.0190424	--
Capana08g001344	259	243	186	94	107	85	37.14	42.46	28.52	13.93	20.53	12.84	36.04	15.7667	-1.19272	0.000557653	0.0191233	nip7
Capana03g001211	26	26	16	45	51	124	1	1.22	0.66	1.8	2.64	5.05	0.96	3.16333	1.72034	0.000560519	0.0191757	FRO8
Capana10g001059	3121	4137	7131	10668	11540	9516	198.45	320.52	484.86	700.83	981.99	637.45	334.61	773.423	1.20878	0.000560527	0.0191757	PILS6
Capana10g000588	0	0	1	1	20	40	0	0	0.06	0.06	1.59	2.5	0.02	1.38333	6.11201	0.000562523	0.0192209	TSB
MSTRG.5371	200	291	471	655	562	1061	4.75	9.01	17.72	24.21	27.36	37.25	10.4933	29.6067	1.49645	0.000564794	0.0192754	--
Capana03g003299	10	2	5	43	22	22	1.4	0.34	0.75	6.21	4.11	3.24	0.83	4.52	2.44514	0.000572225	0.0194591	--
MSTRG.9574	8	562	156	14	2	5	0.77	65.78	16.02	1.39	0.26	0.51	27.5233	0.72	-5.25651	0.000582176	0.0197739	--
Capana09g000688	425	431	544	201	15	52	55.89	69.07	76.5	27.31	2.64	7.2	67.1533	12.3833	-2.43906	0.000591552	0.0200684	XTH16
Capana04g000459	2	3	2	16	17	17	0.12	0.22	0.13	1.01	1.39	1.09	0.156667	1.16333	2.89249	0.000593766	0.0201086	JGB
Capana01g000223	67	230	114	27	33	41	1.94	8.11	3.53	0.81	1.28	1.25	4.52667	1.11333	-2.02356	0.000594149	0.0201086	HMA5
MSTRG.35168	1	135	100	1	0	0	0.09	14.4	9.36	0.09	0	0	7.95	0.03	-8.04985	0.00059858	0.0202346	--
Capana03g002459	8	1	2	23	31	19	0.45	0.07	0.12	1.35	2.35	1.13	0.213333	1.61	2.91588	0.000606079	0.0204154	--
MSTRG.33699	63	320	181	57	34	33	5.56	34.43	17.09	5.2	4.02	3.07	19.0267	4.09667	-2.2155	0.000614733	0.0206581	--
Capana06g000814	8	2	5	73	17	16	0.64	0.19	0.43	6	1.81	1.34	0.42	3.05	2.86035	0.000617218	0.0207171	--
Capana07g000527	15	2	5	23	18	142	0.56	0.09	0.2	0.88	0.9	5.57	0.283333	2.45	3.11221	0.000626429	0.020991	CNGC13
Capana04g001793	281	227	241	159	85	109	19.83	19.52	18.19	11.59	8.03	8.1	19.18	9.24	-1.05364	0.000626848	0.020991	aroB'
Capana06g000366	12	47	33	1	5	3	2.86	13.66	8.42	0.25	1.6	0.75	8.31333	0.866667	-3.26188	0.00063079	0.0210981	--
Capana07g000049	28	7	14	62	30	86	1.05	0.32	0.56	2.39	1.5	3.38	0.643333	2.42333	1.91335	0.000633849	0.0211756	XA21
MSTRG.32246	312	369	536	187	131	73	19.78	30.23	37.3	13.1	11.68	5.35	29.1033	10.0433	-1.53495	0.000636277	0.0212083	ZOG1
Capana03g003015	136	173	168	78	57	44	12.96	20.08	17.11	7.68	7.27	4.42	16.7167	6.45667	-1.37243	0.000636808	0.0212083	Mge1
Capana02g002906	370	157	439	870	548	664	19.33	10	24.53	46.96	38.32	36.55	17.9533	40.61	1.17758	0.000637061	0.0212083	SS4
Capana01g002598	88	28	60	6	9	20	4.75	1.84	3.47	0.33	0.65	1.14	3.35333	0.706667	-2.24649	0.000638157	0.02122	B'KAPPA
MSTRG.22603	537	380	296	229	77	87	15.47	13.34	9.12	6.81	2.97	2.64	12.6433	4.14	-1.61067	0.000640173	0.0212622	--
Capana05g000642	0	0	7	15	60	32	0	0	0.38	0.79	4.07	1.71	0.126667	2.19	4.11182	0.000647525	0.0214655	At3g47200
MSTRG.28116	1397	2264	7201	14580	13621	9057	75.94	149.95	418.55	818.79	990.82	518.63	214.813	776.08	1.85312	0.00066059	0.0218362	--
Capana11g001281	3252	5241	4208	1839	1865	2081	225.39	442.59	311.86	131.68	172.98	151.94	326.613	152.2	-1.10162	0.000672931	0.0221877	EO
Capana11g001383	128	5	389	5981	3441	1683	22.41	1.07	72.82	1081.81	806.18	310.4	32.1	732.797	4.51277	0.000673486	0.0221877	MLP423
MSTRG.16563	2	0	25	62	81	138	0.06	0	0.8	1.92	3.25	4.36	0.286667	3.17667	3.47007	0.000675377	0.0222243	APRR5
Capana08g002334	2	24	110	3	1	3	0.12	1.74	6.99	0.18	0.08	0.19	2.95	0.15	-4.29768	0.000676275	0.0222281	TOGT1
Capana09g000146	54	35	29	7	11	8	5.47	4.32	3.14	0.73	1.49	0.85	4.31	1.02333	-2.07441	0.000681172	0.0223633	LHCA6
Capana10g001796	1295	459	512	305	196	318	45.82	19.79	19.37	11.15	9.28	11.85	28.3267	10.76	-1.39648	0.000682098	0.0223679	SBT1.7
Capana04g000780	50	98	32	146	119	365	2.8	6.68	1.91	8.44	8.91	21.51	3.79667	12.9533	1.77052	0.000683322	0.0223823	AAP6
Capana02g000894	1659	1789	1973	989	610	363	145.69	191.43	185.28	89.73	71.69	33.58	174.133	65	-1.42168	0.000685109	0.0224151	--
Capana03g000471	71	75	46	26	13	21	4.08	5.25	2.83	1.54	1	1.27	4.05333	1.27	-1.67428	0.000689966	0.0225421	PNSB1
Capana08g001748	0	0	3	5	13	66	0	0	0.37	0.6	2.03	8.12	0.123333	3.58333	4.86067	0.000690574	0.0225421	At5g39130
MSTRG.9633	46	12	21	4	0	3	1.59	0.5	0.78	0.14	0	0.11	0.956667	0.0833333	-3.52105	0.000692989	0.0225951	TCS2
MSTRG.25366	1	2	0	30	10	10	0.09	0.21	0	2.71	1.17	0.92	0.1	1.6	4	0.000697856	0.0227147	--
MSTRG.6083	2	0	1	14	16	12	0.18	0	0.1	1.29	1.86	1.1	0.0933333	1.41667	3.92396	0.000698251	0.0227147	--
Capana06g002616	5475	1853	4632	8262	5853	11195	227.79	93.94	206.08	355.15	325.89	490.69	175.937	390.577	1.15055	0.000705266	0.0229167	THIC
MSTRG.27775	15	11	11	61	22	41	0.71	0.64	0.56	3	1.4	2.05	0.636667	2.15	1.75573	0.000707336	0.0229454	AMC1
Capana04g001605	46	66	79	199	106	132	2.75	4.81	5.05	12.29	8.48	8.31	4.20333	9.69333	1.20546	0.00070776	0.0229454	VIP2
Capana08g001650	195	187	162	76	82	97	8.6	10.05	7.64	3.46	4.84	4.51	8.76333	4.27	-1.03724	0.000710471	0.0230072	STR6
Capana07g002322	964	468	590	243	173	412	46.66	27.6	30.54	12.15	11.21	21.01	34.9333	14.79	-1.23998	0.000713138	0.0230673	MAP65-1
Capana03g004339	366	690	465	216	63	220	69.98	160.76	95.08	42.67	16.12	44.32	108.607	34.37	-1.65989	0.00071416	0.0230681	LIR1
Capana01g003087	63	68	67	268	159	90	4.64	6.1	5.28	20.4	15.67	6.98	5.34	14.35	1.42614	0.000718945	0.0231676	At5g18840
Capana03g004129	6	6	104	287	1497	851	1.1	1.34	20.4	54.38	367.43	164.43	7.61333	195.413	4.68186	0.000719489	0.0231676	--
Capana08g002449	32	64	37	10	10	3	4.01	9.87	5.01	1.31	1.69	0.44	6.29667	1.14667	-2.45714	0.000721541	0.0231812	SABP2
Capana09g001839	7	5	7	15	29	43	0.38	0.33	0.4	0.83	2.08	2.43	0.37	1.78	2.26628	0.000723092	0.0232049	IP5P8
Capana06g001951	38	32	69	138	99	98	2.96	3.04	5.75	11.11	10.32	8.04	3.91667	9.82333	1.32659	0.000727108	0.0232973	At1g28695
Capana07g000282	647	388	354	587	995	1240	33.87	24.75	19.82	31.75	69.71	68.39	26.1467	56.6167	1.1146	0.000727605	0.0232973	STP7
Capana12g000630	8	7	3	24	18	40	1.25	1.34	0.5	3.89	3.78	6.61	1.03	4.76	2.20832	0.000735862	0.0235352	ROQ1
Capana02g002589	39	3	16	0	0	1	2.81	0.26	1.23	0	0	0.08	1.43333	0.0266667	-5.74819	0.000739684	0.0236309	--
MSTRG.20952	15	5	12	0	0	0	1.57	0.64	1.35	0	0	0	1.18667	0.001	-10.2127	0.00074344	0.0237243	--
Capana07g001954	1434	507	617	344	190	394	59.94	25.82	27.58	14.86	10.63	17.35	37.78	14.28	-1.40363	0.000748177	0.0238183	MPK10
Capana10g002142	7	1	6	26	17	31	0.48	0.08	0.44	1.87	1.57	2.23	0.333333	1.89	2.50335	0.000748463	0.0238183	At5g07050
Capana12g002148	3	8	7	27	19	37	0.41	1.35	1.03	3.86	3.52	5.39	0.93	4.25667	2.19442	0.000749627	0.0238183	DIR21
MSTRG.26361	9	0	3	8	63	51	0.56	0	0.2	0.52	5.29	3.37	0.253333	3.06	3.59442	0.000749729	0.0238183	--
Capana02g002829	231	65	135	207	426	532	13.42	4.6	8.39	12.43	33.13	32.57	8.80333	26.0433	1.56479	0.000762723	0.0241629	DTX14
Capana00g004915	102	39	115	27	18	27	6.72	3.13	8.11	1.84	1.59	1.87	5.98667	1.76667	-1.76072	0.000763121	0.0241629	MSR1
Capana01g002758	3	4	24	16	89	148	0.59	0.96	5.01	3.29	23.51	30.68	2.18667	19.16	3.13129	0.000767414	0.0242719	HTR2
Capana06g001685	1	4	3	44	11	15	0.11	0.55	0.36	5.11	1.65	1.78	0.34	2.84667	3.06567	0.000769537	0.0242997	SWEET1
Capana06g000361	1655	556	699	1686	1967	2456	81.27	33.27	36.71	85.54	129.27	127.06	50.4167	113.957	1.17651	0.000769997	0.0242997	--
MSTRG.28151	294	59	66	31	28	23	21.31	5.21	5.11	2.32	2.72	1.76	10.5433	2.26667	-2.21769	0.000771378	0.0243163	--
Capana03g001942	84	63	97	110	204	239	3.44	3.14	4.24	4.65	11.17	10.3	3.60667	8.70667	1.27145	0.000785232	0.0247257	YSL3
Capana06g001473	118	98	57	175	152	202	22.4	22.67	11.57	34.33	38.62	40.4	18.88	37.7833	1.00089	0.000787214	0.0247608	--
MSTRG.25166	36	23	18	62	76	56	3.92	3.05	2.1	6.97	11.07	6.42	3.02333	8.15333	1.43125	0.000799267	0.0251121	--
Capana11g001122	1510	1482	1685	899	612	416	197.62	236.33	235.81	121.56	107.19	57.36	223.253	95.37	-1.22707	0.000803519	0.0251628	HHL1
MSTRG.11455	87	68	116	44	19	28	10.39	9.9	14.82	5.43	3.04	3.52	11.7033	3.99667	-1.55005	0.000804436	0.0251628	--
Capana01g001693	80	112	268	441	660	316	3.48	5.93	12.46	19.81	38.41	14.48	7.29	24.2333	1.733	0.000804606	0.0251628	IRKI
Capana06g001083	12	12	29	30	54	179	0.6	0.74	1.56	1.56	3.64	9.5	0.966667	4.9	2.34169	0.000805344	0.0251628	4CL2
Capana06g000360	2	0	1	6	13	33	0.1	0	0.05	0.31	0.88	1.75	0.05	0.98	4.29278	0.00081037	0.025266	CDC6B
Capana05g002063	159	211	252	72	52	119	11.37	18.39	19.27	5.32	4.98	8.97	16.3433	6.42333	-1.34731	0.000813646	0.0253404	DREB2A
MSTRG.31703	4	63	42	1	3	4	0.13	2.56	1.5	0.03	0.13	0.14	1.39667	0.1	-3.80392	0.000819177	0.0254848	--
MSTRG.9792	0	16	2	66	40	69	0	1.31	0.14	4.59	3.61	4.9	0.483333	4.36667	3.17544	0.000836841	0.0259776	--
Capana09g000223	25	17	9	98	32	49	1.02	0.85	0.39	4.15	1.75	2.12	0.753333	2.67333	1.82728	0.000844144	0.0261758	PAO5
Capana11g001333	302	196	379	972	426	493	44.74	35.38	60.03	148.76	84.45	76.94	46.7167	103.383	1.14599	0.000845513	0.0261898	ALDH2B7
MSTRG.16606	40	99	73	10	2	25	2.54	7.65	4.95	0.65	0.17	1.67	5.04667	0.83	-2.60415	0.000857552	0.0265179	--
Capana06g001371	4	0	6	48	16	18	0.49	0	0.79	6.11	2.64	2.33	0.426667	3.69333	3.11374	0.000857966	0.0265179	--
Capana07g000069	0	11	37	228	374	977	0	1.31	3.88	23.09	49.07	100.91	1.73	57.69	5.05948	0.000859422	0.0265285	--
Capana08g000145	0	0	1	22	5	11	0	0	0.08	1.67	0.49	0.85	0.0266667	1.00333	5.23362	0.000860173	0.0265285	ASAT3
Capana01g000933	588	301	491	227	94	241	26.49	16.55	23.65	10.6	5.65	11.45	22.23	9.23333	-1.26758	0.000866898	0.0266863	ERD3
MSTRG.16982	56	721	652	99	77	74	5.43	86.59	69.23	10.12	10.4	7.5	53.75	9.34	-2.52477	0.000870547	0.0267616	--
Capana02g003579	9	989	1042	39	14	9	1.71	228.8	211.55	7.65	3.56	1.8	147.353	4.33667	-5.08655	0.000875509	0.0268851	HSP16.9C
Capana02g000334	16	11	9	68	28	30	3.4	2.85	2.04	14.91	7.95	6.71	2.76333	9.85667	1.83469	0.000878141	0.026908	PP2A9
Capana04g000751	56	45	120	214	171	161	3.91	3.83	8.96	15.44	15.98	11.85	5.56667	14.4233	1.37352	0.00088637	0.0271309	BCAT2
Capana08g002012	428	413	571	235	174	97	44.73	52.59	63.8	25.37	24.33	10.68	53.7067	20.1267	-1.41599	0.000891469	0.0272577	CAP10A
Capana07g001777	141	31	43	19	4	14	14.91	3.99	4.86	2.08	0.57	1.56	7.92	1.40333	-2.49664	0.000895233	0.0273435	FLA9
Capana12g000414	61	60	78	20	22	8	4.61	5.52	6.3	1.56	2.22	0.64	5.47667	1.47333	-1.89421	0.000920242	0.0279575	COL4
Capana08g002591	71	42	68	20	17	24	4.92	3.55	5.04	1.43	1.58	1.75	4.50333	1.58667	-1.50499	0.000922687	0.0279783	At1g47790
Capana04g000078	996	527	404	273	222	309	29.61	19.09	12.84	8.38	8.83	9.68	20.5133	8.96333	-1.19445	0.000922891	0.0279783	NLP5
Capana06g001073	79	50	85	126	104	232	4.58	3.53	5.27	7.58	8.07	14.16	4.46	9.93667	1.15572	0.000934937	0.0282833	--
Capana00g000315	163	203	118	280	239	658	9.52	14.41	7.33	16.87	18.6	40.36	10.42	25.2767	1.27845	0.000936146	0.0282899	BURP17
Capana02g001118	22	202	154	24	23	15	2.14	23.96	16.03	2.41	3	1.54	14.0433	2.31667	-2.59976	0.000939631	0.0283351	--
Capana09g001583	16	7	20	55	23	81	1.04	0.55	1.39	3.69	2	5.54	0.993333	3.74333	1.91397	0.000944341	0.028447	ANTR3
Capana01g000491	217	371	216	724	621	428	15	31.25	15.97	51.71	57.45	31.17	20.74	46.7767	1.17337	0.000946425	0.028453	CYP75B137
Capana08g001155	2050	679	748	440	322	484	157.91	63.73	61.61	35.02	33.19	39.28	94.4167	35.83	-1.39787	0.000946537	0.028453	LNK3
Capana03g001016	41	2768	2517	107	10	70	5.73	471.14	375.98	15.44	1.87	10.3	284.283	9.20333	-4.94903	0.00094982	0.0285216	HSP22.0
Capana12g002500	56	24	311	1226	1621	893	3.56	1.86	21.15	80.54	137.94	59.82	8.85667	92.7667	3.38877	0.000959341	0.0286913	PHT1
Capana02g000842	3958	982	1597	868	594	637	226.56	68.49	97.75	51.33	45.5	38.41	130.933	45.08	-1.53827	0.000959498	0.0286913	CDF2
Capana02g000893	7	13	21	0	1	0	0.61	1.39	1.97	0	0.12	0	1.32333	0.04	-5.04803	0.000964154	0.0288003	--
Capana09g001997	418	471	471	292	168	188	63.67	87.42	76.72	45.95	34.25	30.17	75.9367	36.79	-1.04548	0.000974401	0.0290759	--
Capana00g002166	175	3	136	5	9	13	13.25	0.28	11.01	0.39	0.91	1.04	8.18	0.78	-3.39055	0.00097969	0.0291422	At1g05030
Capana05g000298	273	262	251	111	135	108	21.84	25.54	21.47	9.17	14.45	9.1	22.95	10.9067	-1.07328	0.000982227	0.0291568	--
Capana11g001853	8	2	3	8	14	111	0.5	0.15	0.2	0.52	1.17	7.3	0.283333	2.99667	3.40279	0.000984609	0.0291971	KCS20
MSTRG.4490	13	5	12	0	0	0	3.48	1.63	3.44	0	0	0	2.85	0.001	-11.4767	0.000989213	0.0293031	--
Capana11g000505	46	12	32	38	189	129	3.16	1.01	2.35	2.7	17.4	9.35	2.17333	9.81667	2.17532	0.000994231	0.0294212	AHT1
Capana02g003199	76	96	32	14	16	21	5.06	7.79	2.28	0.96	1.43	1.47	5.04333	1.28667	-1.97074	0.00100162	0.029609	COL2
Capana02g002266	193	553	727	173	139	110	10.75	37.53	43.3	9.96	10.36	6.46	30.5267	8.92667	-1.77388	0.00101324	0.0298907	RVE1
MSTRG.13598	29	62	175	26	8	6	2.82	7.35	18.21	2.61	1.04	0.62	9.46	1.42333	-2.73257	0.00102145	0.0301016	--
Capana10g001749	199	511	319	147	101	105	19.65	61.49	33.69	15	13.35	10.92	38.2767	13.09	-1.548	0.00102399	0.0301338	--
Capana05g000760	238	152	161	18	41	91	8.99	6.99	6.5	0.7	2.07	3.62	7.49333	2.13	-1.81475	0.00102466	0.0301338	HAK17
Capana03g002679	50	40	82	94	143	171	1.44	1.41	2.53	2.8	5.52	5.19	1.79333	4.50333	1.32835	0.0010305	0.0302745	HSL1
Capana12g002599	82	22	31	5	7	12	3.97	1.3	1.6	0.25	0.45	0.61	2.29	0.436667	-2.39074	0.00103316	0.0303213	HEXO3
Capana04g000785	66	7	27	184	95	96	2.29	0.3	1	6.59	4.41	3.5	1.19667	4.83333	2.014	0.00105644	0.0308806	CEPR1
Capana08g001692	1515	700	757	224	123	572	97.25	54.75	51.96	14.86	10.57	38.68	67.9867	21.37	-1.66966	0.00106047	0.0309323	PAE10
Capana00g002801	339	530	1450	335	82	103	34.38	65.49	157.17	35.09	11.1	11.02	85.68	19.07	-2.16765	0.00106049	0.0309323	CAB21
Capana12g000535	103	30	59	12	14	21	6.23	2.21	3.81	0.75	1.13	1.34	4.08333	1.07333	-1.92765	0.00106636	0.0310243	At1g76660
Capana02g002996	301	55	160	321	381	859	10.73	2.39	6.1	11.83	18.18	32.27	6.40667	20.76	1.69616	0.00106691	0.0310243	SBT1.7
Capana04g000366	1	1	2	20	5	23	0.15	0.18	0.31	3.01	0.98	3.53	0.213333	2.50667	3.55459	0.00107176	0.0311112	--
MSTRG.35467	15	15	19	2	0	2	1.5	1.77	1.98	0.2	0	0.22	1.75	0.14	-3.64386	0.00107208	0.0311112	DPB2
Capana07g000375	94	55	57	90	153	250	6.35	4.53	4.12	6.28	13.84	17.8	5	12.64	1.338	0.00107723	0.0312288	OPR3
Capana09g001593	28	241	95	32	6	20	2.88	30.22	10.45	3.4	0.83	2.17	14.5167	2.13333	-2.76653	0.0010913	0.0316044	--
Capana00g004452	0	0	0	26	6	2	0	0	0	2.4	0.72	0.19	0.001	1.10333	10.1077	0.00110886	0.0320154	At5g58770
Capana04g001357	3	8	4	18	22	34	0.35	1.15	0.5	2.19	3.47	4.22	0.666667	3.29333	2.30451	0.00111494	0.0321583	VTL1
MSTRG.18903	40	16	32	8	2	5	4.07	1.98	3.48	0.84	0.27	0.54	3.17667	0.55	-2.53001	0.00111777	0.0322074	--
Capana01g002196	16	1	11	57	23	59	0.96	0.07	0.71	3.54	1.85	3.74	0.58	3.04333	2.39153	0.00111982	0.0322339	ZAT9
Capana07g001899	7	11	2	39	14	59	0.44	0.84	0.13	2.54	1.18	3.92	0.47	2.54667	2.43788	0.00112667	0.0323984	HSFA4B
MSTRG.24157	7901	3005	12771	645	2744	1577	1196.74	554.67	2068.47	100.99	556.2	251.63	1273.29	302.94	-2.07146	0.00113637	0.0326114	--
Capana04g000559	5	5	13	26	34	32	0.27	0.32	0.74	1.43	2.42	1.79	0.443333	1.88	2.08427	0.00113974	0.0326751	--
Capana06g000386	320	7702	5674	513	222	334	55.66	1632.34	1055.34	92.19	51.68	61.2	914.447	68.3567	-3.74175	0.00116305	0.0332029	HSP17.5-M
MSTRG.31573	24	38	60	9	9	9	1.59	3.48	3.8	0.75	0.66	0.52	2.95667	0.643333	-2.20033	0.00116319	0.0332029	--
MSTRG.23735	37	94	41	9	10	0	2.42	7.5	2.87	0.61	0.88	0	4.26333	0.496667	-3.10163	0.00116397	0.0332029	--
Capana02g001322	2054	1607	2529	1246	727	563	173.03	165.02	227.84	108.46	82	50.01	188.63	80.1567	-1.23466	0.00116735	0.0332286	PSAF
Capana02g001716	40	5	4	29	84	199	0.94	0.14	0.1	0.7	2.64	4.92	0.393333	2.75333	2.80735	0.00116837	0.0332286	XA21
Capana04g000031	83	119	56	59	255	1088	4.74	8.28	3.42	3.48	19.49	65.47	5.48	29.48	2.42749	0.00118126	0.0335616	UGT74G1
MSTRG.26490	5	8	17	0	0	0	0.77	1.5	2.8	0	0	0	1.69	0.001	-10.7228	0.00118764	0.0337093	--
MSTRG.36583	93	83	83	39	30	44	4.17	4.53	3.98	1.81	1.8	2.08	4.22667	1.89667	-1.15605	0.00120284	0.0341027	--
Capana11g000374	52	54	63	89	95	167	3.8	4.81	4.92	6.72	9.29	12.85	4.51	9.62	1.09291	0.00120402	0.0341027	aifA
Capana03g004641	1519	2012	2856	1214	733	822	162.51	262.28	326.73	134.19	104.95	92.65	250.507	110.597	-1.17954	0.00120509	0.0341027	TSJT1
Capana00g000614	165	238	194	80	88	86	18.61	32.71	23.4	9.32	13.28	10.22	24.9067	10.94	-1.18692	0.00121532	0.0342562	D27
Capana01g004487	165	238	194	80	88	86	18.61	32.71	23.4	9.32	13.28	10.22	24.9067	10.94	-1.18692	0.00121532	0.0342562	D27
Capana00g001698	63	35	50	0	9	0	5.36	3.62	4.56	0	0.98	0	4.51333	0.326667	-3.7883	0.00121894	0.0342793	psbC
Capana06g001270	123	80	60	11	16	42	17.93	14.21	9.35	1.66	3.12	6.45	13.83	3.74333	-1.88541	0.00121975	0.0342793	PCR8
MSTRG.4166	122	9	196	254	1388	3900	17.54	1.5	30.2	37.79	267.33	591.28	16.4133	298.8	4.18624	0.00122974	0.0345259	CHI-B
Capana07g002350	99	40	37	157	88	164	4.54	2.23	1.81	7.44	5.4	7.92	2.86	6.92	1.27476	0.00124314	0.0348335	WRKY20
MSTRG.9478	10	38	7	1	1	0	2.12	9.83	1.59	0.22	0.28	0	4.51333	0.166667	-4.75916	0.00126196	0.0352568	--
Capana02g000813	3900	763	1159	662	229	650	234.18	55.82	74.42	41.07	18.4	41.12	121.473	33.53	-1.85712	0.00126564	0.0353163	COB
Capana07g002086	412	370	302	208	140	101	54.72	59.87	42.89	28.54	24.88	14.13	52.4933	22.5167	-1.22114	0.00126656	0.0353163	--
Capana11g000013	6	6	25	19	55	157	0.48	0.59	2.15	1.58	5.91	13.27	1.07333	6.92	2.68867	0.00127142	0.035417	8HGO
Capana02g002989	10	1	10	58	32	20	0.6	0.07	0.64	3.57	2.55	1.26	0.436667	2.46	2.49405	0.00129486	0.0359608	SCL32
Capana00g003454	64	20	56	197	99	87	5.15	1.96	4.82	16.38	10.66	7.38	3.97667	11.4733	1.52865	0.00129823	0.035988	MAPKKK20
MSTRG.25703	11	5	0	19	33	58	1.15	0.64	0	2.06	4.63	6.41	0.596667	4.36667	2.87154	0.00130524	0.0361471	At1g29970
Capana00g003466	144	193	135	76	60	72	12.6	20.58	12.64	6.87	7.03	6.64	15.2733	6.84667	-1.15754	0.00131035	0.0361833	--
Capana06g000176	603	593	357	168	225	270	60.21	72.15	38.12	17.33	30.07	28.4	56.8267	25.2667	-1.16933	0.00131177	0.0361874	At5g06060
MSTRG.10454	1	1	0	4	9	38	0.03	0.03	0	0.11	0.32	1.07	0.02	0.5	4.64386	0.00131905	0.0363078	AtMg00810
Capana08g001477	155	114	95	42	34	71	5.17	4.63	3.39	1.45	1.52	2.5	4.39667	1.82333	-1.26983	0.00131996	0.0363078	VAR3
Capana05g002560	14	33	39	63	83	104	0.56	1.62	1.68	2.62	4.46	4.4	1.28667	3.82667	1.57245	0.00132722	0.0364588	PAL
MSTRG.23992	137	33	39	14	10	20	7.71	2.26	2.35	0.81	0.75	1.19	4.10667	0.916667	-2.1635	0.00132801	0.0364588	--
MSTRG.22078	21	17	25	42	41	79	3.55	4.15	4.46	7.99	10.24	14.58	4.05333	10.9367	1.43199	0.00133031	0.0364816	--
Capana05g000811	69	44	17	74	100	290	1.84	1.43	0.49	2.04	3.57	8.16	1.25333	4.59	1.87272	0.0013314	0.0364816	RLP8
Capana08g001390	71	329	223	46	50	67	7.78	43.93	26.13	5.21	7.33	7.74	25.9467	6.76	-1.94045	0.00134527	0.0367556	At5g06060
Capana00g002981	222	143	122	89	46	72	16.53	12.98	9.72	6.85	4.58	5.65	13.0767	5.69333	-1.19965	0.00134748	0.0367807	At2g14440
Capana02g003628	433	59	88	30	12	59	10.12	1.68	2.2	0.72	0.38	1.45	4.66667	0.85	-2.45686	0.00135349	0.0368742	--
MSTRG.30370	62	13	29	0	6	3	3.52	0.9	1.76	0	0.46	0.18	2.06	0.213333	-3.27146	0.00137802	0.0374351	At1g06650
Capana01g004255	120	71	50	136	146	209	7.09	5.13	3.17	8.33	11.58	13.05	5.13	10.9867	1.09872	0.00138048	0.037453	--
MSTRG.3349	82	95	50	151	102	438	5.23	7.41	3.45	9.97	8.78	29.58	5.36333	16.11	1.58675	0.00138131	0.037453	--
MSTRG.26600	42	21	83	13	5	1	3.72	2.27	7.86	1.19	0.59	0.09	4.61667	0.623333	-2.88878	0.0013941	0.0377639	--
Capana10g001502	227	214	207	815	537	227	24.68	28.35	24.06	91.54	78.13	26	25.6967	65.2233	1.34381	0.00139671	0.0377986	ALS3
MSTRG.22612	59	82	38	11	18	19	3.89	6.59	2.68	0.75	1.59	1.32	4.38667	1.22	-1.84624	0.00140397	0.0379592	--
Capana06g003048	144	203	354	835	575	353	7.38	12.68	19.4	44.22	39.44	19.06	13.1533	34.24	1.38025	0.0014337	0.0387262	AAE1
Capana05g000494	71	62	113	146	121	399	5.35	5.66	9.02	11.3	12.13	31.47	6.67667	18.3	1.45464	0.00145702	0.0392816	At1g06620
Capana05g002207	136	109	92	63	36	38	8.96	8.75	6.48	4.29	3.18	2.64	8.06333	3.37	-1.25863	0.00145881	0.0392928	LPD1
Capana06g000941	160	253	143	88	65	54	9.3	17.91	8.88	5.28	5.05	3.31	12.03	4.54667	-1.40376	0.00147403	0.0395905	PP2AB2
MSTRG.16981	70	717	609	96	89	106	4.48	55.87	41.66	6.34	7.59	7.14	34.0033	7.02333	-2.27545	0.00148079	0.0396538	--
Capana05g000491	0	0	3	11	27	11	0	0	0.18	0.65	2.07	0.66	0.06	1.12667	4.23095	0.00148092	0.0396538	--
Capana08g001632	10	5	2	24	16	41	0.56	0.34	0.12	1.39	1.2	2.42	0.34	1.67	2.29624	0.00148175	0.0396538	At4g01990
Capana08g002314	126	117	65	23	33	47	23.76	26.88	13.1	4.48	8.33	9.34	21.2467	7.38333	-1.52489	0.00149185	0.0398436	CYCLASE2
Capana08g001043	122	56	86	86	207	642	6.92	3.87	5.22	5.04	15.72	38.39	5.33667	19.7167	1.8854	0.0014973	0.0399519	AS
Capana00g003677	190	140	122	38	56	82	11.75	10.55	8.07	2.43	4.63	5.34	10.1233	4.13333	-1.29231	0.00149949	0.0399729	NUP43
Capana06g000535	487	219	214	412	671	829	22.25	12.19	10.46	19.45	41.03	39.91	14.9667	33.4633	1.16083	0.00150339	0.0400394	CPN60A1
Capana01g001577	5	0	0	9	39	19	1.02	0	0	1.98	11.15	4.33	0.34	5.82	4.09741	0.0015081	0.0401112	LOX2.1
Capana04g000711	354	538	519	229	200	239	34.45	63.8	54.02	23.03	26.05	24.51	50.7567	24.53	-1.04905	0.0015089	0.0401112	--
Capana04g000024	85	106	62	28	30	34	6.99	10.62	5.45	2.38	3.3	2.94	7.68667	2.87333	-1.41963	0.00151704	0.0402899	LHCB7
Capana02g001614	3	6	3	41	14	15	0.11	0.26	0.11	1.51	0.67	0.56	0.16	0.913333	2.51307	0.00151916	0.0403087	SBT5.6
Capana01g001379	39	22	19	6	4	6	2.4	1.65	1.25	0.38	0.33	0.39	1.76667	0.366667	-2.26849	0.00153284	0.040596	GAE3
MSTRG.24586	4	1	0	1	145	127	0.08	0.03	0	0.02	4.09	2.82	0.0366667	2.31	5.97728	0.00155594	0.0410553	--
Capana02g003134	38	22	20	58	54	63	3.01	2.13	1.7	4.75	5.73	5.26	2.28	5.24667	1.20237	0.00156388	0.0412266	NHO1
Capana00g002331	224	212	300	139	103	113	33	38.06	47.26	21.16	20.31	17.54	39.44	19.67	-1.00366	0.00157104	0.0412972	COAD
Capana12g002404	5	1	5	19	13	28	0.37	0.09	0.39	1.45	1.28	2.17	0.283333	1.63333	2.52725	0.00158984	0.0416685	SLC1
Capana08g001518	66	81	115	188	210	149	8.77	13.11	16.33	25.8	37.32	20.85	12.7367	27.99	1.13592	0.00159088	0.0416685	HSP26-A
Capana05g000365	210	162	158	704	515	167	17.58	16.53	14.15	60.9	57.71	14.73	16.0867	44.4467	1.46621	0.00160127	0.0419021	ephA
Capana01g002806	80	9	82	234	205	154	3.24	0.44	3.55	9.79	11.11	6.57	2.41	9.15667	1.92579	0.00160322	0.0419147	LACS1
MSTRG.3401	8	3	21	0	0	0	0.45	0.2	1.26	0	0	0	0.636667	0.001	-9.31439	0.00161292	0.0421297	--
Capana12g001297	13	5	16	37	43	31	0.53	0.25	0.7	1.56	2.34	1.33	0.493333	1.74333	1.82121	0.00161597	0.042132	SULTR3;4
Capana05g000094	1247	431	925	2002	1771	1342	65.92	27.76	52.29	109.34	125.29	74.74	48.6567	103.123	1.08366	0.00162361	0.0422538	MUCI21
Capana02g003646	12	10	15	16	60	69	0.98	1	1.31	1.35	6.56	5.94	1.09667	4.61667	2.07373	0.00163045	0.0423546	TSO2
Capana12g000190	18529	8409	31154	9932	3244	5275	1183.77	654.59	2128.32	655.57	277.36	355.03	1322.23	429.32	-1.62284	0.00165845	0.0429645	SAM2
MSTRG.14489	16	4	4	21	43	38	1.23	0.37	0.33	1.66	4.42	3.07	0.643333	3.05	2.24517	0.00167314	0.043227	--
Capana02g003018	555	334	439	260	49	115	91.8	67.31	77.64	44.43	10.85	20.04	78.9167	25.1067	-1.65226	0.0016779	0.0433108	--
Capana03g000791	862	2002	1252	463	413	749	49.98	141.43	77.62	27.73	32.05	45.75	89.6767	35.1767	-1.35011	0.00169789	0.0437872	CHLP
Capana02g002296	127	214	288	78	78	78	23.61	48.48	57.26	14.98	19.41	15.28	43.1167	16.5567	-1.38083	0.00170133	0.0438362	MGST3
MSTRG.31853	508	768	667	314	237	398	21.51	39.63	30.2	13.74	13.43	17.76	30.4467	14.9767	-1.02357	0.00170896	0.0439929	At1g47790
Capana00g004921	6	10	22	1	0	0	0.17	0.35	0.68	0.03	0	0	0.4	0.01	-5.32193	0.00171857	0.0441224	GLR2.8
Capana03g000914	479	224	396	194	73	176	24.41	13.91	21.58	10.22	4.98	9.45	19.9667	8.21667	-1.28097	0.00172018	0.0441224	RRT1
Capana12g001184	16	109	99	7	16	14	2.51	20.82	16.59	1.13	3.36	2.31	13.3067	2.26667	-2.55351	0.00172416	0.0441847	OHP2
Capana11g000039	5911	8692	5663	2246	3041	3733	269.2	482.32	275.78	105.68	185.34	179.1	342.433	156.707	-1.12776	0.00173323	0.0443773	CPN60A1
Capana08g002559	3	2	1	21	12	11	0.31	0.26	0.11	2.28	1.68	1.22	0.226667	1.72667	2.92935	0.00173511	0.0443855	--
Capana06g002522	6	7	10	22	22	38	0.44	0.62	0.78	1.66	2.15	2.92	0.613333	2.24333	1.8709	0.00175063	0.0447424	FAD3
MSTRG.26601	11	44	14	2	0	4	1.06	5.16	1.44	0.2	0	0.41	2.55333	0.203333	-3.65046	0.00177366	0.0452263	--
Capana07g000358	1	1	1	8	6	29	0.07	0.09	0.08	0.59	0.58	2.2	0.08	1.12333	3.81164	0.00177751	0.0452263	ADIPOR1
Capana05g000181	3772	2991	3388	2368	783	1133	415.08	401.04	398.67	269.22	115.31	131.35	404.93	171.96	-1.2356	0.00177871	0.0452263	--
Capana07g001410	115	34	76	15	12	32	5.72	2.06	4.04	0.77	0.8	1.68	3.94	1.08333	-1.86272	0.00178209	0.0452623	Bp10
Capana03g001050	3	1	3	7	41	12	0.37	0.15	0.4	0.92	6.84	1.63	0.306667	3.13	3.35142	0.00181987	0.0460579	At1g18980
MSTRG.10550	41	31	19	3	8	6	5.56	5.13	2.76	0.42	1.45	0.86	4.48333	0.91	-2.30063	0.00182046	0.0460579	MPC1
Capana11g001593	11	7	12	44	29	23	0.51	0.39	0.59	2.1	1.79	1.12	0.496667	1.67	1.7495	0.0018215	0.0460579	NPF4.6
MSTRG.10941	307	1264	526	2554	866	4192	1.82	9.14	3.34	15.66	6.88	26.21	4.76667	16.25	1.76939	0.00186722	0.0470471	TY3B-I
MSTRG.5444	1	837	652	15	1	12	0.09	94.49	64.59	1.44	0.12	1.17	53.0567	0.91	-5.86552	0.00187247	0.0470728	--
Capana12g002800	22	39	69	89	87	241	3.26	7.04	10.93	13.62	17.25	37.61	7.07667	22.8267	1.68958	0.0018732	0.0470728	--
Capana01g000647	64	52	151	34	16	8	6.85	6.78	17.27	3.76	2.29	0.9	10.3	2.31667	-2.15252	0.00188155	0.0472411	lhcA-P4
Capana03g000311	5	1	5	10	18	42	0.73	0.18	0.78	1.51	3.53	6.48	0.563333	3.84	2.76905	0.00188499	0.0472856	AUX22
Capana04g001380	20	13	24	62	26	70	4.25	3.36	5.45	13.6	7.39	15.66	4.35333	12.2167	1.48866	0.00188866	0.0473361	SDC
MSTRG.16501	35	50	20	12	2	3	3.25	5.66	1.9	1.16	0.27	0.29	3.60333	0.573333	-2.65189	0.00190569	0.0476372	--
Capana00g000955	236	139	128	29	54	86	23.22	16.66	13.47	2.93	7.09	8.88	17.7833	6.3	-1.4971	0.00191086	0.0476503	DTX27
MSTRG.7888	22	31	24	23	60	336	1.34	2.31	1.57	1.45	4.91	21.62	1.74	9.32667	2.42227	0.00191123	0.0476503	AOX3
MSTRG.24500	291	93	149	342	306	391	9.57	4.6	5.09	12.04	14.92	12.72	6.42	13.2267	1.0428	0.00193093	0.0480575	--
MSTRG.3419	18	47	23	63	125	83	0.6	2.89	1.19	3.57	10.27	3.44	1.56	5.76	1.88452	0.00195852	0.048659	SPS
Capana05g001760	0	0	0	2	4	26	0	0	0	0.1	0.2	1.05	0.001	0.45	8.81378	0.00196519	0.0487823	ABCG11
Capana10g000387	237	61	135	203	518	399	20.37	6.34	12.39	17.99	59.58	36.06	13.0333	37.8767	1.5391	0.00197449	0.0489233	EPHX2
Capana05g000401	475	199	805	1056	1092	1260	34.15	17.43	61.89	78.44	105.07	95.43	37.8233	92.98	1.29764	0.00197481	0.0489233	At2g39510
Capana09g001539	270	277	268	2554	328	342	32.07	40.09	34.04	313.39	52.13	42.79	35.4	136.103	1.94288	0.00197728	0.0489233	Os04g0679100
Capana00g003571	315	263	249	154	130	95	46.66	47.47	39.44	23.57	25.77	14.83	44.5233	21.39	-1.05763	0.00197774	0.0489233	PSRP3
Capana03g002325	53	29	30	10	8	13	2.78	1.85	1.68	0.54	0.56	0.72	2.10333	0.606667	-1.7937	0.00200473	0.0494999	GEN2
Capana00g003278	188	111	113	57	60	63	4.08	2.94	2.62	1.28	1.74	1.44	3.21333	1.48667	-1.11199	0.00200626	0.0494999	At4g02110
Capana06g001915	4214	4940	7800	3412	1735	1464	554.2	791.61	1096.92	463.61	305.36	202.84	814.243	323.937	-1.32975	0.00201514	0.0496329	psaD
