# Supplementary material for: Integrative Metabolome and Transcriptome Analyses Provide Insights into Carotenoid Variation in Different-Colored Peppers
Source: Int J Mol Sci. 2023 Nov 21;24(23):16563. doi: 10.3390/ijms242316563 (PMC10706310; doi:10.3390/ijms242316563)
Supplement: Supplementary file 1 [file ijms-24-16563-s001.zip › Table S3.xlsx]

## Sheet: Table S3
Table S3: Differential expressions of genes in ZY3-vs-ZR3
Gene ID	ZY3-1_count	ZY3-2_count	ZY3-3_count	ZR3-1_count	ZR3-2_count	ZR3-3_count	ZY3-1_fpkm	ZY3-2_fpkm	ZY3-3_fpkm	ZR3-1_fpkm	ZR3-2_fpkm	ZR3-3_fpkm	ZY3_mean	ZR3_mean	log2(fc)	PValue	FDR	Symbol
Capana06g000615	300	627	364	560764	296338	349609	16.14	31.09	23.71	27443.2	21393.2	23827	23.6467	24221.1	10.0004	1.55055e-205	4.37194e-201	CCS
MSTRG.27460	36	21	27	1604	1413	1065	5.12	2.75	4.65	207.62	269.8	191.97	4.17333	223.13	5.74054	7.96574e-67	1.12301e-62	LTI6A
Capana00g002089	1684	2503	1090	19	9	5	139.94	191.73	109.74	1.44	1	0.5	147.137	0.98	-7.23016	3.77857e-59	3.55135e-55	psbA
MSTRG.22628	13	7	13	958	669	540	0.34	0.17	0.4	28.14	29.2	27.23	0.303333	28.19	6.53814	1.8146e-55	1.27911e-51	ULP1C
MSTRG.24189	1753	1721	685	17	9	13	58.76	53.18	27.81	0.52	0.4	0.55	46.5833	0.49	-6.57089	3.29561e-53	1.85846e-49	HSP70
Capana07g001653	206112	146498	88939	8095	5678	6665	16662.3	10917.4	8708.25	595.43	616.09	682.73	12096	631.417	-4.25979	4.2889e-50	2.0155e-46	CHI9
Capana01g000113	1866	1500	673	14	6	4	102.41	75.88	44.71	0.7	0.44	0.28	74.3333	0.473333	-7.29501	1.06612e-48	4.29433e-45	KAS1
Capana06g001231	9	21	9	3041	1296	4736	0.4	0.86	0.49	123.38	77.58	267.55	0.583333	156.17	8.06458	2.50563e-48	8.83109e-45	HTH
Capana01g000283	36019	35835	10161	122	208	80	3836.2	3518.29	1310.73	11.82	29.73	10.8	2888.41	17.45	-7.3709	6.71612e-46	2.10408e-42	AP24
Capana00g001211	953	1807	563	9	2	6	180.05	314.77	128.84	1.63	0.41	1.44	207.887	1.16	-7.48553	3.59236e-39	1.0129e-35	psbA
Capana12g001789	441	583	388	10	6	12	50.1	61.14	53.49	1.03	0.92	1.73	54.91	1.22667	-5.48425	1.42183e-38	3.64454e-35	rbcL
Capana05g001871	474	633	423	7	1	4	60.06	73.85	64.81	0.81	0.17	0.64	66.24	0.54	-6.9386	4.40951e-37	1.03609e-33	rbcL
MSTRG.35737	499	529	306	8	9	13	38.67	37.79	28.72	0.56	0.94	1.28	35.06	0.926667	-5.24163	1.13772e-35	2.46762e-32	--
Capana03g001476	925	927	795	17	7	29	60.84	56.24	63.34	1.01	0.58	2.42	60.14	1.33667	-5.49161	7.14385e-32	1.43877e-28	psbC
MSTRG.22941	0	5	2	3067	735	589	0	0.14	0.07	82.12	29.03	21.96	0.07	44.37	9.30801	1.18751e-31	2.2322e-28	--
MSTRG.20815	789	824	293	2	1	5	35.21	34.64	18.33	0.06	0.04	0.16	29.3933	0.0866667	-8.4058	6.38324e-30	1.12489e-26	AtMg00810
Capana07g000048	1663	707	880	6	2	16	75.14	29.44	48.16	0.25	0.12	0.94	50.9133	0.436667	-6.86537	3.83337e-28	6.35798e-25	psaA
Capana08g002211	741	666	280	4	12	2	110.49	91.54	50.57	0.54	2.4	0.38	84.2	1.10667	-6.24953	9.55208e-25	1.49628e-21	WIN2
Capana03g001474	727	273	344	12	5	9	50.84	17.56	29.15	0.75	0.47	0.75	32.5167	0.656667	-5.62987	1.20622e-24	1.79002e-21	psaA
Capana08g001236	3384	1220	1089	55	47	67	434.56	144.42	169.38	6.43	8.1	10.9	249.453	8.47667	-4.87913	1.78602e-24	2.51793e-21	WIN2
Capana03g001477	435	436	226	12	4	17	37.9	35.05	23.87	0.97	0.46	1.86	32.2733	1.09667	-4.87915	3.58716e-23	4.81637e-20	psbD
MSTRG.22655	720	1125	381	1	2	0	11.61	16.26	7.24	0.01	0.05	0	11.7033	0.02	-9.1927	3.85002e-23	4.93433e-20	MTACP2
MSTRG.20132	394	320	349	1	2	1	25.23	17.75	25.91	0.07	0.13	0.06	22.9633	0.0866667	-8.04964	2.29961e-22	2.81912e-19	--
MSTRG.14875	1802	204	1630	13	7	13	193.97	20.25	212.5	1.27	1.01	1.77	142.24	1.35	-6.71922	6.24835e-19	7.34077e-16	--
Capana05g000457	59	28	29	389	245	432	5.66	2.47	3.41	33.94	31.46	52.51	3.84667	39.3033	3.35297	3.33606e-17	3.76254e-14	PPCK1
Capana01g000577	357	570	506	3200	5267	4776	19.67	28.96	33.78	160.46	389.6	333.52	27.47	294.527	3.42247	6.59737e-17	6.93639e-14	At4g16563
Capana05g000760	361	158	141	9	2	2	13.57	5.47	6.42	0.31	0.1	0.1	8.48667	0.17	-5.64159	6.64217e-17	6.93639e-14	HAK17
MSTRG.4756	147	151	129	1	3	2	2.39	2.26	2.54	0.01	0.07	0.04	2.39667	0.04	-5.90489	1.06901e-16	1.07649e-13	GIP
Capana01g000285	8603	5490	1356	18	109	30	919.92	541.13	175.6	1.76	15.67	4.07	545.55	7.16667	-6.25027	1.9012e-16	1.84849e-13	OLPA
Capana05g001744	319	380	173	1347	896	931	11.55	12.69	7.59	44.39	43.56	42.73	10.61	43.56	2.03758	2.82842e-16	2.58737e-13	DDB_G0281669
MSTRG.7532	0	0	0	193	145	174	0	0	0	7.12	7.89	8.94	0.001	7.98333	12.9628	2.84468e-16	2.58737e-13	--
Capana04g001481	71	41	40	349	230	225	5.57	2.97	3.8	24.92	24.23	22.37	4.11333	23.84	2.535	5.89665e-16	5.19569e-13	--
MSTRG.5680	206	171	118	5	11	5	19.77	15.13	13.72	0.44	1.42	0.61	16.2067	0.823333	-4.29897	6.32254e-16	5.40213e-13	--
Capana03g000788	25366	11447	10713	788	1142	340	1880.67	782.36	962.01	53.16	113.64	31.94	1208.35	66.2467	-4.18904	8.37917e-16	6.9488e-13	GN1
Capana08g002459	0	0	0	242	197	100	0	0	0	18.74	22.5	10.76	0.001	17.3333	14.0813	1.03541e-15	8.34123e-13	--
MSTRG.27634	340	103	167	2	3	2	17.55	4.88	10.3	0.09	0.21	0.13	10.91	0.143333	-6.25013	1.13839e-15	8.9161e-13	--
Capana01g000288	4599	1951	668	9	43	4	485.94	190.06	85.5	0.86	6.08	0.53	253.833	2.49	-6.67159	1.68678e-15	1.28542e-12	OLPA
Capana02g000833	4947	5220	3352	12269	9007	9572	243.17	236.54	199.57	548.75	594.26	596.21	226.427	579.74	1.35636	3.47961e-15	2.58187e-12	CGS1
Capana00g000712	1001	358	515	18	7	35	36.55	12.07	22.78	0.58	0.34	1.63	23.8	0.85	-4.80735	7.50576e-15	5.29081e-12	psaB
Capana08g000733	1001	358	515	18	7	35	36.55	12.07	22.78	0.58	0.34	1.63	23.8	0.85	-4.80735	7.50576e-15	5.29081e-12	psaB
MSTRG.20442	167	160	211	0	0	0	9.75	8.61	14.92	0	0	0	11.0933	0.001	-13.4374	2.14365e-14	1.47421e-11	--
Capana08g001524	10263	9824	9023	41248	37322	24485	1202.84	1061.4	1280.83	4398.68	5871.1	3636.23	1181.69	4635.34	1.97182	2.74468e-14	1.8426e-11	SRP
MSTRG.27631	292	130	181	5	8	11	16.24	6.75	12.02	0.26	0.62	0.8	11.67	0.56	-4.38123	2.84571e-14	1.86599e-11	--
Capana08g000734	411	124	199	12	1	4	19.82	5.53	11.6	0.53	0.09	0.25	12.3167	0.29	-5.40842	4.86571e-14	3.11804e-11	psaA
Capana05g001954	700	876	748	2921	2805	3299	60.41	69.69	78.18	229.36	324.91	360.75	69.4267	305.007	2.13528	7.38159e-14	4.62514e-11	CYP71P1
MSTRG.14874	392	102	160	0	0	0	40.26	9.65	19.92	0	0	0	23.2767	0.001	-14.5066	8.56853e-14	5.25214e-11	--
Capana05g000885	197	274	208	2	0	0	7.01	8.99	8.97	0.06	0	0	8.32333	0.02	-8.70102	1.05692e-13	6.34063e-11	OBE3
MSTRG.29851	3	4	1	76	73	63	0.22	0.27	0.09	5.01	7.09	5.78	0.193333	5.96	4.94615	3.27809e-13	1.9256e-10	--
MSTRG.21026	141	113	148	0	0	0	11.24	8.3	14.29	0	0	0	11.2767	0.001	-13.4611	3.39132e-13	1.95146e-10	--
Capana08g002791	3169	3868	2191	10032	12000	11091	162.01	182.29	135.66	466.64	823.4	718.45	159.987	669.497	2.06513	3.4914e-13	1.96887e-10	Bp10
Capana00g002920	486	377	313	2189	2515	1169	9.51	6.8	7.42	38.96	66.03	28.98	7.91	44.6567	2.49713	4.82303e-13	2.66647e-10	ABCG32
MSTRG.16556	326	239	137	1	0	0	23.57	15.91	11.74	0.07	0	0	17.0733	0.0233333	-9.51514	4.96815e-13	2.69388e-10	--
Capana03g001274	723	170	222	20	15	15	38.35	8.31	14.26	0.97	1.07	1.01	20.3067	1.01667	-4.32003	5.5191e-13	2.93616e-10	CYP71A4
MSTRG.8322	31	6	17	292	175	437	1.55	0.29	1.03	13.63	12	28.46	0.956667	18.03	4.23624	6.57441e-13	3.43282e-10	--
MSTRG.19939	0	1	0	166	118	137	0	0.06	0	10.59	11.11	12.18	0.02	11.2933	9.14126	8.07288e-13	4.1386e-10	--
Capana03g000986	82	98	68	790	305	266	3.22	3.55	3.24	28.25	16.09	13.24	3.33667	19.1933	2.52413	2.85652e-12	1.40077e-09	PUB19
Capana03g004566	1902	14	1166	1	1	0	225.88	1.53	167.71	0.11	0.16	0	131.707	0.09	-10.5151	2.85997e-12	1.40077e-09	GSTU9
MSTRG.34768	99	127	82	0	0	0	10.27	12.22	10.57	0	0	0	11.02	0.001	-13.4278	2.88143e-12	1.40077e-09	--
Capana03g000892	207	940	184	8	18	7	11.82	49.48	12.73	0.42	1.38	0.51	24.6767	0.77	-5.00215	3.02063e-12	1.44355e-09	CYP75B2
MSTRG.22702	174	171	114	1	1	0	12.23	11.1	9.68	0.06	0.1	0	11.0033	0.0533333	-7.68869	3.9202e-12	1.84223e-09	--
MSTRG.20243	0	3	2	121	53	56	0	0.14	0.13	5.77	3.73	3.72	0.09	4.40667	5.61362	5.215e-12	2.41053e-09	--
MSTRG.5097	137	99	119	12	8	11	7.29	4.85	7.67	0.58	0.57	0.74	6.60333	0.63	-3.38977	9.17365e-12	4.17194e-09	rps18
MSTRG.7489	137	112	100	638	706	334	8.01	6.16	7.16	34.54	56.19	25.2	7.11	38.6433	2.4423	9.66169e-12	4.30433e-09	--
Capana11g000459	833	155	565	6248	4939	9289	16.15	2.77	13.27	110.25	128.56	228.25	10.73	155.687	3.85892	9.77008e-12	4.30433e-09	AAO4
MSTRG.8247	3	0	0	92	72	72	0.11	0	0	3.01	3.47	3.29	0.0366667	3.25667	6.47278	1.03234e-11	4.47814e-09	--
Capana01g000282	493	66	75	0	0	0	111.19	13.72	20.49	0	0	0	48.4667	0.001	-15.5647	1.06674e-11	4.55722e-09	TIMPA
MSTRG.6956	81	94	92	0	0	0	4.89	5.23	6.73	0	0	0	5.61667	0.001	-12.4555	1.50423e-11	6.33035e-09	--
Capana08g002207	975	1286	799	3083	2380	1999	13.09	15.92	12.99	37.66	42.89	34.01	14	38.1867	1.44764	2.10795e-11	8.74057e-09	TOR
Capana00g001154	201	141	211	11	9	20	10.6	6.85	13.48	0.53	0.61	1.34	10.31	0.826667	-3.64059	2.21377e-11	9.0463e-09	psbB
MSTRG.17737	1	3	3	76	83	42	0.06	0.17	0.23	4.36	7.03	3.36	0.153333	4.91667	5.00294	3.19966e-11	1.28882e-08	FIT
Capana00g001008	216	233	135	41	33	22	13.51	13.44	10.23	2.33	2.77	1.74	12.3933	2.28	-2.44246	3.43265e-11	1.3632e-08	At2g04740
Capana01g001831	129	212	244	22	4	11	19.78	29.97	45.32	3.07	0.82	2.14	31.69	2.01	-3.97876	3.82785e-11	1.49903e-08	--
Capana00g004919	25	17	17	109	100	136	0.71	0.45	0.59	2.82	3.82	4.9	0.583333	3.84667	2.72122	1.10062e-10	4.25112e-08	GLR2.8
MSTRG.5763	32507	12299	21802	2570	2788	2931	6322.13	2205.09	5135.61	454.72	727.66	722.32	4554.28	634.9	-2.84262	1.26436e-10	4.81755e-08	D1
Capana00g005111	3121	3969	3025	9180	8734	8185	137.77	161.51	161.73	368.72	517.49	457.83	153.67	448.013	1.54371	1.37444e-10	5.16716e-08	SCL8
MSTRG.20988	85	62	62	0	0	0	5.33	3.59	4.71	0	0	0	4.54333	0.001	-12.1495	1.62874e-10	6.04263e-08	--
Capana03g002218	792	1072	418	166	134	83	67.7	84.47	43.27	12.91	15.37	8.99	65.1467	12.4233	-2.39064	1.99568e-10	7.30781e-08	TIC32
Capana03g003555	1166	1223	1086	3231	2478	2200	54.33	52.53	61.29	136.98	154.98	129.89	56.05	140.617	1.32698	2.366e-10	8.5528e-08	TIR1
Capana08g002398	278	354	164	61	26	45	23.91	28.07	17.09	4.77	3	4.91	23.0233	4.22667	-2.4455	3.67708e-10	1.31239e-07	CXE12
Capana01g003238	1046	1395	1107	392	164	142	64.24	78.98	82.35	21.91	13.52	11.05	75.19	15.4933	-2.27889	3.77728e-10	1.3313e-07	MFSD12
Capana06g001476	63	12	11	2427	213	297	5.38	0.95	1.14	188.75	24.44	32.17	2.49	81.7867	5.03765	4.12352e-10	1.43539e-07	PLR_Lp1
MSTRG.2598	57	21	41	294	195	449	5.67	1.92	4.89	26.58	26.08	56.52	4.16	36.3933	3.12902	4.17917e-10	1.43702e-07	PPCK1
MSTRG.20486	73	63	50	0	0	0	10.13	8.06	8.41	0	0	0	8.86667	0.001	-13.1142	4.30568e-10	1.46269e-07	--
MSTRG.20890	99	102	102	1	0	0	9.64	9.15	12.03	0.09	0	0	10.2733	0.03	-8.41973	5.16251e-10	1.73288e-07	--
Capana10g001802	14666	14533	13627	3102	1676	601	1033.13	943.74	1162.66	198.83	158.47	53.65	1046.51	136.983	-2.93351	6.00149e-10	1.9908e-07	ChiC
Capana05g001909	58	58	66	0	0	0	11.45	10.55	15.78	0	0	0	12.5933	0.001	-13.6204	7.27763e-10	2.38605e-07	--
MSTRG.4009	170	77	72	2	0	6	12.12	5.06	6.22	0.13	0	0.54	7.8	0.223333	-5.1262	7.75138e-10	2.51216e-07	ycf3
Capana01g001865	329	618	261	2	4	26	37.55	65.06	36.05	0.26	0.67	3.8	46.22	1.57667	-4.87357	9.54689e-10	3.05891e-07	psbA
Capana09g000072	3222	1211	757	170	115	209	225.18	78.02	64.08	10.8	10.79	18.49	122.427	13.36	-3.19593	1.02336e-09	3.2421e-07	GAUT6
Capana01g001565	74	161	152	688	596	615	3.63	7.28	9.03	30.72	39.25	38.24	6.64667	36.07	2.4401	1.09032e-09	3.41586e-07	DTX42
Capana05g001872	97	68	67	0	4	2	5.22	3.37	4.36	0	0.29	0.17	4.31667	0.153333	-4.81517	1.18946e-09	3.68551e-07	atpB
MSTRG.20310	0	0	0	61	37	30	0	0	0	2.6	2.33	1.78	0.001	2.23667	11.1271	1.31224e-09	4.02174e-07	--
Capana08g001887	10	9	13	57	269	170	0.62	0.52	0.98	3.22	22.43	13.38	0.706667	13.01	4.20245	1.33843e-09	4.05788e-07	COBL6
Capana01g000284	171846	120509	208170	42744	27221	19345	18375.3	11878.7	26960.1	4158.69	3906.79	2621.09	19071.4	3562.19	-2.42057	1.63347e-09	4.89972e-07	TPM-1
MSTRG.20158	0	0	0	10	157	97	0	0	0	0.28	6.6	3.85	0.001	3.57667	11.8044	1.89306e-09	5.61861e-07	--
Capana06g001229	701	596	1704	11801	5074	17944	31.1	24.37	91.56	476.32	302.09	1008.68	49.01	595.697	3.60343	2.03755e-09	5.98445e-07	HTH
Capana04g000184	71	71	78	274	264	216	11.69	10.78	15.56	41.05	58.35	45.07	12.6767	48.1567	1.92556	2.16355e-09	6.28902e-07	ATJ11
MSTRG.21052	1	1	0	67	51	63	0.14	0.1	0	8.14	9.01	10.62	0.08	9.25667	6.85435	2.58662e-09	7.44206e-07	--
Capana00g001698	190	170	122	3	12	0	16.04	13.19	12.47	0.24	1.4	0	13.9	0.546667	-4.66828	2.93999e-09	8.37334e-07	psbC
Capana05g000713	34	24	6	210	102	117	1.07	0.69	0.23	5.99	4.29	4.65	0.663333	4.97667	2.90737	3.04008e-09	8.57182e-07	RPP13
MSTRG.15180	132	76	51	0	3	0	2.68	1.42	1.26	0	0.08	0	1.78667	0.0266667	-6.06609	3.09763e-09	8.64761e-07	--
Capana09g001711	186	213	142	634	682	384	6.81	7.2	6.29	21.14	33.56	17.82	6.76667	24.1733	1.8369	3.13571e-09	8.66808e-07	MTA
MSTRG.27042	530	417	302	155	72	88	55.78	40.46	38.5	14.84	10.17	11.74	44.9133	12.25	-1.87436	3.40821e-09	9.32989e-07	--
MSTRG.36151	0	0	0	61	14	110	0	0	0	1.6	0.56	4.02	0.001	2.06	11.0084	3.9804e-09	1.07915e-06	ORF
Capana01g002457	25	23	52	185	374	386	3.67	3.11	9.24	24.69	73.62	71.73	5.34	56.68	3.40793	4.21183e-09	1.13102e-06	AGL11
MSTRG.3258	122	58	82	1	0	1	13.31	5.83	10.84	0.1	0	0.14	9.99333	0.08	-6.96482	5.19639e-09	1.38224e-06	--
Capana12g001970	375	386	296	1180	2826	1330	33.55	31.83	32.07	96.05	339.34	150.77	32.4833	195.387	2.58856	5.30544e-09	1.39806e-06	--
Capana01g003854	1741	3774	616	133	73	220	87.34	174.53	37.43	6.07	4.92	13.98	99.7667	8.32333	-3.58332	5.53376e-09	1.44472e-06	--
MSTRG.35185	1	0	0	44	65	74	0.06	0	0	2.43	5.29	5.69	0.02	4.47	7.80413	5.58932e-09	1.44584e-06	--
Capana08g002144	204	116	137	672	394	371	16.85	8.83	13.7	50.49	43.67	38.82	13.1267	44.3267	1.75567	5.76439e-09	1.47757e-06	LGALDH
MSTRG.16618	53	96	27	0	0	0	5.78	9.55	2.58	0	0	0	5.97	0.001	-12.5435	5.89875e-09	1.49839e-06	--
Capana01g000984	1152	862	1041	2989	3864	3310	70.43	48.58	77.08	166.27	317.08	256.42	65.3633	246.59	1.91556	6.31019e-09	1.58859e-06	CYP707A2
Capana08g002245	550	818	506	1860	1359	2114	52.35	71.77	58.33	161.07	173.6	254.94	60.8167	196.537	1.69226	6.43341e-09	1.60528e-06	ZAT6
Capana12g001858	82	272	61	9	6	8	18.49	56.55	16.66	1.85	1.82	2.29	30.5667	1.98667	-3.94354	8.17542e-09	2.02205e-06	--
MSTRG.5571	85	97	63	250	171	225	1.52	1.59	1.4	3.95	3.92	5.15	1.50333	4.34	1.52953	8.81161e-09	2.16045e-06	At3g58930
Capana05g000464	0	0	0	37	39	26	0	0	0	4.73	7.36	4.63	0.001	5.57333	12.4443	1.07864e-08	2.62185e-06	--
Capana07g002430	1578	754	1186	4255	4083	5095	67.98	29.94	61.88	166.79	236.09	278.13	53.2667	227.003	2.09141	1.09529e-08	2.63956e-06	AAP7
Capana05g001701	679	534	337	123	105	46	77.22	55.98	46.42	12.73	16.03	6.63	59.8733	11.7967	-2.34353	1.12629e-08	2.69127e-06	ERF1B
MSTRG.9639	0	0	0	40	48	21	0	0	0	1.84	3.26	1.34	0.001	2.14667	11.0679	1.3035e-08	3.08853e-06	--
MSTRG.5919	6	10	8	72	76	42	0.35	0.54	0.57	3.86	6.01	3.13	0.486667	4.33333	3.15447	1.44354e-08	3.39184e-06	--
MSTRG.27252	147	58	108	581	358	389	4.4	1.6	3.92	15.82	14.38	14.75	3.30667	14.9833	2.17991	1.80174e-08	4.19849e-06	LOX1.5
MSTRG.3139	47	117	20	544	222	637	3.85	8.8	1.98	40.41	24.34	65.82	4.87667	43.5233	3.15782	1.90091e-08	4.39327e-06	--
MSTRG.20286	1	0	1	61	60	35	0.08	0	0.1	4.44	6.45	3.55	0.06	4.81333	6.32593	1.917e-08	4.39445e-06	--
MSTRG.20366	0	0	0	48	27	23	0	0	0	2.47	2.05	1.65	0.001	2.05667	11.0061	1.97647e-08	4.47075e-06	--
Capana07g002335	1603	1285	822	5399	6751	2513	56.98	42.11	35.39	174.63	322.11	113.2	44.8267	203.313	2.18128	1.982e-08	4.47075e-06	GDPDL4
Capana06g001248	78	38	92	692	262	305	4.61	2.07	6.59	37.22	20.79	22.85	4.42333	26.9533	2.60726	2.4755e-08	5.53962e-06	CYP94A2
MSTRG.25391	211	85	294	1058	1641	1789	12.11	4.5	20.44	55.25	126.4	130.1	12.35	103.917	3.07284	2.59972e-08	5.77179e-06	--
MSTRG.6376	52	75	71	0	0	1	1.54	2.05	2.55	0	0	0.04	2.04667	0.0133333	-7.26209	2.79342e-08	6.15337e-06	--
Capana04g000283	277	33	54	0	1	0	27.33	3	6.45	0	0.13	0	12.26	0.0433333	-8.14427	2.92881e-08	6.40161e-06	DREB2D
Capana03g003926	978	1123	728	2139	1468	1896	46.96	49.7	42.33	93.44	94.6	115.35	46.33	101.13	1.12619	3.00889e-08	6.52605e-06	--
MSTRG.28128	0	0	0	488	312	26	0	0	0	12.51	11.8	0.93	0.001	8.41333	13.0385	3.07898e-08	6.62709e-06	--
Capana08g001781	149	46	63	5	2	6	4.47	1.27	2.29	0.14	0.08	0.23	2.67667	0.15	-4.1574	3.39808e-08	7.25851e-06	DRP2A
Capana11g001311	26	16	22	231	195	57	1.12	0.63	1.14	9.03	11.24	3.1	0.963333	7.79	3.01552	3.63114e-08	7.68516e-06	GP1
Capana08g002480	9	23	15	81	133	102	1.17	2.75	2.36	9.56	23.15	16.76	2.09333	16.49	2.97772	3.65233e-08	7.68516e-06	--
Capana09g000073	1265	374	231	80	41	57	99.59	27.15	22.03	5.74	4.33	5.71	49.59	5.26	-3.23691	3.7107e-08	7.75014e-06	GAUT6
Capana05g000461	53	40	28	0	0	0	3.27	2.28	2.09	0	0	0	2.54667	0.001	-11.3144	3.78321e-08	7.84348e-06	R1A-10
Capana10g000061	300	197	162	681	1092	618	10.64	6.44	6.96	21.97	51.97	27.76	8.01333	33.9	2.08081	4.18715e-08	8.61758e-06	THE1
Capana05g001133	187	126	336	1159	1251	1428	12.9	8.01	28.08	72.76	115.85	124.84	16.33	104.483	2.67768	4.69114e-08	9.58488e-06	DTX13
Capana04g002883	1686	539	509	148	126	69	57.57	16.97	21.05	4.6	5.77	2.99	31.8633	4.45333	-2.83894	4.95301e-08	1.00471e-05	At1g34300
MSTRG.20966	189	49	45	3	3	5	27.56	6.62	8.6	0.47	0.7	1.1	14.26	0.756667	-4.23617	6.07325e-08	1.22315e-05	--
MSTRG.27633	132	32	64	0	0	1	7.21	1.6	4.23	0	0	0.08	4.34667	0.0266667	-7.34873	6.81986e-08	1.36378e-05	--
Capana12g002139	928	804	903	2681	2220	1644	42.94	34.3	50.61	112.88	137.88	96.4	42.6167	115.72	1.44115	7.06229e-08	1.40231e-05	CPK1
Capana06g000364	166	86	109	1117	912	233	11.94	5.7	9.5	73.13	88.08	21.24	9.04667	60.8167	2.74901	7.32061e-08	1.44344e-05	--
Capana07g000865	259	147	143	511	679	587	6.16	3.22	4.12	11.06	21.68	17.7	4.5	16.8133	1.90161	7.82193e-08	1.53158e-05	ARF19
Capana00g002019	18	133	131	0	1	0	1.09	7.27	9.38	0	0.11	0	5.91333	0.0366667	-7.33336	8.06757e-08	1.56878e-05	psaA
Capana03g004628	279	343	282	736	625	634	17.29	19.6	21.17	41.51	52	49.8	19.3533	47.77	1.30352	8.66401e-08	1.67322e-05	APS1
MSTRG.24157	26873	7867	17163	1750	2372	2520	4052.01	1093.44	3134.39	240.14	480.14	481.46	2759.95	400.58	-2.78448	9.09259e-08	1.74404e-05	--
Capana06g001770	146	56	77	316	457	561	8.06	2.85	5.15	15.88	33.87	39.26	5.35333	29.67	2.4705	9.73351e-08	1.85436e-05	ALS
Capana04g000557	325	373	224	890	718	486	27.52	29.11	22.97	68.56	81.59	52.14	26.5333	67.43	1.34558	9.96059e-08	1.88489e-05	ANN5
Capana10g001054	257	303	205	585	517	460	22.32	24.26	21.57	46.23	60.27	50.63	22.7167	52.3767	1.20517	1.05049e-07	1.97464e-05	PAT14
Capana04g002280	140	106	116	370	536	328	8.7	6.07	8.73	20.92	44.7	25.82	7.83333	30.48	1.96016	1.1497e-07	2.14681e-05	GAT1_2.1
MSTRG.19179	83	169	5	0	0	0	7.31	13.72	0.53	0	0	0	7.18667	0.001	-12.8111	1.16103e-07	2.15372e-05	SMD3B
Capana12g001891	0	0	0	58	16	21	0	0	0	7.05	2.87	3.55	0.001	4.49	12.1325	1.22156e-07	2.25119e-05	PCMP-E67
Capana04g001122	516	404	239	137	93	78	82.93	59.85	46.52	20.03	20.06	15.88	63.1	18.6567	-1.75795	1.24793e-07	2.28485e-05	FLZ6
Capana06g000567	122	21	25	0	0	0	16.21	2.57	4.02	0	0	0	7.6	0.001	-12.8918	1.33105e-07	2.42131e-05	--
Capana00g004921	81	154	65	8	1	11	2.32	4.06	2.25	0.21	0.04	0.4	2.87667	0.216667	-3.73085	1.34051e-07	2.42289e-05	GLR2.8
Capana01g002285	130	111	74	582	179	321	2.96	2.33	2.04	12.05	5.47	9.26	2.44333	8.92667	1.86927	1.43574e-07	2.57847e-05	CLSY3
Capana11g000613	246	116	240	707	967	1107	10.46	4.55	12.36	27.36	55.21	59.66	9.12333	47.41	2.37756	1.59278e-07	2.84242e-05	ICR3
Capana04g002882	154	18	23	0	0	0	9.25	1	1.67	0	0	0	3.97333	0.001	-11.9561	1.62685e-07	2.88494e-05	STP8
Capana00g001236	43	29	30	0	0	0	3.14	1.94	2.67	0	0	0	2.58333	0.001	-11.335	1.63915e-07	2.88859e-05	TIC214
Capana06g000551	264	36	31	1	1	0	11.87	1.49	1.69	0.04	0.06	0	5.01667	0.0333333	-7.23362	1.8796e-07	3.29175e-05	SYN1
Capana09g000327	3737	1993	2041	10756	16430	5706	137.77	67.73	91.14	360.81	813.01	266.56	98.88	480.127	2.27966	2.00365e-07	3.48734e-05	LRX5
Capana01g003333	119	253	180	33	3	5	9.26	18.14	16.96	2.34	0.31	0.49	14.7867	1.04667	-3.82042	2.03649e-07	3.52275e-05	CHY1
Capana08g000603	316	450	265	89	68	99	29.86	39.2	30.33	7.65	8.63	11.86	33.13	9.38	-1.82048	2.1093e-07	3.62645e-05	--
Capana06g000197	406	867	420	2254	1165	1479	29.29	57.66	36.7	147.97	112.82	135.21	41.2167	132	1.67924	2.23126e-07	3.81288e-05	FATA
Capana05g002260	217	97	97	29	6	10	10.99	4.53	5.95	1.34	0.41	0.64	7.15667	0.796667	-3.16724	2.24485e-07	3.813e-05	THIM
Capana03g003995	233	102	185	34	21	26	12.32	4.96	11.84	1.62	1.48	1.72	9.70667	1.60667	-2.59491	2.32483e-07	3.91908e-05	atpA
MSTRG.21030	28	49	25	0	0	0	2.52	4.11	2.71	0	0	0	3.11333	0.001	-11.6042	2.3351e-07	3.91908e-05	--
Capana07g001941	301	145	118	585	1078	640	18.24	8.1	8.66	32.25	87.66	49.13	11.6667	56.3467	2.27194	2.65387e-07	4.42772e-05	GAUT15
MSTRG.20836	0	0	0	28	16	30	0	0	0	3.41	2.87	5.08	0.001	3.78667	11.8867	2.80066e-07	4.64514e-05	--
Capana10g001370	106	43	52	229	460	282	5.82	2.18	3.46	11.44	33.89	19.61	3.82	21.6467	2.5025	2.8216e-07	4.6525e-05	LAX2
Capana01g000303	656	805	580	1553	1512	2163	53.03	59.99	56.79	114.23	164.06	221.57	56.6033	166.62	1.5576	2.87972e-07	4.72072e-05	RBL3
Capana12g000157	54	70	10	0	0	0	2.57	3.07	0.58	0	0	0	2.07333	0.001	-11.0177	3.84562e-07	6.26769e-05	ARR2
Capana00g000424	713	856	563	2515	1470	1035	57.12	63.22	54.63	183.34	158.07	105.07	58.3233	148.827	1.35149	3.88319e-07	6.29255e-05	ROMT
MSTRG.17274	0	0	0	51	8	34	0	0	0	3.57	0.82	3.31	0.001	2.56667	11.3257	4.52534e-07	7.29123e-05	--
Capana01g003447	141	84	94	12	11	20	11.36	6.24	9.18	0.88	1.19	2.04	8.92667	1.37	-2.70395	4.67627e-07	7.49159e-05	MD1
MSTRG.31910	28	26	46	143	301	154	0.36	0.31	0.72	1.68	5.23	2.53	0.463333	3.14667	2.7637	4.90582e-07	7.81495e-05	pol
Capana10g001960	254	193	50	27	7	14	11.27	7.89	2.69	1.09	0.42	0.79	7.28333	0.766667	-3.24793	5.40523e-07	8.56212e-05	TD1
Capana11g002232	16	16	15	96	124	45	1.25	1.15	1.42	6.83	13.02	4.46	1.27333	8.10333	2.66991	5.54339e-07	8.73192e-05	GATL3
Capana08g001716	396	396	281	877	2513	1182	17.17	15.83	14.76	34.6	146.25	64.94	15.92	81.93	2.36355	5.66204e-07	8.86928e-05	KOR
Capana00g005058	442	519	737	2395	1363	2869	24.92	26.98	50.33	122.87	103.15	204.98	34.0767	143.667	2.07587	6.02006e-07	9.37799e-05	At5g25310
Capana11g001535	9	11	12	89	81	34	1.05	1.18	1.7	9.45	12.69	5.03	1.31	9.05667	2.78941	6.32605e-07	9.80052e-05	GSTU17
Capana01g000111	82	252	52	10	0	0	4.89	13.83	3.77	0.54	0	0	7.49667	0.18	-5.38018	6.86512e-07	0.000105775	KAS1
Capana12g001971	28	28	24	68	285	177	5.57	5.13	5.78	12.3	76.05	44.59	5.49333	44.3133	3.01199	7.12808e-07	0.00010923	EC1.1
Capana04g001288	3080	2748	2390	1242	653	1008	731.55	601.68	687.54	268.41	208.17	303.37	673.59	259.983	-1.37345	7.39943e-07	0.000112244	ASR1
MSTRG.9480	27	37	22	0	0	0	1.17	1.48	1.15	0	0	0	1.26667	0.001	-10.3068	7.4044e-07	0.000112244	--
Capana08g002768	914	594	861	2227	3200	2149	68.52	41.05	78.18	151.91	322	204.15	62.5833	226.02	1.8526	8.10192e-07	0.000122161	SMT2
Capana08g002030	76	89	62	18	8	4	12.29	13.26	12.14	2.65	1.74	0.82	12.5633	1.73667	-2.85483	8.25559e-07	0.000123553	AOMI
Capana09g002161	277	62	37	3	7	6	26.51	5.47	4.34	0.3	0.86	0.7	12.1067	0.62	-4.28739	8.28183e-07	0.000123553	PIP2-1
MSTRG.32296	1251	1683	697	2740	4433	3522	5.9	7.32	3.98	11.76	28.07	21.05	5.73333	20.2933	1.82356	8.39317e-07	0.000124555	UNI
Capana04g001777	426	407	279	870	599	971	28.8	25.36	22.84	53.52	54.35	83.18	25.6667	63.6833	1.31102	8.60752e-07	0.000127067	B3GALT7
MSTRG.22685	0	0	0	35	14	18	0	0	0	2.47	1.45	1.77	0.001	1.89667	10.8893	9.1995e-07	0.000135099	--
Capana04g001897	509	693	1466	5620	6573	3171	15.03	18.86	52.43	150.98	260.49	118.64	28.7733	176.703	2.61852	9.79345e-07	0.000143076	NIA
MSTRG.17209	82	62	41	176	146	137	1.92	1.34	1.16	3.75	4.59	4.07	1.47333	4.13667	1.48938	9.85175e-07	0.000143186	GIP
Capana01g003645	130	8	27	0	0	0	3.49	0.2	0.88	0	0	0	1.52333	0.001	-10.573	1.04416e-06	0.00015098	QKY
Capana04g002102	169	264	187	676	668	374	10.67	15.37	14.3	38.84	56.62	29.93	13.4467	41.7967	1.63614	1.07221e-06	0.000154242	--
Capana10g001908	39	40	43	136	112	106	1.72	1.62	2.29	5.44	6.61	5.91	1.87667	5.98667	1.67358	1.07766e-06	0.000154242	TD1
MSTRG.3488	39	71	44	247	117	126	2.5	4.17	3.41	14.4	10.03	10.26	3.36	11.5633	1.78302	1.09729e-06	0.000156258	--
Capana05g000378	204	208	232	576	553	456	7.99	7.51	11.01	20.53	29.08	22.64	8.83667	24.0833	1.44646	1.10906e-06	0.00015714	TRP4
Capana11g001705	1588	1147	1009	3694	4420	2128	69.53	46.29	53.51	147.16	259.75	118.06	56.4433	174.99	1.6324	1.13833e-06	0.000160482	At1g26850
Capana10g001528	855	1290	697	4806	1476	2206	63.57	88.41	62.76	325.11	147.29	207.82	71.58	226.74	1.66341	1.15198e-06	0.000161599	COMT1
Capana01g004078	111	46	71	14	4	4	3.7	1.41	2.87	0.42	0.2	0.19	2.66	0.27	-3.30039	1.20789e-06	0.000167772	rpoB
MSTRG.15377	361	183	224	935	1057	511	3.78	2.14	3.39	8.14	13.31	7.14	3.10333	9.53	1.61866	1.34531e-06	0.000185943	--
Capana00g003686	151	135	197	23	21	35	19.3	15.91	30.49	2.67	3.6	5.67	21.9	3.98	-2.46009	1.44247e-06	0.0001984	rpc25
Capana05g001955	258	509	435	1147	1291	2158	31.76	57.77	64.86	128.49	213.33	336.65	51.4633	226.157	2.13571	1.47274e-06	0.00020158	CYP71P1
Capana01g002966	1696	2286	2248	5083	7806	5815	195.36	242.74	313.63	532.74	1206.88	848.75	250.577	862.79	1.78376	1.50951e-06	0.000205615	TSJT1
Capana11g000645	8	28	17	75	99	162	0.44	1.41	1.13	3.73	7.26	11.22	0.993333	7.40333	2.89783	1.5586e-06	0.00021128	AP2-1
Capana08g000107	259	259	347	66	44	75	30.62	28.23	49.69	7.1	6.98	11.24	36.18	8.44	-2.09988	1.59587e-06	0.000215297	Os02g0642300
Capana04g000674	19	47	21	0	0	0	2.64	6.04	3.55	0	0	0	4.07667	0.001	-11.9932	1.62779e-06	0.000218559	psbA
Capana05g001095	1642	732	2012	9994	3745	6767	121.74	50.03	180.67	674.2	372.68	635.73	117.48	560.87	2.25525	1.66456e-06	0.000222435	At1g06620
Capana04g000034	231	200	109	426	398	345	15.01	11.98	8.58	25.19	34.72	28.41	11.8567	29.44	1.31208	1.69513e-06	0.000225453	PILS1
Capana11g001914	36	26	18	95	69	88	3.19	2.12	1.93	7.66	8.2	9.88	2.41333	8.58	1.82995	1.79855e-06	0.000238084	At2g03480
Capana08g001618	48	24	15	0	0	0	4.08	1.88	1.54	0	0	0	2.5	0.001	-11.2877	2.03371e-06	0.000267956	OSH71
Capana02g002490	37	32	13	169	135	57	3.48	2.78	1.48	14.48	17.06	6.8	2.58	12.78	2.30844	2.17143e-06	0.00028477	--
MSTRG.8819	17	43	23	0	0	0	1.73	4.03	2.84	0	0	0	2.86667	0.001	-11.4852	2.19089e-06	0.000285992	--
MSTRG.34070	0	1	0	123	108	1	0	0.05	0	5.37	6.88	0.06	0.0166667	4.10333	7.94369	2.20195e-06	0.000286111	--
Capana02g000766	5	2	24	120	145	148	0.86	0.32	5	18.79	33.48	32.26	2.06	28.1767	3.77378	2.62355e-06	0.000337779	Os03g0767900
Capana02g003138	2158	2293	2902	8240	10975	5057	107.26	105.06	174.7	372.64	732.15	318.48	129.007	474.423	1.87873	2.78362e-06	0.000356759	Bp10
Capana04g000120	9	21	7	91	43	51	0.33	0.71	0.31	3.03	2.11	2.36	0.45	2.5	2.47393	3.21541e-06	0.000410234	Prep
Capana02g003162	145	70	90	467	356	186	12.43	5.53	9.35	36.44	40.97	20.21	9.10333	32.54	1.83775	3.54774e-06	0.000450595	REM16
Capana01g001779	75	47	45	10	2	1	3.15	1.82	2.29	0.38	0.11	0.05	2.42	0.18	-3.74894	3.66045e-06	0.000462826	rpoC2
Capana09g002199	672	1683	71	64	6	46	25.02	57.74	3.21	2.15	0.3	2.16	28.6567	1.53667	-4.22099	3.76918e-06	0.000474289	PAL5
MSTRG.12120	84	27	25	181	217	161	5.44	1.61	1.96	10.67	18.87	13.21	3.00333	14.25	2.24633	3.78476e-06	0.000474289	--
Capana01g000110	91	777	84	35	10	15	5	39.31	5.59	1.75	0.74	1.04	16.6333	1.17667	-3.8213	3.91968e-06	0.000489024	KAS1
Capana07g001233	237	292	162	495	549	424	13.53	15.37	11.2	25.72	42.08	30.68	13.3667	32.8267	1.29623	3.94613e-06	0.000490155	AHK2
Capana12g000190	4432	3115	2395	7618	10184	6107	281.88	182.63	184.49	440.84	869.35	492.16	216.333	600.783	1.47359	4.02633e-06	0.000497923	SAM2
Capana01g001340	41	43	59	161	153	141	1.48	1.43	2.57	5.27	7.39	6.43	1.82667	6.36333	1.80057	4.07431e-06	0.000501656	SBT4.14
MSTRG.28467	1916	1864	1077	3237	3247	4933	33.46	30.02	22.78	51.44	76.12	109.17	28.7533	78.91	1.45648	4.31624e-06	0.000529133	RE1
MSTRG.14330	0	0	0	27	30	7	0	0	0	1.35	2.22	0.49	0.001	1.35333	10.4023	4.50157e-06	0.000548957	--
Capana07g002124	398	311	320	792	634	551	11.15	8.03	10.86	20.19	23.84	19.56	10.0133	21.1967	1.08192	4.67283e-06	0.000565472	PPC1
Capana08g002165	2992	2860	1276	914	718	639	118.44	104.37	61.18	32.92	38.15	32.05	94.6633	34.3733	-1.46152	4.96492e-06	0.000598251	HSP68
Capana00g002896	896	350	319	4337	1221	1196	47.9	17.25	20.66	210.98	87.62	81.02	28.6033	126.54	2.14534	5.21685e-06	0.000625933	POX1
MSTRG.30967	227	270	170	554	505	326	2.72	2.99	2.47	6.05	8.13	4.95	2.72667	6.37667	1.22566	5.33256e-06	0.000635411	AtMg01250
MSTRG.20611	157	151	74	23	17	32	8.82	7.82	5.04	1.18	1.28	2.28	7.22667	1.58	-2.19341	5.34091e-06	0.000635411	--
Capana04g001916	947	738	959	2190	1703	2007	39.16	28.13	48.03	82.41	94.53	105.17	38.44	94.0367	1.29062	5.40501e-06	0.000640335	At1g09600
MSTRG.31450	182	226	93	20	24	39	15.56	17.82	9.62	1.57	2.71	4.25	14.3333	2.84333	-2.33372	5.68123e-06	0.000670242	--
Capana06g001245	63	142	29	1878	168	252	5.53	11.48	3.08	149.87	19.78	28.01	6.69667	65.8867	3.29847	6.1958e-06	0.00072581	MIOX1
Capana09g002162	140	390	13	10	9	2	13.46	34.47	1.47	0.83	1.2	0.27	16.4667	0.766667	-4.42481	6.20373e-06	0.00072581	PIP2-1
MSTRG.27459	636	494	776	2055	1565	1353	76.43	54.73	112.95	224.71	252.44	206.03	81.37	227.727	1.48473	6.27691e-06	0.000731337	LTI6A
Capana01g003192	0	0	1	21	18	36	0	0	0.21	3.31	4.18	7.9	0.07	5.13	6.19546	6.46544e-06	0.000750204	--
Capana01g000704	66	49	56	241	370	108	1.69	1.16	1.74	5.62	12.73	3.51	1.53	7.28667	2.25173	6.63334e-06	0.000766532	SUVH5
Capana01g000581	155	161	106	450	207	233	8.81	8.44	7.3	23.28	15.8	16.79	8.18333	18.6233	1.18635	6.83242e-06	0.000786314	PGSIP8
Capana07g002106	4107	4812	1278	1210	505	448	205.65	222.12	77.51	55.13	33.94	28.42	168.427	39.1633	-2.10455	7.43518e-06	0.000852204	CYP72A225
MSTRG.32135	10	25	13	23	268	191	0.62	1.48	1.02	1.35	23.15	15.59	1.04	13.3633	3.68362	7.59185e-06	0.000866639	--
MSTRG.27250	406	15	54	8	6	2	15.29	0.52	2.46	0.27	0.3	0.1	6.09	0.223333	-4.76917	8.41392e-06	0.000956608	LOX1.2
Capana04g000483	478	26	52	0	0	0	24.53	1.23	3.23	0	0	0	9.66333	0.001	-13.2383	8.64124e-06	0.000978507	NPF4.5
Capana04g001537	2024	2764	2284	6090	3460	4102	186.68	235	255.14	511.07	428.32	479.39	225.607	472.927	1.06781	8.71939e-06	0.000983323	NAC048
Capana10g000689	134	50	68	241	259	508	15.77	5.43	9.7	25.81	40.92	75.77	10.3	47.5	2.20528	8.75351e-06	0.000983323	--
MSTRG.6966	146	165	124	54	35	44	5.29	5.6	5.49	1.78	1.73	2.01	5.46	1.84	-1.5692	8.97347e-06	0.00100403	--
Capana08g001977	421	328	203	124	55	95	14.85	10.66	8.67	3.98	2.6	4.25	11.3933	3.61	-1.65812	9.28405e-06	0.00103468	MAA3
MSTRG.36334	17	20	31	107	113	68	0.51	0.53	1.09	2.82	4.39	2.56	0.71	3.25667	2.19751	9.50565e-06	0.0010552	--
Capana00g000714	3960	2488	3350	9765	5972	5803	216.02	125.12	221.34	484.69	437.26	401.12	187.493	441.023	1.23402	9.54618e-06	0.00105555	DTX49
Capana12g002010	682	320	194	1122	2066	1034	16.81	7.27	5.79	25.16	68.34	32.29	9.95667	41.93	2.07425	9.78229e-06	0.00107743	CESA2
Capana00g000222	19	8	12	58	58	52	2.6	1.01	1.99	7.23	10.66	9.02	1.86667	8.97	2.26464	9.8809e-06	0.00108405	--
Capana08g002192	2790	16	277	1	4	7	416.01	2.2	50.02	0.14	0.8	1.32	156.077	0.753333	-7.69475	1.02122e-05	0.00111606	PR1B1
MSTRG.20404	34	20	14	107	57	62	2.43	1.32	1.21	6.95	5.46	5.61	1.65333	6.00667	1.86119	1.05307e-05	0.00114642	PFC1
Capana11g002268	205	342	163	97	51	50	32.18	49.48	30.99	13.85	10.74	9.94	37.55	11.51	-1.70593	1.06409e-05	0.00115396	At1g68590
Capana08g001908	212	100	59	29	14	17	33.87	14.73	11.42	4.22	3	3.44	20.0067	3.55333	-2.49324	1.08841e-05	0.00117582	ATS3A
MSTRG.22585	49	42	34	105	98	109	1.58	1.25	1.33	3.07	4.23	4.44	1.38667	3.91333	1.49678	1.13307e-05	0.00121603	OBE3
MSTRG.34326	40	12	15	151	150	52	1.26	0.35	0.57	4.3	6.32	2.06	0.726667	4.22667	2.54015	1.13426e-05	0.00121603	--
MSTRG.31909	41	49	36	110	233	116	2.54	2.8	2.7	6.2	19.37	9.1	2.68	11.5567	2.10842	1.14289e-05	0.00122064	CYP76A2
MSTRG.3140	32	19	7	124	43	132	2.19	1.2	0.58	7.74	3.94	11.53	1.32333	7.73667	2.54754	1.15232e-05	0.00122607	--
Capana00g004100	732	352	528	2245	2551	887	27.71	12.28	24.21	77.33	129.61	42.55	21.4	83.1633	1.95834	1.15867e-05	0.00122819	IP5P3
Capana03g002260	139	145	98	271	195	218	14.24	13.69	12.16	25.26	26.81	28.3	13.3633	26.79	1.00341	1.19694e-05	0.00125929	PAE9
Capana11g002143	2780	2330	1680	5427	4965	2968	81.63	63.07	59.75	145	195.69	110.43	68.15	150.373	1.14176	1.22209e-05	0.00128097	R1B-23
MSTRG.34838	1	0	0	12	75	12	0.02	0	0	0.25	2.3	0.35	0.00666667	0.966667	7.17991	1.25005e-05	0.00130542	--
MSTRG.22599	136	97	60	517	344	135	1.1	0.72	0.59	3.8	3.73	1.38	0.803333	2.97	1.88639	1.26447e-05	0.00131561	At4g16800
Capana09g002222	5847	6566	962	636	731	569	194.22	201.05	38.7	19.22	32.59	23.95	144.657	25.2533	-2.51809	1.29533e-05	0.00134276	CDC48D
MSTRG.24609	1	0	0	3	25	100	0.03	0	0	0.09	1.06	4	0.01	1.71667	7.42347	1.30551e-05	0.00134836	NFYA7
Capana10g000376	81	61	62	186	150	122	9.13	6.34	8.47	19.08	22.7	17.43	7.98	19.7367	1.30642	1.3351e-05	0.00137389	RMA1H1
Capana02g001292	146	526	309	26	65	27	16.18	53.74	41.5	2.62	9.68	3.79	37.14	5.36333	-2.79177	1.35094e-05	0.00138514	ZIP10
MSTRG.35889	31	17	13	102	76	46	0.96	0.48	0.49	2.87	3.16	1.8	0.643333	2.61	2.02041	1.41422e-05	0.00144476	--
Capana03g003732	22	8	7	27	240	81	0.69	0.23	0.27	0.77	10.08	3.21	0.396667	4.68667	3.56256	1.53875e-05	0.0015663	LOX1.5
MSTRG.35765	0	0	0	15	7	33	0	0	0	1.2	0.82	3.67	0.001	1.89667	10.8893	1.56888e-05	0.00158906	--
Capana08g002651	199	237	102	55	48	27	8.18	8.98	5.08	2.06	2.65	1.41	7.41333	2.04	-1.86155	1.57238e-05	0.00158906	--
Capana03g002195	2383	2249	2416	5012	6886	4594	177.66	154.56	218.16	339.99	689.06	433.99	183.46	487.68	1.41047	1.60807e-05	0.00161932	--
MSTRG.31374	25	30	19	101	145	50	0.94	1.04	0.87	3.46	7.33	2.39	0.95	4.39333	2.20932	1.64153e-05	0.00164713	--
Capana00g002166	167	6	89	5	0	2	12.59	0.42	8.13	0.34	0	0.19	7.04667	0.176667	-5.31784	1.66912e-05	0.00166888	At1g05030
MSTRG.23734	53912	53182	49762	26500	14824	21583	7258.97	6600.99	8115.12	3246.54	2679.02	3682.29	7325.03	3202.62	-1.19358	1.71426e-05	0.00170184	--
Capana03g001921	36	39	59	122	147	728	7.21	7.2	14.31	22.23	39.52	184.84	9.57333	82.1967	3.10199	1.72019e-05	0.00170184	SAUR32
MSTRG.20346	0	0	0	9	31	12	0	0	0	0.31	1.56	0.57	0.001	0.813333	9.6677	1.72984e-05	0.0017054	--
Capana10g001438	12	17	18	48	130	70	0.31	0.4	0.56	1.12	4.47	2.27	0.423333	2.62	2.6297	1.80869e-05	0.00177304	KIN5B
Capana03g001206	426	456	189	757	696	746	18.38	18.14	9.88	29.72	40.31	40.79	15.4667	36.94	1.25602	1.81102e-05	0.00177304	--
Capana05g000482	109	29	57	9	7	3	10.31	2.5	6.55	0.78	0.88	0.36	6.45333	0.673333	-3.26065	1.91751e-05	0.00187003	At1g06620
Capana08g002268	372	460	252	152	114	129	67.92	77.42	55.73	25.25	27.94	29.84	67.0233	27.6767	-1.27599	1.968e-05	0.00190412	TRI1
MSTRG.22745	4	1	0	80	6	48	0.14	0.03	0	2.53	0.29	2.2	0.0566667	1.67333	4.88408	1.97192e-05	0.00190412	At5g06400
Capana06g000389	166	84	109	34	6	4	11.06	5.16	8.79	2.06	0.54	0.34	8.33667	0.98	-3.08862	2.01506e-05	0.00193913	--
Capana11g002262	1219	534	877	3141	2443	1594	36.8	14.86	32.07	86.28	98.99	60.98	27.91	82.0833	1.55631	2.14486e-05	0.00205703	R1A-10
Capana12g002508	1110	1807	532	398	237	283	66.5	99.79	38.6	21.7	19.06	21.48	68.2967	20.7467	-1.71894	2.15693e-05	0.00206159	LCAT3
MSTRG.7255	2692	2136	1464	407	672	221	35.1	25.67	23.12	4.83	11.76	3.65	27.9633	6.74667	-2.05129	2.17897e-05	0.00207443	rpoC1
MSTRG.9792	9	5	7	110	87	11	0.6	0.31	0.57	6.71	7.83	0.93	0.493333	5.15667	3.3858	2.18508e-05	0.00207443	--
MSTRG.31183	176	4	97	6	1	1	9.97	0.21	6.65	0.31	0.08	0.07	5.61	0.153333	-5.19326	2.2101e-05	0.00209114	--
Capana07g000305	33	53	71	202	138	210	3.3	4.89	8.61	18.41	18.55	26.65	5.6	21.2033	1.92079	2.26641e-05	0.00213725	--
Capana05g000955	312	128	238	716	520	672	18.82	7.12	17.39	39.29	42.1	51.36	14.4433	44.25	1.61527	2.32479e-05	0.00218499	UPS1
Capana03g001437	754	291	249	1067	1547	1248	24.77	8.81	9.91	31.89	68.21	51.95	14.4967	50.6833	1.80579	2.35043e-05	0.00220175	Os01g0875500
Capana08g000060	131	136	110	42	32	39	17.67	16.91	17.97	5.15	5.79	6.66	17.5167	5.86667	-1.57812	2.36597e-05	0.00220897	--
MSTRG.27273	18	12	14	52	46	74	2.05	1.26	1.93	5.39	7.03	10.68	1.74667	7.7	2.14025	2.50295e-05	0.00231807	MtrDRAFT_AC149210g1v1
Capana10g001516	28	23	50	269	58	290	2.49	1.88	5.38	21.75	6.92	32.66	3.25	20.4433	2.65312	2.50748e-05	0.00231807	NAKR2
Capana01g000351	124	98	102	464	152	247	6.9	5.03	6.88	23.51	11.36	17.43	6.27	17.4333	1.47531	2.65345e-05	0.00243703	HMGS
Capana07g001693	350	212	124	984	1150	313	5.31	2.97	2.28	13.58	23.42	6.02	3.52	14.34	2.0264	2.66567e-05	0.0024403	CALS12
Capana03g000905	81	124	104	36	17	21	9.97	14.07	15.51	4.03	2.81	3.28	13.1833	3.37333	-1.96647	2.69288e-05	0.00245723	PPL1
Capana06g002887	63	14	28	1	1	1	7.02	1.44	3.78	0.1	0.15	0.14	4.08	0.13	-4.97199	2.7889e-05	0.00253664	--
Capana01g002853	323	233	152	577	1009	430	19.93	13.25	11.36	32.39	83.56	33.62	14.8467	49.8567	1.74765	2.80177e-05	0.00254015	--
Capana03g000611	172	1204	125	30	58	30	20.25	130.65	17.82	3.21	9.16	4.47	56.24	5.61333	-3.32467	2.95155e-05	0.00266737	At4g14100
Capana02g000700	125	81	95	333	172	182	7.78	4.65	7.17	18.87	14.38	14.36	6.53333	15.87	1.28041	3.02821e-05	0.0027279	AP2
MSTRG.12614	1056	6162	390	312	215	180	32.92	177.07	14.72	8.85	9	7.11	74.9033	8.32	-3.17037	3.10045e-05	0.00278409	--
Capana03g002072	7	0	1	36	28	38	0.51	0	0.09	2.4	2.76	3.53	0.2	2.89667	3.85632	3.13432e-05	0.00280556	WRKY41
MSTRG.17244	120	67	69	261	142	311	3.5	1.71	2.87	6.6	5.57	11.51	2.69333	7.89333	1.55124	3.17823e-05	0.00283061	--
MSTRG.28116	4543	6325	6685	21978	8461	15650	245.83	315.5	438.12	1082.09	614.51	1073.05	333.15	923.217	1.4705	3.18237e-05	0.00283061	--
Capana08g002210	44	20	31	0	2	1	2.5	1.05	2.13	0	0.15	0.07	1.89333	0.0733333	-4.69032	3.21911e-05	0.00285428	AAP6
Capana03g001945	1523	782	869	2456	3053	1982	88.29	41.79	61.01	129.54	237.54	145.58	63.6967	170.887	1.42375	3.29423e-05	0.00291173	mfsd5
MSTRG.18396	37	38	19	3	2	0	4.88	4.62	3.03	0.36	0.35	0	4.17667	0.236667	-4.14142	3.31553e-05	0.0029214	ASR1
Capana03g001994	579	397	473	248	123	112	24.13	15.25	23.88	9.4	6.88	5.91	21.0867	7.39667	-1.51138	3.39434e-05	0.00298152	SS1
Capana11g000422	802	507	1176	8678	1260	3373	18.48	10.77	32.81	181.91	38.96	98.46	20.6867	106.443	2.36331	3.45837e-05	0.00302833	AAO3
Capana02g001690	46	246	17	8	5	5	7.18	35.39	3.21	1.14	1.05	0.99	15.26	1.06	-3.84762	3.49073e-05	0.0030472	OBAP2A
Capana06g001160	25776	31894	25577	13321	10499	11425	1295.52	1477.72	1556.99	609.19	708.27	727.61	1443.41	681.69	-1.08229	3.55314e-05	0.00309211	ALAAT2
Capana10g001437	281	339	196	103	94	90	48.66	54.11	41.11	16.23	21.85	19.75	47.96	19.2767	-1.31498	3.79856e-05	0.00328068	RPL23A
Capana01g003214	64	19	33	4	0	2	10.62	2.88	6.58	0.52	0.11	0.42	6.69333	0.35	-4.2573	3.80473e-05	0.00328068	petB
Capana04g001297	64	19	33	4	0	2	10.62	2.88	6.58	0.52	0.11	0.42	6.69333	0.35	-4.2573	3.80473e-05	0.00328068	petB
Capana06g001127	35	33	49	1	5	2	2.64	2.29	4.47	0.07	0.51	0.19	3.13333	0.256667	-3.60973	3.83623e-05	0.00329776	SRG1
Capana02g002224	0	0	0	12	8	24	0	0	0	0.68	0.67	1.89	0.001	1.08	10.0768	3.99847e-05	0.00341939	At4g22030
Capana06g000683	80	37	19	2	2	5	2.6	1.11	0.75	0.06	0.09	0.21	1.48667	0.12	-3.63097	4.00198e-05	0.00341939	SE
Capana04g002877	202	417	248	111	67	37	35.9	68.33	53.39	17.95	15.98	8.33	52.54	14.0867	-1.89909	4.06196e-05	0.00345152	FDC1
Capana12g000039	16	234	5	2	0	0	0.37	5	0.14	0.04	0	0	1.83667	0.0133333	-7.10591	4.06407e-05	0.00345152	PDR1
Capana07g001295	884	860	546	1713	2071	1063	33.85	30.35	25.32	59.68	106.43	51.57	29.84	72.56	1.28193	4.11328e-05	0.00348283	PHOX1
Capana05g000603	236	313	231	131	79	78	21.11	25.81	25.03	10.66	9.49	8.84	23.9833	9.66333	-1.31144	4.24284e-05	0.00358177	RIBF1
Capana07g001537	1649	1981	2011	8308	2805	3441	101.51	112.41	149.93	465.33	231.76	268.4	121.283	321.83	1.40792	4.26465e-05	0.00358943	SCL32
MSTRG.22711	3	3	0	23	15	42	0.24	0.22	0	1.65	1.58	4.18	0.153333	2.47	4.00977	4.28217e-05	0.00359345	--
MSTRG.27833	0	0	1	33	13	13	0	0	0.08	1.9	1.1	1.04	0.0266667	1.34667	5.65821	4.32513e-05	0.00361873	--
Capana09g001745	78	105	72	184	186	160	12.69	15.74	14.18	27.23	40.61	32.98	14.2033	33.6067	1.24252	4.34627e-05	0.00362566	--
Capana05g000005	41	264	34	9	9	8	2.03	12.03	2.04	0.4	0.6	0.5	5.36667	0.5	-3.42403	4.56779e-05	0.00379922	PTC52
Capana08g000111	17	18	16	35	84	138	1.36	1.33	1.55	2.54	9.01	13.97	1.41333	8.50667	2.58949	4.73141e-05	0.00392373	XTH27
Capana01g002323	3204	382	627	154	147	13	236.89	26.04	56.15	10.36	14.59	1.22	106.36	8.72333	-3.60793	4.75812e-05	0.00393431	GLUB2
Capana03g002282	446	674	384	270	135	146	32.62	45.44	34.01	17.97	13.25	13.53	37.3567	14.9167	-1.32444	4.89629e-05	0.00403672	At4g00755
Capana00g002541	1	3	8	81	194	4	0.09	0.25	0.88	6.68	23.61	0.46	0.406667	10.25	4.65563	4.94168e-05	0.00406226	SWEET14
MSTRG.20244	14	32	78	1	1	3	1.32	2.8	9.02	0.07	0.11	0.37	4.38	0.183333	-4.57839	4.97458e-05	0.00407742	CYC2
Capana11g002244	14	30	39	198	112	67	0.53	1.04	1.78	6.79	5.67	3.2	1.11667	5.22	2.22485	5.0287e-05	0.00410983	R1B-12
Capana10g000468	207	19	30	7	3	0	30.87	2.61	5.42	0.95	0.6	0	12.9667	0.516667	-4.64943	5.12753e-05	0.00417849	PLAT2
Capana07g001384	79	452	10	2	11	5	2.84	14.99	0.44	0.07	0.53	0.23	6.09	0.276667	-4.46022	5.30073e-05	0.00429733	CSLH1
Capana08g001390	155	754	199	84	55	32	16.91	75.83	26.3	8.34	8.05	4.42	39.68	6.93667	-2.5161	5.30384e-05	0.00429733	At5g06060
Capana10g001323	127	70	30	242	417	162	14.88	7.56	4.26	25.81	65.6	24.06	8.9	38.49	2.11261	5.48844e-05	0.00443415	HSP18.1
Capana08g001978	256	413	211	92	34	92	27.16	40.39	27.11	8.88	4.84	12.37	31.5533	8.69667	-1.85926	5.67296e-05	0.00457014	BZIP12
Capana01g001719	2434	1744	642	623	229	344	212.79	140.55	67.98	49.56	26.87	38.11	140.44	38.18	-1.87906	5.70266e-05	0.00458097	HIDM
Capana06g002496	136	78	80	262	191	168	6.89	3.64	4.91	12.07	12.98	10.78	5.14667	11.9433	1.2145	5.72224e-05	0.00458365	CPK13
MSTRG.5372	118	147	96	44	15	34	15.52	17.83	15.3	5.27	2.65	5.67	16.2167	4.53	-1.83989	5.79374e-05	0.00462777	--
Capana03g000815	625	529	455	990	1235	878	37.44	29.21	33.01	53.96	99.31	66.65	33.22	73.3067	1.14189	5.84058e-05	0.00465201	XXT5
Capana03g001469	556	69	55	8	14	23	56.75	6.49	6.77	0.74	1.88	2.97	23.3367	1.86333	-3.64664	6.03893e-05	0.00479644	PIN2
Capana03g001083	42	50	20	5	0	0	1.91	2.09	1.1	0.21	0	0	1.7	0.07	-4.60204	6.10274e-05	0.00483351	NPF4.6
Capana00g004591	277	443	208	100	55	106	23.38	34.47	21.26	7.68	6.23	11.34	26.37	8.41667	-1.64758	6.12275e-05	0.00483577	PTO1242
Capana03g000471	40	59	25	2	5	5	2.29	3.11	1.73	0.1	0.38	0.36	2.37667	0.28	-3.08544	6.15464e-05	0.00484738	PNSB1
Capana12g002600	25	30	27	47	257	122	1.08	1.2	1.41	1.85	14.91	6.68	1.23	7.81333	2.66728	6.26418e-05	0.00491992	GLU3
Capana06g000755	278	433	27	5	27	13	20.33	29.19	2.39	0.33	2.65	1.2	17.3033	1.39333	-3.63444	6.31184e-05	0.00494357	Stoml2
Capana03g000814	38	38	54	149	97	110	1.73	1.6	2.98	6.18	5.93	6.35	2.10333	6.15333	1.54869	6.3603e-05	0.00496773	GT11
MSTRG.28773	83	76	65	206	106	138	1.4	1.18	1.33	3.15	2.39	2.94	1.30333	2.82667	1.1169	6.56621e-05	0.00509548	RE1
Capana07g001235	184	126	87	404	486	187	6.58	4.16	3.78	13.16	23.37	8.47	4.84	15	1.63188	6.56731e-05	0.00509548	AHK2
Capana11g000046	12303	6468	1807	981	1300	1139	735.42	356.41	130.82	53.36	104.3	86.27	407.55	81.31	-2.32547	6.57808e-05	0.00509548	REFA1
MSTRG.33043	12	27	13	0	0	0	1.56	3.24	2.05	0	0	0	2.28333	0.001	-11.1569	6.75766e-05	0.00522025	--
Capana07g001247	323	236	267	1019	988	343	11.41	7.68	11.42	32.74	46.83	15.35	10.17	31.64	1.63743	6.83877e-05	0.00526847	APSR1
MSTRG.24605	3	3	0	1	613	647	0.09	0.08	0	0.03	24.11	24.04	0.0566667	16.06	8.14676	7.07193e-05	0.00543324	At3g05675
MSTRG.9490	74	67	54	166	95	148	5.69	4.75	5.02	11.6	9.8	14.41	5.15333	11.9367	1.21182	7.12229e-05	0.00545706	--
MSTRG.21647	18	12	19	0	0	0	1.73	1.06	2.21	0	0	0	1.66667	0.001	-10.7027	7.15792e-05	0.0054695	--
Capana12g002105	188	168	106	415	907	238	5.56	4.58	3.79	11.16	35.98	8.91	4.64333	18.6833	2.00852	7.5685e-05	0.0057676	TMK1
Capana12g000271	843	355	478	1381	1719	1105	24.57	9.54	16.87	36.62	67.24	40.8	16.9933	48.22	1.50466	7.60794e-05	0.00577492	TMK4
Capana01g000589	13	14	5	37	30	142	1.52	1.51	0.71	3.93	4.7	21	1.24667	9.87667	2.98595	7.61906e-05	0.00577492	ERF039
Capana04g000279	3953	4385	2446	2111	1119	830	226.7	231.82	169.9	110.15	86.13	60.31	209.473	85.53	-1.29226	7.72653e-05	0.00584067	PAP2
MSTRG.24096	148	276	155	621	259	519	8.55	14.7	10.84	32.64	20.08	37.99	11.3633	30.2367	1.41191	7.92683e-05	0.00597607	ZFP2
Capana02g001619	2370	1940	1218	1043	671	682	76.64	57.83	47.7	30.69	29.12	27.94	60.7233	29.25	-1.05381	8.03039e-05	0.006038	SWEET2A
Capana05g000494	151	354	107	834	352	473	11.26	24.32	9.68	56.57	35.22	44.68	15.0867	45.49	1.59228	8.22187e-05	0.00614918	At1g06620
Capana08g002327	260	208	141	69	15	5	15.04	11.09	9.88	3.63	1.16	0.37	12.0033	1.72	-2.80295	8.54504e-05	0.00635861	TOGT1
Capana03g002388	269	342	173	473	814	526	33.42	39.17	26.04	53.48	135.76	82.82	32.8767	90.6867	1.46383	8.547e-05	0.00635861	DREB1A
Capana02g003591	861	424	176	100	87	107	118.51	53.8	29.34	12.52	16.07	18.66	67.2167	15.75	-2.09347	8.63853e-05	0.00640979	--
Capana06g001111	362	685	769	3013	1220	1300	21.83	38.09	56.18	165.35	98.76	99.35	38.7	121.153	1.64643	8.85001e-05	0.00654948	CIPK25
Capana03g003928	660	916	568	2196	2670	866	83.95	107.41	87.51	254.16	455.85	139.58	92.9567	283.197	1.60717	8.97442e-05	0.00662416	--
Capana00g002001	1592	10667	523	613	236	352	229.78	1418.91	91.4	80.48	45.62	64.3	580.03	63.4667	-3.19206	9.01928e-05	0.00663768	TIL
Capana01g000496	3317	6133	2004	1482	946	1105	216.08	368.3	158.12	87.84	82.71	91.21	247.5	87.2533	-1.50415	9.03982e-05	0.00663768	At4g22670
Capana08g002306	20538	4284	4687	2886	1291	1262	2259.11	434.39	624.43	288.84	190.6	175.9	1105.98	218.447	-2.33997	9.12357e-05	0.00668177	CHI9
Capana04g000892	310	443	372	934	996	552	44.73	58.93	65.01	122.63	192.9	100.93	56.2233	138.82	1.30397	9.20915e-05	0.00672697	--
Capana06g001632	74	77	47	147	143	109	7.88	7.56	6.06	14.25	20.44	14.71	7.16667	16.4667	1.20017	9.24877e-05	0.00672971	--
Capana06g002122	39	30	16	0	0	2	3.33	2.36	1.64	0	0	0.21	2.44333	0.07	-5.12535	9.281e-05	0.00672971	psbA
MSTRG.24586	1	3	6	1	108	138	0.02	0.06	0.15	0.02	3.04	3.67	0.0766667	2.24333	4.8709	9.2845e-05	0.00672971	--
MSTRG.18807	7	97	3	0	0	0	0.46	5.82	0.24	0	0	0	2.17333	0.001	-11.0857	9.31736e-05	0.00673621	--
Capana08g002321	320	5	29	1	3	5	18.27	0.26	2.01	0.05	0.23	0.36	6.84667	0.213333	-5.00422	9.3844e-05	0.00676235	RD21B
Capana07g000560	280	271	297	554	551	551	11.74	10.48	15.09	21.14	31.01	29.28	12.4367	27.1433	1.126	9.40148e-05	0.00676235	PAP27
MSTRG.6776	80	74	76	163	149	209	4.26	3.63	4.9	7.9	10.65	14.1	4.26333	10.8833	1.35207	9.53035e-05	0.0068376	--
Capana04g000695	1887	2404	1277	1105	642	550	85.69	100.64	70.24	45.66	39.13	31.65	85.5233	38.8133	-1.13977	9.62656e-05	0.00688392	FKBP65
Capana01g000180	286	6	70	0	0	0	9.35	0.18	2.77	0	0	0	4.1	0.001	-12.0014	9.64374e-05	0.00688392	LOX1.5
Capana05g001330	39	25	116	1027	3957	197	3.52	2.08	12.7	84.44	479.95	22.56	6.1	195.65	5.00332	9.81826e-05	0.0069908	MLP28
Capana00g002646	1572	749	851	3655	2013	1565	71.15	31.25	46.65	150.52	122.29	89.75	49.6833	120.853	1.28242	9.91805e-05	0.00704406	--
Capana03g000573	171	173	282	925	433	430	17.38	16.21	34.72	85.56	59.08	55.39	22.77	66.6767	1.55005	0.000100605	0.00712729	ABCI17
Capana04g000971	162	121	158	48	30	47	12.53	8.63	14.8	3.38	3.11	4.61	11.9867	3.7	-1.69583	0.000101143	0.00714746	CLEB3J9
Capana01g004268	0	3	3	5	52	63	0	0.15	0.2	0.25	3.86	4.42	0.116667	2.84333	4.60712	0.000101474	0.0071529	PUT1
Capana09g002233	36	8	74	0	2	0	2.34	0.48	5.82	0	0.17	0	2.88	0.0566667	-5.66742	0.000104138	0.00731878	--
Capana07g000235	1006	1013	309	296	173	186	149.11	138.47	55.5	39.94	34.52	35.01	114.36	36.49	-1.64801	0.000104346	0.00731878	TIL
Capana08g002375	6	0	3	34	27	24	0.68	0	0.41	3.52	4.12	3.46	0.363333	3.7	3.34816	0.000110144	0.00770626	At3g19184
MSTRG.16969	121	50	37	167	475	170	2.14	0.82	0.8	2.69	11.27	3.81	1.25333	5.92333	2.24064	0.00011734	0.0081894	--
Capana02g003618	830	643	851	232	90	275	75.26	53.75	93.46	19.14	10.95	31.6	74.1567	20.5633	-1.8505	0.000118362	0.00824034	--
Capana10g001598	1255	904	1252	2120	5908	2755	35.08	23.3	42.39	53.93	221.7	97.6	33.59	124.41	1.889	0.000118891	0.0082568	ddl
Capana08g002333	925	806	185	183	126	110	48.89	39.26	11.84	8.8	8.94	7.36	33.33	8.36667	-1.9941	0.00011978	0.00829804	TOGT1
Capana03g001035	107	25	34	8	6	3	4.54	0.98	1.75	0.31	0.34	0.16	2.42333	0.27	-3.16596	0.000120832	0.00835043	TOR1L3
Capana00g004467	481	2732	94	154	80	43	63.59	332.97	15.05	18.53	14.2	7.2	137.203	13.31	-3.36573	0.000123742	0.008481	At3g10130
Capana07g000353	105	35	97	237	407	230	6.18	1.9	6.91	12.69	32.15	17.15	4.99667	20.6633	2.04804	0.000123784	0.008481	MGD2
MSTRG.10331	103	11	66	279	506	213	4.16	0.52	3.65	10.63	29.08	11.73	2.77667	17.1467	2.6265	0.000123924	0.008481	--
Capana02g003631	356	48	430	2373	950	1498	8.31	1.03	12.15	50.39	29.76	44.3	7.16333	41.4833	2.53383	0.000132511	0.00902484	LYK2
Capana03g001744	15	1	11	52	45	100	0.81	0.05	0.72	2.57	3.28	6.88	0.526667	4.24333	3.01024	0.000133046	0.00903943	CYP89A9
Capana00g005043	88	27	46	7	8	6	6.99	1.98	4.42	0.51	0.85	0.6	4.46333	0.653333	-2.77223	0.000135064	0.00913454	rpoA
Capana11g001905	234	203	148	528	677	248	20.39	16.31	15.62	41.86	79.18	27.38	17.44	49.4733	1.50425	0.000135267	0.00913454	WRKY57
Capana06g000554	366	41	34	7	16	5	21.31	2.2	2.4	0.37	1.25	0.37	8.63667	0.663333	-3.70267	0.000136085	0.00915763	CBP3
Capana08g001309	497	466	198	141	112	48	14.79	12.78	7.14	3.82	4.47	1.81	11.57	3.36667	-1.781	0.000137072	0.00920208	PHOT2
Capana12g002703	2368	1765	1489	2764	5134	5118	192.59	132.33	146.68	204.54	560.44	527.44	157.2	430.807	1.45444	0.000139033	0.0093116	PUMP5
Capana08g002116	753	876	716	207	118	317	106.37	114.07	122.5	26.61	22.37	56.74	114.313	35.24	-1.69771	0.000143533	0.0095902	Mdp1
Capana01g002986	42	5	17	178	174	44	2.37	0.26	1.16	9.13	13.17	3.14	1.26333	8.48	2.74683	0.000144757	0.00960203	HIPP32
Capana08g002744	1049	1156	936	502	452	414	115.86	117.7	125.21	50.45	67.01	57.94	119.59	58.4667	-1.03241	0.000144808	0.00960203	HPR
Capana02g003370	99	95	32	214	220	130	3.53	3.13	1.38	6.95	10.54	5.88	2.68	7.79	1.53939	0.000145295	0.00960203	--
Capana09g001612	456	379	282	615	644	831	45	34.47	33.7	55.22	85.29	103.9	37.7233	81.47	1.11081	0.000145413	0.00960203	LECRKS6
MSTRG.9842	2958	578	2412	9470	11266	4456	23.61	4.4	23.94	70.46	122.41	47.15	17.3167	80.0067	2.20796	0.00015801	0.0104095	CF-9
MSTRG.9245	60	12	37	29	522	333	1.92	0.35	1.43	0.84	22.4	13.49	1.23333	12.2433	3.31136	0.000159294	0.0104696	SVR1
MSTRG.8957	581	721	448	340	234	218	15.03	17.14	13.96	7.86	7.98	7.1	15.3767	7.64667	-1.00784	0.0001669	0.0109186	At4g27220
MSTRG.30711	176	746	116	33	63	37	23.98	93.69	19.14	4.09	11.52	6.39	45.6033	7.33333	-2.6366	0.000168486	0.0109968	--
Capana09g000303	480	432	461	819	909	831	18.83	15.62	21.9	29.26	47.86	41.33	18.7833	39.4833	1.07179	0.000171617	0.0111753	PERK1
Capana01g001676	28	29	17	0	0	2	1.86	1.78	1.39	0	0	0.21	1.67667	0.07	-4.5821	0.000175451	0.0113986	CPR1
Capana02g001993	492	255	273	695	958	618	14.84	7.09	9.97	19.07	38.78	23.61	10.6333	27.1533	1.35254	0.00018055	0.0116965	CIP7
Capana10g000333	18	10	28	200	148	24	1.54	0.79	2.9	15.55	16.98	2.6	1.74333	11.71	2.74782	0.000180865	0.0116965	GLK1
Capana08g000988	460	699	640	1419	904	1265	30.41	42.6	51.24	85.35	80.21	105.96	41.4167	90.5067	1.12781	0.00018686	0.0120566	At3g61590
MSTRG.31424	16	20	15	32	58	172	1.6	1.83	1.82	2.95	7.8	21.79	1.75	10.8467	2.63182	0.000188025	0.012104	--
MSTRG.20375	31	21	19	2	0	0	3.65	2.28	2.71	0.21	0	0	2.88	0.07	-5.36257	0.000189577	0.0121761	--
Capana06g001274	32	895	49	31	9	19	5.88	151.67	10.91	5.19	2.22	4.43	56.1533	3.94667	-3.83067	0.000190862	0.0122308	PSAH
MSTRG.15189	882	581	2253	449	122	78	111.91	68.19	347.51	51.92	20.9	12.69	175.87	28.5033	-2.62531	0.000192583	0.0123131	--
Capana10g002132	185	254	181	83	43	79	33.55	42.46	39.76	13.7	10.47	18.15	38.59	14.1067	-1.45185	0.000193791	0.0123344	--
Capana10g001685	8	731	246	34	13	17	0.59	49.42	21.85	2.27	1.28	1.58	23.9533	1.71	-3.80816	0.000194586	0.0123571	RCA
Capana05g000912	824	1263	921	398	302	416	155.74	220.06	210.84	68.45	76.61	99.63	195.547	81.5633	-1.26152	0.000196384	0.0124433	--
Capana07g002129	399	244	215	607	1133	470	15.77	8.89	10.29	21.83	60.11	23.54	11.65	35.16	1.59361	0.000200213	0.0126574	TTL1
MSTRG.24500	163	84	101	415	226	173	5.01	2.71	5.01	11.71	9.86	7.37	4.24333	9.64667	1.18483	0.000200667	0.0126577	--
Capana07g001792	13	8	31	100	101	59	0.98	0.55	2.82	6.84	10.19	5.62	1.45	7.55	2.38042	0.000201829	0.0127026	TCP4
MSTRG.28384	163	3	208	0	0	0	10.39	0.18	16.06	0	0	0	8.87667	0.001	-13.1158	0.000203921	0.0128057	--
Capana04g000150	154	5	43	0	0	4	12.12	0.36	4.1	0	0	0.4	5.52667	0.133333	-5.3733	0.000206052	0.0129108	BC10
Capana07g000936	248	253	230	183	1479	1815	10.12	9.51	11.36	6.79	80.97	93.81	10.33	60.5233	2.55065	0.000207004	0.0129416	MSH7
Capana03g004300	128	753	156	92	31	14	8.85	48.02	13.07	5.79	2.88	1.23	23.3133	3.3	-2.82062	0.000207939	0.0129562	rpsA
Capana06g000471	9	27	4	78	96	31	0.45	1.25	0.24	3.55	6.45	1.97	0.646667	3.99	2.62529	0.000208155	0.0129562	At5g02620
Capana01g003102	36	29	12	63	88	71	1.62	1.2	0.65	2.58	5.32	4.05	1.15667	3.98333	1.784	0.000209277	0.0129973	At1g54610
Capana01g002225	260	356	146	125	58	69	23.11	29.17	15.72	10.11	6.92	7.77	22.6667	8.26667	-1.45519	0.000216781	0.0134337	rpsF
Capana09g001829	2	4	2	28	16	16	0.21	0.38	0.25	2.63	2.22	2.09	0.28	2.31333	3.04647	0.000218033	0.0134817	EXPA3
Capana02g002069	2239	3443	2532	907	251	949	328.38	465.49	449.77	121.04	49.41	176.36	414.547	115.603	-1.84235	0.000220222	0.0135576	MFT
Capana00g002741	0	0	2	1	39	72	0	0	0.16	0.06	3.56	6.2	0.0533333	3.27333	5.93958	0.000222876	0.0136911	DTX3
Capana01g003086	96	144	36	20	19	7	5.88	8.13	2.67	1.12	1.56	0.54	5.56	1.07333	-2.37299	0.00022752	0.013946	Dcaf11
Capana02g003572	1884	2608	1309	3180	4219	3328	104.26	133.04	87.74	160.12	313.37	233.36	108.347	235.617	1.12079	0.000228835	0.0139711	RGLG2
Capana01g001420	132	125	84	214	184	320	8.79	7.67	6.78	12.97	16.45	27	7.74667	18.8067	1.2796	0.000229076	0.0139711	GRF12
Capana06g001707	126	148	102	394	187	165	9.72	10.52	9.53	27.65	19.36	16.12	9.92333	21.0433	1.08447	0.000229416	0.0139711	ASHR1
Capana06g000010	65	15	15	0	2	0	6.66	1.42	1.86	0	0.27	0	3.31333	0.09	-5.20221	0.000233532	0.0141606	NET3C
Capana09g002276	518	462	365	187	55	160	38.51	31.66	32.87	12.65	5.49	15.07	34.3467	11.07	-1.63351	0.000243523	0.0147347	At4g09670
Capana01g003696	10	33	7	0	0	0	0.42	1.27	0.35	0	0	0	0.68	0.001	-9.40939	0.000248353	0.0149742	LECRKS7
Capana09g002383	0	0	0	10	23	4	0	0	0	0.66	2.23	0.37	0.001	1.08667	10.0857	0.000248543	0.0149742	PAP20
Capana08g001650	279	306	106	92	61	38	12.26	12.39	5.64	3.68	3.6	2.12	10.0967	3.13333	-1.68811	0.00026251	0.015782	STR6
Capana10g002228	190	322	61	57	29	33	10.24	16	3.98	2.8	2.1	2.25	10.0733	2.38333	-2.07949	0.000269189	0.016149	PCMP-H51
Capana04g001422	13446	5436	8929	34703	14215	18815	949.68	353.93	763.83	2230.17	1347.58	1683.87	689.147	1753.87	1.34766	0.00026996	0.0161609	ADH1
Capana08g002323	404	98	105	26	30	42	22.97	5.14	7.23	1.35	2.29	3.03	11.78	2.22333	-2.40554	0.000271222	0.0162021	TOGT1
Capana12g001161	687	391	502	1413	761	859	62.29	32.68	55.13	116.57	92.62	98.69	50.0333	102.627	1.03644	0.000273426	0.0162992	P2A12
Capana07g002224	580	97	492	2066	1873	950	52.95	8.16	54.4	171.61	229.5	109.89	38.5033	170.333	2.14531	0.000275646	0.0163969	--
Capana00g002566	109	78	69	179	130	161	14.85	9.8	11.39	22.19	23.77	27.79	12.0133	24.5833	1.03304	0.000276528	0.0164147	--
Capana03g000630	772	752	309	2484	988	801	35.66	32.02	17.29	104.41	61.26	46.89	28.3233	70.8533	1.32284	0.000278006	0.0164678	BON1
Capana07g000817	247	1096	166	122	65	72	31.27	127.91	25.45	14.05	11.05	11.55	61.5433	12.2167	-2.33275	0.000282406	0.0166933	PRXQ
Capana01g000510	10	79	16	0	1	2	0.55	4.04	1.07	0	0.07	0.14	1.88667	0.07	-4.75234	0.000290001	0.0170707	bVPE
Capana01g000278	409	37	679	10	10	0	49.01	4.09	98.54	1.09	1.61	0	50.5467	0.9	-5.81155	0.000295829	0.0173775	tlp
MSTRG.3582	191	315	144	611	288	350	8.53	12.95	7.93	24.4	17.04	19.64	9.80333	20.36	1.05439	0.000301254	0.0176538	MPK18
Capana06g000609	44	84	40	321	74	133	7.77	13.67	8.55	51.57	17.54	29.76	9.99667	32.9567	1.72105	0.000301786	0.0176538	FDX3
Capana00g003160	38	30	22	3	3	5	2.92	2.13	2.05	0.21	0.31	0.49	2.36667	0.336667	-2.81346	0.000306318	0.0178819	--
Capana01g002993	30	5	13	64	118	49	5.37	0.82	2.82	10.42	28.34	11.11	3.00333	16.6233	2.46857	0.000308092	0.0179483	--
Capana00g004275	362	4817	43	49	10	36	67.47	827.63	9.71	8.31	2.5	8.5	301.603	6.43667	-5.55019	0.000316873	0.0184217	MBF1C
MSTRG.28496	58	28	43	145	105	78	1.48	0.66	1.33	3.36	3.59	2.52	1.15667	3.15667	1.44843	0.000318378	0.0184712	Tm-2nv
MSTRG.26307	16	15	19	87	33	45	1.01	0.87	1.45	4.99	2.79	3.59	1.11	3.79	1.77164	0.000321235	0.0185986	--
Capana02g003023	215	38	77	26	10	15	14.61	2.38	6.34	1.61	0.91	1.29	7.77667	1.27	-2.61432	0.000325727	0.0188201	CYP81Q32
Capana03g004132	255	6	40	6	7	3	24.53	0.53	4.66	0.53	0.9	0.37	9.90667	0.6	-4.04537	0.000335697	0.0193565	--
MSTRG.16616	15	10	4	31	45	37	0.85	0.52	0.27	1.59	3.41	2.65	0.546667	2.55	2.22176	0.000337479	0.0194195	WNK6
Capana10g001248	62	5	23	1	0	1	13	0.97	5.84	0.19	0	0.27	6.60333	0.153333	-5.42845	0.000348424	0.0200085	LE16
MSTRG.5483	458	632	816	2022	896	2337	57	72.5	122.99	228.96	149.66	368.52	84.1633	249.047	1.56515	0.000355082	0.0203494	SN1
Capana03g001981	345	367	277	160	76	142	55.12	54.05	53.6	23.26	16.3	28.75	54.2567	22.77	-1.25267	0.000356103	0.0203665	PTAC7
MSTRG.9108	142	798	169	74	34	73	21.81	112.81	31.39	10.34	7.01	14.26	55.3367	10.5367	-2.39282	0.000358395	0.0204561	--
Capana00g001539	204	229	113	82	61	58	14.33	14.83	9.62	5.24	5.75	5.16	12.9267	5.38333	-1.26378	0.000359421	0.0204648	RER1
Capana12g001807	87	129	78	36	29	27	11.01	15.05	11.96	4.15	4.93	4.33	12.6733	4.47	-1.50345	0.00036	0.0204648	PNSL4
MSTRG.27711	27	8	9	0	0	0	3.37	0.87	1.3	0	0	0	1.84667	0.001	-10.8507	0.000361634	0.0204938	CSN8
Capana03g003488	256	128	107	48	50	37	19.86	9.15	10.05	3.39	5.21	3.64	13.02	4.08	-1.67409	0.000370529	0.0208532	GID1B
Capana03g003491	673	482	543	1099	1325	835	26.25	17.33	25.66	39.01	69.38	41.27	23.08	49.8867	1.11201	0.000375482	0.0210898	PAL
Capana10g000864	762	633	362	942	1128	998	137.26	105.11	78.98	154.39	272.72	227.79	107.117	218.3	1.02713	0.000380024	0.0213025	UBC28
Capana09g000074	1864	970	740	467	289	438	263.31	126.31	126.61	60.02	54.79	78.4	172.077	64.4033	-1.41784	0.000382239	0.0213789	ASB1
Capana00g002374	385	81	78	40	29	21	15.78	3.06	3.87	1.49	1.59	1.09	7.57	1.39	-2.44521	0.000385005	0.0214345	PIN3
Capana01g000450	65	24	34	117	97	103	1.98	0.67	1.25	3.24	3.96	3.97	1.3	3.72333	1.51808	0.000385419	0.0214345	At1g12460
Capana00g004556	1541	411	559	248	103	228	143.61	35.31	63.1	21.03	12.88	26.92	80.6733	20.2767	-1.99227	0.000392072	0.0217616	rib5
Capana03g001653	964	330	188	55	123	65	15.2	4.8	3.59	0.79	2.6	1.3	7.86333	1.56333	-2.33052	0.000394454	0.0218508	NOV
Capana05g002486	273	360	118	96	66	71	17.32	21.06	9.07	5.54	5.62	5.71	15.8167	5.62333	-1.49195	0.000400895	0.0221605	UGT86A1
Capana00g003506	48	69	55	407	135	70	3.4	4.51	4.76	26.39	12.9	6.32	4.22333	15.2033	1.84793	0.000405582	0.0223355	OPR1
Capana09g000233	87	50	41	117	150	132	4.48	2.37	2.56	5.48	10.37	8.62	3.13667	8.15667	1.37875	0.000408016	0.0224258	--
Capana01g003647	129	179	14	13	14	9	17.85	22.83	2.35	1.64	2.6	1.58	14.3433	1.94	-2.88625	0.000410273	0.0225059	--
Capana01g001053	19	13	6	48	33	39	4.11	2.59	1.57	9.45	9.59	10.7	2.75667	9.91333	1.84645	0.000412252	0.0225706	--
MSTRG.15496	324	66	83	1811	788	128	2.96	0.56	0.92	15.08	9.68	1.48	1.48	8.74667	2.56314	0.000414466	0.0226479	--
Capana08g002269	470	576	140	126	53	110	60.36	68.19	21.78	14.72	9.14	17.9	50.11	13.92	-1.84794	0.000415808	0.02265	--
Capana11g000651	6	1	2	3	24	107	0.29	0.04	0.12	0.13	1.56	6.58	0.15	2.75667	4.19989	0.000416112	0.02265	NPF2.7
Capana11g000869	95	217	134	55	38	37	16.56	34.86	28.29	8.72	8.89	8.17	26.57	8.59333	-1.62851	0.000428483	0.0232784	--
Capana01g003355	25	15	14	36	124	54	1.13	0.62	0.77	1.48	7.52	3.09	0.84	4.03	2.26232	0.000437002	0.023646	NPF7.3
MSTRG.31449	1935	3495	1038	788	264	677	141.75	236.02	92.1	52.52	26	62.82	156.623	47.1133	-1.73309	0.000437765	0.023646	--
Capana02g001126	90	150	70	45	23	15	9.33	14.33	8.79	4.24	3.2	1.97	10.8167	3.13667	-1.78595	0.000438856	0.0236596	--
MSTRG.33044	95	72	56	129	148	320	5.98	4.18	4.27	7.38	12.5	25.51	4.81	15.13	1.6533	0.000448513	0.0241138	--
Capana01g000882	23	15	2	18	149	90	0.86	0.52	0.09	0.61	7.51	4.28	0.49	4.13333	3.07645	0.000448991	0.0241138	CES101
Capana10g001664	42	2	62	2	0	0	6.55	0.29	11.72	0.28	0	0	6.18667	0.0933333	-6.05063	0.000451604	0.024208	LE16
Capana01g003762	437	241	154	130	52	71	21.13	10.74	9.02	5.72	3.38	4.35	13.63	4.48333	-1.60414	0.000467793	0.0249808	At5g02620
Capana03g001272	74	3	12	0	1	0	3.95	0.15	0.78	0	0.07	0	1.62667	0.0233333	-6.12338	0.000471303	0.0251207	CYP71A4
Capana11g002306	996	1230	783	531	307	475	104.83	119.34	99.82	50.85	43.37	63.35	107.997	52.5233	-1.03996	0.000482246	0.0256218	RPL15
Capana02g002988	105	196	63	51	16	14	12.58	21.65	9.14	5.56	2.57	2.13	14.4567	3.42	-2.07967	0.000482979	0.0256218	LBD39
Capana00g002265	504	617	1035	2636	1029	3048	41.12	46.4	102.26	195.66	112.67	315.07	63.26	207.8	1.71583	0.000483431	0.0256218	--
Capana00g000400	9	13	9	37	27	38	1.21	1.62	1.47	4.54	4.89	6.49	1.43333	5.30667	1.88843	0.000496372	0.0262584	IPMSA
Capana03g004399	2176	4996	908	835	568	590	100.87	213.49	50.98	35.22	35.34	34.65	121.78	35.07	-1.79597	0.000502111	0.0264133	CPN60-2
Capana06g000226	653	501	481	216	169	249	108.19	76.52	96.52	32.56	37.58	52.27	93.7433	40.8033	-1.20003	0.000520508	0.0270779	FDX2
Capana08g002455	49	106	41	18	14	10	4.61	9.2	4.72	1.54	1.75	1.19	6.17667	1.49333	-2.04829	0.000525006	0.0272115	SABP2
Capana05g000916	27706	28856	29426	18642	10807	10272	5024.37	4823.9	6463.18	3076	2630.47	2360.37	5437.15	2688.95	-1.01581	0.000526391	0.0272333	--
Capana12g001867	784	329	381	1048	1723	843	17.33	6.71	10.2	21.08	51.13	23.62	11.4133	31.9433	1.48479	0.000527705	0.0272512	CURL3
Capana05g001465	450	523	421	1168	1096	505	6.33	6.78	7.17	14.95	20.69	9	6.76	14.88	1.13828	0.000535903	0.027624	FAB1B
Capana10g000177	427	102	345	23	36	76	40.64	8.95	39.77	1.99	4.6	9.17	29.7867	5.25333	-2.50336	0.000538646	0.0277147	NUDT2
Capana06g000018	1324	1507	868	463	314	581	220.71	231.59	175.26	70.23	70.26	122.73	209.187	87.74	-1.25348	0.000543015	0.0278535	--
Capana10g000174	65	34	32	10	9	5	3.78	1.82	2.25	0.53	0.7	0.37	2.61667	0.533333	-2.29462	0.00054332	0.0278535	--
Capana02g002316	11	99	8	2	2	1	0.43	3.55	0.38	0.07	0.1	0.05	1.45333	0.0733333	-4.30875	0.000545197	0.0278803	YSL7
Capana08g001503	118	167	134	241	271	316	27.3	35.62	37.55	50.74	84.16	92.64	33.49	75.8467	1.17936	0.000545819	0.0278803	RALF
Capana12g000158	60	235	18	18	10	5	9.42	34	3.42	2.57	2.11	0.99	15.6133	1.89	-3.04632	0.000548111	0.0279467	GATA16
MSTRG.6382	100	153	74	200	183	248	10.9	15.37	9.77	19.83	26.76	34.23	12.0133	26.94	1.16511	0.000554642	0.0282287	--
Capana02g002705	79	36	36	16	4	7	7.09	2.98	3.91	1.31	0.48	0.8	4.66	0.863333	-2.43234	0.000556808	0.0282602	TULP2
Capana03g001781	245	404	242	756	1668	347	14.68	22.31	17.56	41.21	134.12	26.34	18.1833	67.2233	1.88635	0.000557266	0.0282602	At1g02270
MSTRG.34129	23	10	17	1	0	0	4.72	1.86	4.37	0.22	0	0	3.65	0.0733333	-5.63728	0.00055896	0.0282952	--
Capana10g000843	1	1	0	16	8	19	0.07	0.06	0	0.96	0.7	1.58	0.0433333	1.08	4.63941	0.000564326	0.0284646	STR4
Capana05g001951	86	16	43	11	3	2	8.33	1.43	5.05	0.97	0.39	0.25	4.93667	0.536667	-3.20144	0.000566067	0.0284956	ERF106
Capana07g001883	15	2	60	0	0	1	0.77	0.1	3.75	0	0	0.07	1.54	0.0233333	-6.04439	0.000566962	0.0284956	CYP72A225
Capana03g000773	188	222	124	72	36	72	19.26	20.96	15.38	6.71	4.95	9.35	18.5333	7.00333	-1.40401	0.000572617	0.0287286	NRP2
Capana06g001497	186	134	189	484	206	919	32.84	21.81	40.42	77.76	48.82	205.62	31.69	110.733	1.80499	0.000575747	0.0287832	--
Capana07g002439	338	437	297	518	931	731	53.05	63.23	56.46	73.98	196.13	145.38	57.58	138.497	1.26621	0.000585265	0.0292073	LLG1
Capana04g001142	52	49	17	276	162	35	0.62	0.54	0.25	2.99	2.59	0.53	0.47	2.03667	2.11548	0.000586882	0.0292363	--
Capana02g002284	31	86	21	9	6	2	1.88	4.81	1.54	0.5	0.49	0.15	2.74333	0.38	-2.85186	0.00058894	0.029287	PSY1
Capana03g002026	75	67	92	270	126	137	4.87	4.01	7.24	15.96	10.99	11.28	5.37333	12.7433	1.24585	0.000590897	0.0293326	PAP14
Capana04g000515	1212	228	599	77	161	126	71.34	12.37	42.7	4.12	12.72	9.4	42.1367	8.74667	-2.26827	0.00060008	0.0297361	RBP47C
Capana03g002644	18	13	7	45	68	25	1.96	1.31	0.92	4.47	9.96	3.46	1.39667	5.96333	2.09413	0.00060258	0.0298076	BHLH51
MSTRG.9438	336	255	348	618	1508	528	11.37	7.86	13.9	20.24	67.02	25.16	11.0433	37.4733	1.76269	0.000611995	0.0301675	--
Capana12g001184	26	147	26	14	4	4	4.06	21.15	4.91	1.99	0.84	0.79	10.04	1.20667	-3.05666	0.000622749	0.0305906	OHP2
Capana01g002564	190	28	18	12	2	0	18.02	2.45	2.07	1.04	0.25	0	7.51333	0.43	-4.12704	0.000625637	0.0306791	--
Capana08g002236	338	569	456	910	696	1510	84	130.35	137.25	205.77	232.15	475.49	117.2	304.47	1.37733	0.000630777	0.0308774	--
MSTRG.27832	17	6	7	53	28	30	1.3	0.42	0.65	3.7	2.88	2.92	0.79	3.16667	2.00304	0.000635058	0.0310331	--
Capana01g001739	187	39	28	246	530	211	7.07	1.36	1.28	8.46	26.89	10.11	3.23667	15.1533	2.22705	0.000645306	0.0314793	BOR1
Capana04g001095	209	179	245	405	427	437	19.48	15.38	27.65	34.34	53.41	51.6	20.8367	46.45	1.15655	0.000650433	0.0316746	--
Capana07g002427	68	48	87	934	141	82	2.41	1.57	3.74	30.13	6.71	3.68	2.57333	13.5067	2.39196	0.000655906	0.0318861	RFS1
Capana11g000941	146	617	188	103	57	60	21.89	85.28	34.14	14.05	11.47	11.4	47.1033	12.3067	-1.93639	0.000659765	0.0320036	PAP4
Capana03g000195	55	63	35	83	135	131	2.83	2.99	2.18	3.88	9.32	8.53	2.66667	7.24333	1.44162	0.000660594	0.0320036	SELMODRAFT_444075
Capana02g003402	40	105	4	2	4	0	3.88	9.38	0.47	0.18	0.52	0	4.57667	0.233333	-4.29383	0.000664977	0.0321607	POR1
Capana10g000370	100	175	81	43	38	22	5.92	9.56	5.81	2.32	3.01	1.65	7.09667	2.32667	-1.60888	0.000673602	0.0325221	mat1
MSTRG.30317	2	9	4	21	26	32	0.1	0.42	0.24	0.97	1.76	2.05	0.253333	1.59333	2.65294	0.000677064	0.0326333	--
Capana09g001344	235	157	136	339	365	244	30.03	18.5	21.05	39.42	62.61	39.51	23.1933	47.18	1.02447	0.000681593	0.0327955	EXO70B1
MSTRG.16563	2	5	21	121	69	32	0.06	0.14	0.76	3.29	2.77	1.21	0.32	2.42333	2.92085	0.000684579	0.0328831	APRR5
Capana04g000151	194	61	46	0	11	11	38.29	11.1	11	0	2.91	2.75	20.13	1.88667	-3.41544	0.000687933	0.032988	ATL23
Capana08g001111	317	501	249	136	73	148	30.39	44.27	28.91	11.86	9.39	17.98	34.5233	13.0767	-1.40058	0.00068923	0.0329941	--
MSTRG.7249	25	105	22	2	8	3	1.59	6.17	1.7	0.12	0.68	0.24	3.15333	0.346667	-3.18526	0.000696336	0.0332699	--
Capana07g000851	102	59	79	31	15	5	2.86	1.53	2.67	0.79	0.57	0.19	2.35333	0.516667	-2.1874	0.000703108	0.0334879	XA21
Capana07g002234	56	26	7	2	2	2	2.67	1.14	0.4	0.09	0.13	0.12	1.40333	0.113333	-3.63021	0.000708304	0.0336785	At4g20840
Capana10g002263	177	19	37	60	713	664	23.17	2.29	5.87	7.15	125.29	110.15	10.4433	80.8633	2.9529	0.000724452	0.0343883	CML35
MSTRG.3599	490	331	468	1085	953	564	40.38	25.15	46.71	81.36	105.42	58.9	37.4133	81.8933	1.13019	0.000729736	0.0345809	BHLH153
MSTRG.5364	25	13	4	0	0	0	1.38	0.66	0.27	0	0	0	0.77	0.001	-9.58871	0.000731343	0.034588	--
Capana05g000128	208	221	113	89	42	67	25.85	25.31	17.01	10.06	7	10.55	22.7233	9.20333	-1.30395	0.00073234	0.034588	NTAQ1
Capana07g000330	425	698	819	227	231	161	19.63	29.72	45.82	9.54	14.32	9.42	31.7233	11.0933	-1.51585	0.000735954	0.0347001	--
MSTRG.14051	357	386	260	176	89	152	48.47	48.31	42.76	21.74	16.22	26.15	46.5133	21.37	-1.12206	0.000751497	0.0352109	--
Capana06g000201	1052	377	550	1324	2757	1206	50.42	16.66	31.93	57.74	177.35	73.24	33.0033	102.777	1.63883	0.000752724	0.0352109	GAUT8
Capana09g000010	330	635	364	205	108	170	66.59	118.13	88.97	37.64	29.25	43.47	91.23	36.7867	-1.31033	0.000753022	0.0352109	BSD2
Capana05g001999	25	25	5	0	0	1	3.57	3.29	0.86	0	0	0.18	2.57333	0.06	-5.42253	0.000759479	0.0354541	--
Capana03g002157	15	13	7	0	0	0	0.55	0.44	0.31	0	0	0	0.433333	0.001	-8.75933	0.000779015	0.0363008	--
Capana03g002179	1678	1674	1985	3288	2705	3909	67.83	62.38	97.18	120.93	146.75	200.21	75.7967	155.963	1.041	0.000780193	0.0363008	SCL8
Capana01g000223	719	1734	223	173	190	167	20.71	46.03	7.78	4.53	7.34	6.09	24.84	5.98667	-2.05284	0.000783631	0.0364008	HMA5
Capana02g002932	283	154	159	328	450	411	29.33	14.71	19.96	30.93	62.59	53.97	21.3333	49.1633	1.20447	0.000788301	0.0364974	CGR2
Capana09g000101	2606	1984	1471	3050	8455	3365	161.16	113.1	110.18	171.62	701.8	263.68	128.147	379.033	1.56453	0.000789928	0.0365128	GAE1
Capana04g000511	31	19	24	95	30	148	1.45	0.82	1.36	4.05	1.89	8.78	1.21	4.90667	2.01974	0.000798926	0.036795	--
Capana06g002498	991	6960	433	542	209	367	70.55	456.76	37.34	35.11	19.97	33.11	188.217	29.3967	-2.67867	0.000799621	0.036795	HSP83A
Capana10g002219	57	10	29	5	2	2	4.64	0.75	2.86	0.37	0.22	0.21	2.75	0.266667	-3.36632	0.000799959	0.036795	F
MSTRG.31445	33	118	48	13	9	14	2.84	9.36	5	1.02	1.04	1.53	5.73333	1.19667	-2.26035	0.000809887	0.037131	At2g03480
Capana03g001869	52	54	13	183	138	51	2.61	2.5	0.79	8.35	9.29	3.24	1.96667	6.96	1.82333	0.000813226	0.0372236	RPP13
Capana09g001679	489	1072	147	98	105	131	28.53	57.66	10.39	5.2	8.22	9.69	32.1933	7.70333	-2.06321	0.000830625	0.0378969	UVR8
Capana06g003058	199	1236	101	101	35	75	24.96	142.9	15.34	11.53	5.89	11.92	61.0667	9.78	-2.64248	0.000832016	0.0378991	APIC
Capana03g000436	765	1639	392	335	252	218	108.06	213.43	67.07	43.06	47.78	39.02	129.52	43.2867	-1.58118	0.000838526	0.038134	ATS3B
MSTRG.26910	279	345	349	1351	380	571	23.6	26.9	35.75	103.97	43.14	61.19	28.75	69.4333	1.27207	0.000841233	0.0381955	--
Capana03g002492	801	1354	472	374	265	305	44.79	69.79	31.97	19.03	19.89	21.61	48.85	20.1767	-1.27567	0.000843609	0.0382418	FKBP53
Capana07g002406	59	3	3	0	0	0	2.31	0.11	0.14	0	0	0	0.853333	0.001	-9.73697	0.000846612	0.0383114	ABCG26
Capana00g003131	826	2686	530	563	158	199	99.41	298.01	77.26	61.65	25.52	30.35	158.227	39.1733	-2.01405	0.000847861	0.0383114	--
Capana10g000467	212	35	70	12	15	0	30.76	4.68	12.3	1.58	2.92	0	15.9133	1.5	-3.4072	0.000851532	0.0384157	PLAT2
MSTRG.34538	3	0	3	7	10	77	0.19	0	0.24	0.41	0.81	6.64	0.143333	2.62	4.19212	0.000894757	0.0401503	--
Capana08g002177	18	10	7	28	80	32	1.12	0.57	0.53	1.59	6.69	2.52	0.74	3.6	2.2824	0.000895679	0.0401503	--
MSTRG.16328	31	78	10	163	78	150	2.7	6.25	1.05	12.9	9.1	16.53	3.33333	12.8433	1.94598	0.000911329	0.040787	ycf2-A
Capana00g003114	1223	2243	957	2698	2105	4223	64.74	109.46	61.36	129.95	149.57	283.27	78.52	187.597	1.2565	0.000916261	0.0408614	NCED1
Capana04g000290	1295	2605	752	731	408	387	278.05	515.61	195.56	142.81	117.58	105.29	329.74	121.893	-1.43571	0.00091698	0.0408614	TRX1
Capana06g000652	115	88	62	179	194	121	8.5	6	5.55	12.04	19.25	11.34	6.68333	14.21	1.08827	0.000919612	0.0408614	--
Capana07g000816	7	5	5	6	69	41	0.41	0.27	0.35	0.32	5.37	3.01	0.343333	2.9	3.07837	0.000920059	0.0408614	FMO1
Capana01g000535	27	2	9	78	73	39	3.96	0.27	1.6	10.41	14.37	7.25	1.94333	10.6767	2.45786	0.000920237	0.0408614	APT4
Capana05g002262	4217	10763	2334	2262	1362	1202	197.18	463.92	132.18	96.24	85.48	71.22	264.427	84.3133	-1.64903	0.000929529	0.0412091	CPN60-2
Capana07g001856	6	10	7	23	41	26	0.31	0.48	0.44	1.08	2.85	1.71	0.41	1.88	2.19704	0.000937735	0.0415077	RGL3
Capana00g003650	238	174	155	307	443	307	23.48	15.83	18.52	27.56	58.67	38.38	19.2767	41.5367	1.10753	0.000941623	0.0416144	NHL13
Capana02g001122	43376	28534	61868	106317	92644	114491	2221.71	1347.27	3838.06	4954.8	6369.07	7430.65	2469.01	6251.51	1.34027	0.000949159	0.0418818	AAE3
Capana08g001935	44	34	34	91	67	65	4.7	3.35	4.4	8.85	9.62	8.81	4.15	9.09333	1.1317	0.000958576	0.0422103	PAP4
Capana02g003313	497	648	270	810	1072	689	24.79	29.8	16.31	36.77	71.78	43.55	23.6333	50.7	1.10116	0.000959597	0.0422103	GAUT13
Capana12g001180	216	370	188	637	469	304	8.77	13.85	9.25	23.53	25.56	15.64	10.6233	21.5767	1.02224	0.00097164	0.0426735	At1g63430
Capana09g001830	222	107	123	225	428	401	27.46	12.2	18.43	25.32	71.05	62.85	19.3633	53.0733	1.45466	0.000987847	0.0433178	PPA4
Capana02g002760	317	113	122	77	41	24	25.32	8.32	11.8	5.6	4.4	2.43	15.1467	4.14333	-1.87014	0.0009901	0.0433492	IPP
MSTRG.6356	1	180	126	0	0	0	0.02	2.64	2.43	0	0	0	1.69667	0.001	-10.7285	0.000996784	0.0435382	--
Capana11g000345	290	959	193	183	28	71	22.37	68.18	18.03	12.84	2.9	6.94	36.1933	7.56	-2.25927	0.000997507	0.0435382	NIT4A
Capana00g000720	89	3	12	2	0	0	3.87	0.12	0.63	0.08	0	0	1.54	0.0266667	-5.85175	0.000999863	0.0435736	AS1
Capana10g001947	5146	4177	4868	14787	7209	5449	76.01	56.88	87.09	198.74	142.93	101.99	73.3267	147.887	1.01208	0.00101723	0.0441939	ROS1
MSTRG.35326	0	43	52	1	0	0	0	5.47	8.68	0.13	0	0	4.71667	0.0433333	-6.76615	0.00103355	0.0447651	--
Capana07g001553	6	17	5	38	26	38	0.2	0.53	0.2	1.16	1.17	1.62	0.31	1.31667	2.08655	0.00103531	0.0447722	RPP13L4
MSTRG.25112	146	67	99	45	19	26	4.09	1.73	3.36	1.15	0.71	0.92	3.06	0.926667	-1.72341	0.00103696	0.0447751	--
Capana00g003692	121	6	20	367	316	116	8.87	0.41	1.78	24.49	31.1	10.78	3.68667	22.1233	2.58518	0.00104916	0.0452324	At4g30420
MSTRG.4719	17	6	6	66	61	13	2.87	0.93	1.22	10.07	13.76	2.87	1.67333	8.9	2.41108	0.00105962	0.0456139	TOR
Capana03g003361	537	570	217	219	147	123	26.02	25.46	12.73	9.65	9.56	7.55	21.4033	8.92	-1.26272	0.00106529	0.045788	KLCR3
Capana01g000540	230	296	197	156	67	64	8.46	10.03	8.77	5.22	3.31	2.98	9.08667	3.83667	-1.2439	0.00106871	0.0458651	ORP2A
Capana02g003129	42	71	9	6	2	5	3.11	4.85	0.81	0.4	0.2	0.47	2.92333	0.356667	-3.03497	0.0010704	0.0458678	CYP40
Capana07g001973	80	116	61	199	167	108	5.65	7.55	5.22	12.79	15.83	9.67	6.14	12.7633	1.05569	0.00107414	0.0458886	--
Capana12g000482	135	143	120	452	126	309	10.91	10.66	11.75	33.25	13.67	31.65	11.1067	26.19	1.23759	0.0010901	0.0464296	SLC25A44
MSTRG.35168	1	151	124	0	0	0	0.09	12.13	13.09	0	0	0	8.43667	0.001	-13.0425	0.00109308	0.0464533	--
Capana04g002124	91	298	34	38	14	17	4.78	14.43	2.16	1.82	0.99	1.13	7.12333	1.31333	-2.43932	0.00109395	0.0464533	TYDC1
Capana04g000572	144	343	97	64	46	50	20.45	44.9	16.68	8.27	8.77	9	27.3433	8.68	-1.65542	0.00110028	0.0466521	--
Capana10g001195	145	9	33	10	4	3	8.65	0.49	2.38	0.54	0.32	0.23	3.84	0.363333	-3.40174	0.00110391	0.0467356	MAN6
MSTRG.24516	4	6	1	13	17	39	0.29	0.4	0.09	0.85	1.65	3.57	0.26	2.02333	2.96015	0.00110861	0.0468639	--
Capana08g001591	242	695	216	98	121	77	13.07	34.6	14.13	4.82	8.77	5.27	20.6	6.28667	-1.71228	0.00111681	0.0470893	--
Capana01g001014	10306	8223	3077	1383	2137	2305	772.64	568.29	279.4	94.34	215.04	218.96	540.11	176.113	-1.61675	0.00111804	0.0470893	AOX1
Capana03g001862	15	13	32	0	0	2	0.63	0.51	1.64	0	0	0.11	0.926667	0.0366667	-4.65951	0.00111895	0.0470893	XA21
Capana08g002610	66	226	66	38	16	25	4.59	14.49	5.56	2.4	1.49	2.2	8.21333	2.03	-2.01649	0.00112207	0.0471505	--
MSTRG.22554	9	42	28	139	74	60	0.64	2.76	2.41	7.16	5.96	4.74	1.93667	5.95333	1.62012	0.00113266	0.0475246	--
MSTRG.19944	0	0	0	9	8	7	0	0	0	1.21	1.58	1.31	0.001	1.36667	10.4164	0.00113786	0.0476716	--
Capana10g002361	265	351	151	137	21	30	17.6	21.5	12.15	8.28	1.87	2.53	17.0833	4.22667	-2.015	0.00114376	0.047848	LPAT2
Capana08g002064	25434	19904	31908	76281	40288	39855	1232.18	888.9	1872.26	3362.49	2619.72	2446.58	1331.11	2809.6	1.07773	0.00114753	0.0479343	RIBA1
Capana12g000207	163	235	116	50	43	70	27.51	36.57	23.72	7.68	9.74	14.97	29.2667	10.7967	-1.43867	0.00117127	0.0487815	RPL18
Capana00g002881	30	251	11	17	2	2	2.35	18.11	1.04	1.21	0.21	0.2	7.16667	0.54	-3.73027	0.00118669	0.0493508	SNL6
Capana02g000476	1957	876	1348	3700	2062	2337	161.61	66.69	134.83	278.02	228.56	244.55	121.043	250.377	1.04858	0.00119105	0.0493944	TCS2
Capana09g000825	1834	1361	1413	2663	3463	2049	55.38	37.88	51.67	73.15	140.34	78.37	48.31	97.2867	1.00992	0.00119377	0.0494268	FER
MSTRG.17976	18	69	3	2	0	1	1.66	5.88	0.34	0.17	0	0.12	2.62667	0.0966667	-4.76407	0.00120081	0.0496451	--
Capana08g001080	632	637	174	189	111	140	25.7	23.88	8.57	6.99	6.06	7.21	19.3833	6.75333	-1.52115	0.00120564	0.049745	LACS4
MSTRG.3941	0	1	0	8	5	23	0	0.06	0	0.49	0.45	1.96	0.02	0.966667	5.59495	0.00120675	0.049745	--
