# Supplementary material for: Integrative Metabolome and Transcriptome Analyses Provide Insights into Carotenoid Variation in Different-Colored Peppers
Source: Int J Mol Sci. 2023 Nov 21;24(23):16563. doi: 10.3390/ijms242316563 (PMC10706310; doi:10.3390/ijms242316563)
Supplement: Supplementary file 1 [file ijms-24-16563-s001.zip › Table S4.xlsx]

## Sheet: Sheet1
Table S4: The results of TF prediction in three development stages
S1		S2		S3
Gene ID	TF Name	Gene ID	TF Name	Gene ID	TF Name
Capana06g001094	AP2	Capana06g000481	AP2	Capana02g000700	AP2
Capana07g000264	B3	Capana07g000865	ARF	Capana11g000645	AP2
Capana08g002459	B3	Capana02g000748	B3	Capana07g000865	ARF
Capana07g002082	BES1	Capana08g002459	B3	Capana12g000157	ARR-B
Capana01g000256	bHLH	Capana08g001978	bZIP	Capana02g003162	B3
Capana01g001076	bHLH	Capana07g002283	C2H2	Capana08g002375	B3
Capana01g002561	bHLH	Capana09g000202	C3H	Capana08g002459	B3
Capana01g004352	bHLH	Capana02g003199	CO-like	Capana08g002480	B3
Capana03g001619	bHLH	Capana12g000414	CO-like	Capana03g002644	bHLH
Capana04g000934	bHLH	Capana02g000842	Dof	Capana08g001978	bZIP
Capana07g000998	bHLH	Capana04g002109	ERF	Capana06g000364	C2H2
Capana12g000298	bHLH	Capana05g002063	ERF	Capana08g002245	C2H2
Capana12g000842	bHLH	Capana10g000499	ERF	Capana01g000589	ERF
Capana07g001787	bZIP	Capana02g003134	G2-like	Capana03g002388	ERF
Capana10g002168	bZIP	Capana00g001336	GRAS	Capana04g000283	ERF
Capana03g000492	C2H2	Capana02g002989	GRAS	Capana05g001701	ERF
Capana04g000388	C2H2	Capana07g001899	HSF	Capana05g001951	ERF
Capana04g000658	C2H2	Capana02g003351	MYB	Capana10g000333	G2-like
Capana06g001117	C2H2	Capana08g001163	MYB	Capana12g000158	GATA
Capana12g000773	C2H2	Capana02g002266	MYB_related	Capana00g005111	GRAS
Capana05g002040	C3H	Capana03g001546	MYB_related	Capana03g002179	GRAS
Capana08g000284	C3H	Capana02g000302	NAC	Capana07g001537	GRAS
Capana09g000202	C3H	Capana03g001027	NAC	Capana07g001856	GRAS
Capana02g003199	CO-like	Capana07g002471	NAC	Capana01g001420	GRF
Capana06g000298	Dof	Capana04g000078	Nin-like	Capana02g002988	LBD
Capana03g001026	E2F/DP	Capana10g002379	SBP	Capana04g001537	NAC
Capana00g003643	EIL	Capana08g001618	TALE	Capana11g000869	NF-YC
Capana06g000678	EIL	Capana06g001366	TCP	Capana08g001618	TALE
Capana08g001175	EIL	Capana03g002072	WRKY	Capana07g001792	TCP
Capana12g001842	EIL	Capana07g001387	WRKY	Capana03g002072	WRKY
Capana01g000661	ERF	Capana07g002350	WRKY	Capana11g001905	WRKY
Capana01g000662	ERF
Capana01g002361	ERF
Capana01g003503	ERF
Capana02g000496	ERF
Capana02g001851	ERF
Capana02g001898	ERF
Capana02g002706	ERF
Capana03g000268	ERF
Capana03g000438	ERF
Capana03g003309	ERF
Capana03g004524	ERF
Capana04g001261	ERF
Capana04g001803	ERF
Capana05g001948	ERF
Capana05g001949	ERF
Capana05g001951	ERF
Capana06g000269	ERF
Capana09g000023	ERF
Capana10g000499	ERF
Capana08g002619	GATA
Capana02g003670	GRAS
Capana04g002119	GRAS
Capana05g002208	GRAS
Capana07g002280	GRAS
Capana08g001582	GRAS
Capana12g002007	GRAS
Capana12g002864	GRAS
Capana02g002657	HD-ZIP
Capana03g001926	HD-ZIP
Capana05g000086	HSF
Capana07g001899	HSF
Capana12g000264	HSF
Capana02g002777	LBD
Capana06g001459	M-type_MADS
Capana00g003154	MYB
Capana00g004750	MYB
Capana03g000766	MYB
Capana03g002680	MYB
Capana03g003830	MYB
Capana04g000509	MYB
Capana05g000644	MYB
Capana06g000933	MYB
Capana08g001163	MYB
Capana11g000757	MYB
Capana12g002172	MYB
Capana03g001041	MYB_related
Capana00g001918	NAC
Capana01g002000	NAC
Capana04g001537	NAC
Capana05g000569	NAC
Capana06g001739	NAC
Capana07g002219	NAC
Capana07g002471	NAC
Capana09g000936	NAC
Capana10g000063	NAC
Capana09g000171	NF-YA
Capana11g000442	Nin-like
Capana11g002234	RAV
Capana07g002142	TCP
Capana03g001293	Trihelix
Capana00g003083	WRKY
Capana01g004472	WRKY
Capana02g002230	WRKY
Capana02g003053	WRKY
Capana03g000473	WRKY
Capana04g000568	WRKY
Capana06g001110	WRKY
Capana06g001506	WRKY
Capana08g000429	WRKY
Capana08g001044	WRKY
Capana09g001251	WRKY
Capana12g001826	WRKY
Capana07g000456	YABBY
