# Supplementary material for: Integrative Metabolome and Transcriptome Analyses Provide Insights into Carotenoid Variation in Different-Colored Peppers
Source: Int J Mol Sci. 2023 Nov 21;24(23):16563. doi: 10.3390/ijms242316563 (PMC10706310; doi:10.3390/ijms242316563)
Supplement: Supplementary file 1 [file ijms-24-16563-s001.zip › Table S5.xlsx]

## Sheet: Table S5
Table S5: Analysis of GO enrichment for DEGs in ZY1-vs-ZR1
GO ID (level1)	GO Term (level1)	GO ID (level2)	GO Term (level2)	number_of_ZY1-vs-ZR1 (up)	number_of_ZY1-vs-ZR1 (down)	Genes_of_ZY1-vs-ZR1_up	Genes_of_ZY1-vs-ZR1_down
GO:0008150	Biological Process	GO:0001906	cell killing	2	3	MSTRG.3273(Cht12),MSTRG.4166(CHI-B)	Capana01g000283(AP24),Capana08g001236(WIN2),MSTRG.20156(PDF2.2)
GO:0008150	Biological Process	GO:0051704	multi-organism process	57	38	Capana00g001879(LECRKS2),Capana00g003686(rpc25),Capana00g004750(CSA),Capana00g004816(CRK25),Capana01g000757(DRP1E),Capana01g000843(CSLD2),Capana01g000880(CES101),Capana01g002000(NAC083),Capana01g002361(RAP2-3),Capana01g003075(ABCC4),Capana02g001706(CAMRLK),Capana02g001846(MLO2),Capana02g002108(B120),Capana02g002117(At1g61610),Capana02g002119(At1g11330),Capana02g002122(SD113),Capana02g002123(At1g1…	Capana00g002411(TTL1),Capana00g003122(ICR4),Capana00g003499(PALA),Capana00g004993(PERK2),Capana01g000283(AP24),Capana01g000508(RBL14),Capana01g004063(CSLC5),Capana01g004119(--),Capana02g002109(At1g11410),Capana02g003044(PTEN2A),Capana02g003486(TLP40),Capana03g000504(At1g80640),Capana03g002352(EMS1),Capana03g002915(NIP1),Capana03g003667(KIN14I),Capana03g004637(AGO10),Capana04g000223(FPP6),Capana04…
GO:0008150	Biological Process	GO:0050896	response to stimulus	178	109	Capana00g000627(CEQORH),Capana00g001423(At1g15670),Capana00g001879(LECRKS2),Capana00g002760(STH-2),Capana00g002914(ATL3),Capana00g003163(At1g17710),Capana00g003264(MFP2),Capana00g003675(TSS),Capana00g003686(rpc25),Capana00g004034(XERICO),Capana00g004750(CSA),Capana00g004816(CRK25),Capana00g005089(RH7),Capana01g000138(RBOHA),Capana01g000691(MO2),Capana01g000757(DRP1E),Capana01g001013(DUR3),Capana0…	Capana00g001331(TPPJ),Capana00g001727(--),Capana00g002501(HIPP37),Capana00g002831(PER45),Capana00g002920(ABCG32),Capana00g002921(ABCG32),Capana00g003237(PIX7),Capana00g004275(MBF1C),Capana00g004955(MLP165),Capana00g004993(PERK2),Capana01g000248(CYP86A22),Capana01g000283(AP24),Capana01g000508(RBL14),Capana01g000794(NPSN11),Capana01g000923(RHC1A),Capana01g001221(CRYD),Capana01g001553(pod),Capana01g…
GO:0008150	Biological Process	GO:0098754	detoxification	6	5	Capana00g000627(CEQORH),Capana01g000138(RBOHA),Capana01g002551(GSTU8),Capana03g000595(RBOHC),Capana10g001451(HIPP05),Capana12g002757(10HGO)	Capana00g002501(HIPP37),Capana02g000251(CAD6),Capana05g001829(GGT1),Capana07g000817(PRXQ),Capana12g002751(10HGO)
GO:0008150	Biological Process	GO:0044699	single-organism process	378	278	Capana00g000346(NHX7),Capana00g000627(CEQORH),Capana00g001423(At1g15670),Capana00g001445(HDC),Capana00g001942(ACO3),Capana00g002008(ACO3),Capana00g002338(At1g31830),Capana00g002898(SAMDC),Capana00g002914(ATL3),Capana00g003163(At1g17710),Capana00g003264(MFP2),Capana00g003378(UGE2),Capana00g003663(CYP72A225),Capana00g003675(TSS),Capana00g003691(TET8),Capana00g004034(XERICO),Capana00g004478(PRP1),Ca…	Capana00g000036(PMEI3),Capana00g000699(SRL2),Capana00g001331(TPPJ),Capana00g001579(HACD2),Capana00g001711(CYCU4-1),Capana00g001727(--),Capana00g001934(RNR1),Capana00g002411(TTL1),Capana00g002501(HIPP37),Capana00g002753(At4g09670),Capana00g002831(PER45),Capana00g002920(ABCG32),Capana00g002921(ABCG32),Capana00g002983(MAKR1),Capana00g003122(ICR4),Capana00g003216(DRP4C),Capana00g003237(PIX7),Capana00…
GO:0008150	Biological Process	GO:0023052	signaling	52	32	Capana00g001423(At1g15670),Capana00g004750(CSA),Capana01g000138(RBOHA),Capana01g002361(RAP2-3),Capana01g003184(--),Capana01g003618(SYP121),Capana02g000496(ERF113),Capana02g001101(DAO),Capana02g001216(--),Capana02g002230(WRKY6),Capana02g003168(WAKL14),Capana02g003572(RGLG2),Capana03g000385(MOS4),Capana03g001486(RASI),Capana03g001606(MKK9),Capana03g003309(ERF.C.3),Capana03g004531(ETR2),Capana03g004…	Capana00g001727(--),Capana00g003237(PIX7),Capana00g004275(MBF1C),Capana00g004993(PERK2),Capana01g000349(HTH),Capana01g000794(NPSN11),Capana01g001221(CRYD),Capana01g002598(B'KAPPA),Capana02g002254(SRF8),Capana02g003044(PTEN2A),Capana02g003088(RALFL34),Capana02g003172(At5g66560),Capana02g003278(AFP3),Capana03g000438(WIN1),Capana03g001147(TRN1),Capana03g001598(XLG3),Capana03g002352(EMS1),Capana03g00…
GO:0008150	Biological Process	GO:0098743	cell aggregation	0	1	--	Capana02g003044(PTEN2A)
GO:0008150	Biological Process	GO:0051179	localization	131	91	Capana00g000346(NHX7),Capana00g002338(At1g31830),Capana00g003691(TET8),Capana01g000138(RBOHA),Capana01g000757(DRP1E),Capana01g000880(CES101),Capana01g001013(DUR3),Capana01g001351(UTR4),Capana01g001505(At3g13620),Capana01g001943(--),Capana01g002555(At3g26670),Capana01g002655(sbt3),Capana01g002764(--),Capana01g002802(At3g62310),Capana01g003075(ABCC4),Capana01g003237(MFSD12),Capana01g003327(At1g5092…	Capana00g000036(PMEI3),Capana00g001579(HACD2),Capana00g002411(TTL1),Capana00g002501(HIPP37),Capana00g002920(ABCG32),Capana00g002921(ABCG32),Capana00g003980(NPF1.2),Capana00g004133(PILS1),Capana00g004556(rib5),Capana01g000426(KINUB),Capana01g000508(RBL14),Capana01g000521(SKU5),Capana01g000540(ORP2A),Capana01g000794(NPSN11),Capana01g000884(At1g32090),Capana01g001340(SBT4.14),Capana01g001341(SBTI1.1…
GO:0008150	Biological Process	GO:0008152	metabolic process	464	340	Capana00g000627(CEQORH),Capana00g000736(At2g16250),Capana00g001423(At1g15670),Capana00g001445(HDC),Capana00g001879(LECRKS2),Capana00g001918(NAC017),Capana00g001942(ACO3),Capana00g002008(ACO3),Capana00g002222(SD25),Capana00g002338(At1g31830),Capana00g002622(LRK10),Capana00g002623(LRK10L-2.6),Capana00g002634(LRK10L-1.1),Capana00g002650(LRK10),Capana00g002898(SAMDC),Capana00g002914(ATL3),Capana00g00…	Capana00g000036(PMEI3),Capana00g000074(At5g56590),Capana00g000699(SRL2),Capana00g001331(TPPJ),Capana00g001579(HACD2),Capana00g001711(CYCU4-1),Capana00g001727(--),Capana00g001934(RNR1),Capana00g002411(TTL1),Capana00g002501(HIPP37),Capana00g002753(At4g09670),Capana00g002831(PER45),Capana00g002855(AED3),Capana00g002883(ARB_01444),Capana00g002920(ABCG32),Capana00g002921(ABCG32),Capana00g002968(HL3),C…
GO:0008150	Biological Process	GO:0002376	immune system process	16	5	Capana00g003686(rpc25),Capana01g000138(RBOHA),Capana02g001846(MLO2),Capana03g000385(MOS4),Capana03g001606(MKK9),Capana06g001356(--),Capana06g002562(MPK3),Capana07g000253(NFH1),Capana07g000255(NFH1),Capana07g001045(NPR1),Capana08g000099(At1g14780),Capana08g001163(dnajc2),Capana08g002357(PUB26),Capana12g002024(MKS1),MSTRG.34802(CAT),MSTRG.34803(CAT)	Capana03g003667(KIN14I),Capana03g004637(AGO10),Capana08g001236(WIN2),Capana10g000134(GLO1),Capana10g000259(RLP29)
GO:0008150	Biological Process	GO:0022610	biological adhesion	2	5	Capana04g000463(CYP82A3),Capana08g001163(dnajc2)	Capana01g001693(IRKI),Capana01g003927(TMN8),Capana01g004119(--),Capana03g003667(KIN14I),Capana04g000223(FPP6)
GO:0008150	Biological Process	GO:0009987	cellular process	452	344	Capana00g000346(NHX7),Capana00g000627(CEQORH),Capana00g000736(At2g16250),Capana00g001423(At1g15670),Capana00g001445(HDC),Capana00g001879(LECRKS2),Capana00g001918(NAC017),Capana00g002222(SD25),Capana00g002338(At1g31830),Capana00g002622(LRK10),Capana00g002623(LRK10L-2.6),Capana00g002634(LRK10L-1.1),Capana00g002650(LRK10),Capana00g002898(SAMDC),Capana00g002914(ATL3),Capana00g003083(WRKY11),Capana00g…	Capana00g000699(SRL2),Capana00g001065(HTR2),Capana00g001331(TPPJ),Capana00g001558(HTR2),Capana00g001579(HACD2),Capana00g001711(CYCU4-1),Capana00g001727(--),Capana00g001934(RNR1),Capana00g002411(TTL1),Capana00g002501(HIPP37),Capana00g002753(At4g09670),Capana00g002920(ABCG32),Capana00g002921(ABCG32),Capana00g002983(MAKR1),Capana00g003122(ICR4),Capana00g003129(At3g10130),Capana00g003216(DRP4C),Capan…
GO:0008150	Biological Process	GO:0040007	growth	7	9	Capana00g004750(CSA),Capana04g000463(CYP82A3),Capana08g001163(dnajc2),Capana10g000741(PCAP1),Capana10g002417(SNRNP40),MSTRG.20172(RPT3),MSTRG.33389(DHAR1)	Capana00g001331(TPPJ),Capana01g000521(SKU5),Capana03g001147(TRN1),Capana04g000634(NRAMP2),Capana05g000884(At1g48100),Capana09g000092(ROPGEF14),Capana11g000946(AMP1),Capana12g001418(CLV2),MSTRG.20156(PDF2.2)
GO:0008150	Biological Process	GO:0040011	locomotion	5	4	Capana01g003075(ABCC4),Capana06g000296(TET4),Capana06g001632(--),Capana06g002562(MPK3),Capana09g001928(HSC-2)	Capana00g004556(rib5),Capana01g004119(--),Capana02g003044(PTEN2A),Capana09g001667(LAC17)
GO:0008150	Biological Process	GO:0048511	rhythmic process	2	0	Capana03g004339(LIR1),Capana08g002619(GATA5)	--
GO:0008150	Biological Process	GO:0000003	reproduction	32	29	Capana00g004750(CSA),Capana02g001706(CAMRLK),Capana02g001846(MLO2),Capana02g002108(B120),Capana02g002117(At1g61610),Capana02g002119(At1g11330),Capana02g002122(SD113),Capana02g002123(At1g11330),Capana03g000047(PGDH2),Capana03g001606(MKK9),Capana03g003724(LECRK1),Capana03g003725(LECRK1),Capana03g004014(PDR1),Capana03g004531(ETR2),Capana03g004532(ETR2),Capana04g000742(At4g27290),Capana06g000243(At3g…	Capana00g002411(TTL1),Capana00g002501(HIPP37),Capana00g002920(ABCG32),Capana00g002921(ABCG32),Capana01g000508(RBL14),Capana01g003533(PXL1),Capana02g002109(At1g11410),Capana02g003044(PTEN2A),Capana02g003579(HSP16.9C),Capana03g000504(At1g80640),Capana03g002352(EMS1),Capana03g002487(ERL1),Capana03g003624(EID1),Capana05g000792(At1g11330),Capana05g000856(--),Capana05g000895(AHK4),Capana05g001765(DOT3)…
GO:0008150	Biological Process	GO:0050789	regulation of biological process	149	85	Capana00g001423(At1g15670),Capana00g001918(NAC017),Capana00g003083(WRKY11),Capana00g004034(XERICO),Capana00g004478(PRP1),Capana00g004665(GSTU7),Capana00g004750(CSA),Capana01g000138(RBOHA),Capana01g000661(ERF1A),Capana01g000662(ERF5),Capana01g000691(MO2),Capana01g002000(NAC083),Capana01g002050(ECT2),Capana01g002193(HIR2),Capana01g002361(RAP2-3),Capana01g002551(GSTU8),Capana01g003121(CALS2),Capana0…	Capana00g000036(PMEI3),Capana00g001711(CYCU4-1),Capana00g001727(--),Capana00g003122(ICR4),Capana00g003237(PIX7),Capana00g004275(MBF1C),Capana00g004993(PERK2),Capana01g000426(KINUB),Capana01g000508(RBL14),Capana01g000794(NPSN11),Capana01g001076(BHLH71),Capana01g001221(CRYD),Capana01g002598(B'KAPPA),Capana01g003503(ERF13),Capana01g003927(TMN8),Capana01g004119(--),Capana02g001258(CATHB2),Capana02g00…
GO:0008150	Biological Process	GO:0065007	biological regulation	159	93	Capana00g000346(NHX7),Capana00g001423(At1g15670),Capana00g001918(NAC017),Capana00g003083(WRKY11),Capana00g004034(XERICO),Capana00g004478(PRP1),Capana00g004665(GSTU7),Capana00g004750(CSA),Capana01g000138(RBOHA),Capana01g000661(ERF1A),Capana01g000662(ERF5),Capana01g000691(MO2),Capana01g002000(NAC083),Capana01g002050(ECT2),Capana01g002193(HIR2),Capana01g002361(RAP2-3),Capana01g002551(GSTU8),Capana01…	Capana00g000036(PMEI3),Capana00g001711(CYCU4-1),Capana00g001727(--),Capana00g002501(HIPP37),Capana00g003122(ICR4),Capana00g003237(PIX7),Capana00g004275(MBF1C),Capana00g004993(PERK2),Capana01g000283(AP24),Capana01g000426(KINUB),Capana01g000508(RBL14),Capana01g000535(APT4),Capana01g000794(NPSN11),Capana01g001076(BHLH71),Capana01g001221(CRYD),Capana01g002598(B'KAPPA),Capana01g002821(BOR2),Capana01g0…
GO:0008150	Biological Process	GO:0022414	reproductive process	23	23	Capana00g004750(CSA),Capana02g001706(CAMRLK),Capana02g002108(B120),Capana02g002117(At1g61610),Capana02g002119(At1g11330),Capana02g002122(SD113),Capana02g002123(At1g11330),Capana03g001606(MKK9),Capana03g003724(LECRK1),Capana03g003725(LECRK1),Capana04g000742(At4g27290),Capana06g002562(MPK3),Capana07g000375(OPR3),Capana07g000484(PEP),Capana07g002251(At4g27290),Capana07g002252(At4g27290),Capana09g001…	Capana00g002411(TTL1),Capana01g000508(RBL14),Capana01g003533(PXL1),Capana02g002109(At1g11410),Capana02g003044(PTEN2A),Capana03g000504(At1g80640),Capana03g002352(EMS1),Capana03g002487(ERL1),Capana03g003624(EID1),Capana05g000792(At1g11330),Capana05g000856(--),Capana05g001765(DOT3),Capana07g001286(FLA7),Capana08g001251(A6),Capana08g001954(ESP1),Capana09g000092(ROPGEF14),Capana09g000547(RMI1),Capana0…
GO:0008150	Biological Process	GO:0048519	negative regulation of biological process	26	20	Capana00g001423(At1g15670),Capana00g004750(CSA),Capana01g000138(RBOHA),Capana01g002000(NAC083),Capana01g002193(HIR2),Capana01g004101(PURA1),Capana02g000475(HSR4),Capana02g002230(WRKY6),Capana02g003572(RGLG2),Capana03g001087(HIR1),Capana04g000463(CYP82A3),Capana04g002257(HSR4),Capana05g000569(NAC081),Capana06g001356(--),Capana06g001373(RMR2),Capana06g001967(At2g46620),Capana07g000484(PEP),Capana08…	Capana00g000036(PMEI3),Capana01g000508(RBL14),Capana02g002734(At2g18193),Capana02g003044(PTEN2A),Capana02g003278(AFP3),Capana03g000068(PMEU1),Capana03g001026(E2FE),Capana03g004637(AGO10),Capana05g000856(--),Capana06g002994(BARD1),Capana08g001499(MtrDRAFT_AC149210g1v1),Capana08g001954(ESP1),Capana09g000310(OFP8),Capana09g002222(CDC48D),Capana10g001363(PMEI9),Capana10g002210(CDC45),Capana11g000880(…
GO:0008150	Biological Process	GO:0032501	multicellular organismal process	38	45	Capana00g003675(TSS),Capana00g004750(CSA),Capana01g002000(NAC083),Capana01g003075(ABCC4),Capana02g001706(CAMRLK),Capana02g002108(B120),Capana02g002117(At1g61610),Capana02g002119(At1g11330),Capana02g002122(SD113),Capana02g002123(At1g11330),Capana03g001606(MKK9),Capana03g002573(Os02g0104700),Capana03g003724(LECRK1),Capana03g003725(LECRK1),Capana03g004013(PDR1),Capana03g004014(PDR1),Capana03g004422(…	Capana00g000036(PMEI3),Capana00g002411(TTL1),Capana00g002920(ABCG32),Capana00g002921(ABCG32),Capana01g000349(HTH),Capana01g000426(KINUB),Capana01g000508(RBL14),Capana01g001076(BHLH71),Capana01g001697(ABCG22),Capana01g002821(BOR2),Capana01g003533(PXL1),Capana01g004119(--),Capana02g002109(At1g11410),Capana02g003044(PTEN2A),Capana03g000504(At1g80640),Capana03g001147(TRN1),Capana03g002352(EMS1),Capan…
GO:0008150	Biological Process	GO:0032502	developmental process	42	43	Capana00g003675(TSS),Capana00g004750(CSA),Capana01g001082(--),Capana01g002000(NAC083),Capana01g003075(ABCC4),Capana01g003121(CALS2),Capana02g001706(CAMRLK),Capana02g001846(MLO2),Capana03g000047(PGDH2),Capana03g001606(MKK9),Capana03g002573(Os02g0104700),Capana03g004014(PDR1),Capana03g004422(AMT1-1),Capana03g004531(ETR2),Capana03g004532(ETR2),Capana04g000463(CYP82A3),Capana06g000243(At3g07570),Capa…	Capana00g000036(PMEI3),Capana00g002501(HIPP37),Capana00g002920(ABCG32),Capana00g002921(ABCG32),Capana01g000349(HTH),Capana01g000426(KINUB),Capana01g000508(RBL14),Capana01g000521(SKU5),Capana01g001076(BHLH71),Capana01g002821(BOR2),Capana01g003533(PXL1),Capana01g004119(--),Capana02g003044(PTEN2A),Capana02g003579(HSP16.9C),Capana03g001147(TRN1),Capana03g002198(DCR),Capana03g002352(EMS1),Capana03g002…
GO:0008150	Biological Process	GO:0048518	positive regulation of biological process	19	14	Capana00g004750(CSA),Capana01g002361(RAP2-3),Capana02g000496(ERF113),Capana03g000385(MOS4),Capana06g001506(WRKY24),Capana06g001632(--),Capana06g002562(MPK3),Capana07g001045(NPR1),Capana07g001400(SLAH1),Capana08g000284(At2g19810),Capana08g001163(dnajc2),Capana08g002619(GATA5),Capana09g001461(WDR5B),Capana10g000741(PCAP1),Capana10g002417(SNRNP40),Capana11g001277(PANK1),Capana12g002024(MKS1),MSTRG.2…	Capana00g004275(MBF1C),Capana01g000508(RBL14),Capana01g003927(TMN8),Capana02g003044(PTEN2A),Capana04g000634(NRAMP2),Capana06g002994(BARD1),Capana08g001781(DRP2A),Capana08g001954(ESP1),Capana09g000092(ROPGEF14),Capana10g000134(GLO1),Capana10g002210(CDC45),Capana11g000880(ORTH2),Capana12g001109(MET1A),MSTRG.31968(CYP98A2)
GO:0008150	Biological Process	GO:0071840	cellular component organization or biogenesis	66	89	Capana00g002634(LRK10L-1.1),Capana00g005089(RH7),Capana01g000247(At5g41330),Capana01g000691(MO2),Capana01g000757(DRP1E),Capana01g000880(CES101),Capana01g002050(ECT2),Capana01g002802(At3g62310),Capana01g003075(ABCC4),Capana01g003121(CALS2),Capana01g003327(At1g50920),Capana01g003406(PBL19),Capana01g004101(PURA1),Capana02g000664(At2g23060),Capana02g001122(AAE3),Capana02g002292(PAO4),Capana02g002706(…	Capana00g001065(HTR2),Capana00g001558(HTR2),Capana00g002920(ABCG32),Capana00g002921(ABCG32),Capana00g003122(ICR4),Capana00g003217(DRP4A),Capana00g004152(PME1.9),Capana00g004601(KIN14Q),Capana00g005082(HTH),Capana01g000426(KINUB),Capana01g000521(SKU5),Capana01g000794(NPSN11),Capana01g001697(ABCG22),Capana01g002934(AGPS3),Capana01g003084(HTR2),Capana01g003347(JHS1),Capana01g003927(TMN8),Capana01g00…
GO:0003674	Molecular Function	GO:0001071	nucleic acid binding transcription factor activity	59	15	Capana00g003083(WRKY11),Capana00g004750(CSA),Capana01g000661(ERF1A),Capana01g000662(ERF5),Capana01g002000(NAC083),Capana01g002361(RAP2-3),Capana01g004472(WRKY41),Capana02g000496(ERF113),Capana02g001851(PTI5),Capana02g001898(ERF4),Capana02g002230(WRKY6),Capana02g002706(RAP2-2),Capana02g003053(WRKY7),Capana03g000268(ERF034),Capana03g000473(WRKY40),Capana03g003309(ERF.C.3),Capana03g004524(ERF.C.3),C…	Capana00g000036(PMEI3),Capana00g004275(MBF1C),Capana01g001076(BHLH71),Capana01g003503(ERF13),Capana03g000438(WIN1),Capana03g001026(E2FE),Capana04g002119(NSP2),Capana05g000658(HMGB7),Capana05g000895(AHK4),Capana07g000456(YAB5),Capana07g001787(BZIP34),Capana07g002082(BEH4),Capana09g000023(WIN1),Capana12g000298(BHLH62),Capana12g001109(MET1A)
GO:0003674	Molecular Function	GO:0003824	catalytic activity	416	327	Capana00g000627(CEQORH),Capana00g000736(At2g16250),Capana00g001445(HDC),Capana00g001496(EAS),Capana00g001497(EAS),Capana00g001498(EAS),Capana00g001879(LECRKS2),Capana00g001942(ACO3),Capana00g002008(ACO3),Capana00g002222(SD25),Capana00g002622(LRK10),Capana00g002623(LRK10L-2.6),Capana00g002634(LRK10L-1.1),Capana00g002650(LRK10),Capana00g002898(SAMDC),Capana00g002914(ATL3),Capana00g003097(EP3),Capan…	Capana00g000074(At5g56590),Capana00g000699(SRL2),Capana00g000857(TPS7),Capana00g001331(TPPJ),Capana00g001579(HACD2),Capana00g001931(PAT08),Capana00g001934(RNR1),Capana00g002279(At1g29670),Capana00g002411(TTL1),Capana00g002501(HIPP37),Capana00g002753(At4g09670),Capana00g002831(PER45),Capana00g002855(AED3),Capana00g002920(ABCG32),Capana00g002921(ABCG32),Capana00g002968(HL3),Capana00g002980(HIDM),Ca…
GO:0003674	Molecular Function	GO:0005215	transporter activity	73	44	Capana00g000346(NHX7),Capana00g002338(At1g31830),Capana00g004919(GLR2.8),Capana00g004929(GLR2.9),Capana01g000880(CES101),Capana01g001013(DUR3),Capana01g001351(UTR4),Capana01g001505(At3g13620),Capana01g001943(--),Capana01g002555(At3g26670),Capana01g002802(At3g62310),Capana01g003075(ABCC4),Capana01g003237(MFSD12),Capana01g003327(At1g50920),Capana01g003618(SYP121),Capana01g004368(NPF7.3),Capana02g00…	Capana00g002411(TTL1),Capana00g002920(ABCG32),Capana00g002921(ABCG32),Capana00g003980(NPF1.2),Capana01g000521(SKU5),Capana01g001697(ABCG22),Capana01g002821(BOR2),Capana01g003927(TMN8),Capana01g004119(--),Capana02g000737(Bp10),Capana02g001960(CBSX5),Capana02g002722(LAC11),Capana02g003367(SMC4),Capana03g000648(RKL1),Capana03g002064(MTM1),Capana03g002099(At4g23740),Capana04g000123(Bp10),Capana04g000…
GO:0003674	Molecular Function	GO:0060089	molecular transducer activity	8	7	Capana00g004919(GLR2.8),Capana00g004929(GLR2.9),Capana03g004531(ETR2),Capana03g004532(ETR2),Capana06g002186(ETR2),Capana08g000962(At1g01540),Capana08g000979(HIPP39),Capana12g002124(EIN4)	Capana00g003237(PIX7),Capana00g004993(PERK2),Capana01g001221(CRYD),Capana02g002254(SRF8),Capana03g002352(EMS1),Capana05g000895(AHK4),Capana06g000638(TMK1)
GO:0003674	Molecular Function	GO:0004871	signal transducer activity	8	8	Capana00g004929(GLR2.9),Capana03g004531(ETR2),Capana03g004532(ETR2),Capana06g002186(ETR2),Capana06g002562(MPK3),Capana08g000962(At1g01540),Capana08g000979(HIPP39),Capana12g002124(EIN4)	Capana00g003237(PIX7),Capana00g004993(PERK2),Capana01g001221(CRYD),Capana02g002254(SRF8),Capana02g003088(RALFL34),Capana03g002352(EMS1),Capana05g000895(AHK4),Capana06g000638(TMK1)
GO:0003674	Molecular Function	GO:0016530	metallochaperone activity	1	1	Capana03g004013(PDR1)	Capana03g002064(MTM1)
GO:0003674	Molecular Function	GO:0045735	nutrient reservoir activity	0	1	--	Capana01g003908(pat1-k1)
GO:0003674	Molecular Function	GO:0098772	molecular function regulator	13	16	Capana02g001148(--),Capana03g001117(--),Capana03g001118(--),Capana03g001342(KING1),Capana03g001469(PIN2),Capana03g001471(CEVI57),Capana03g001486(RASI),Capana03g002532(PMEI7),Capana06g001356(--),Capana07g000461(--),Capana08g001163(dnajc2),Capana08g001822(--),Capana12g000197(--)	Capana00g000036(PMEI3),Capana00g000428(OsI_017523),Capana00g004152(PME1.9),Capana01g001693(IRKI),Capana01g002598(B'KAPPA),Capana02g003088(RALFL34),Capana02g003172(At5g66560),Capana03g000068(PMEU1),Capana03g003653(PME40),Capana08g001499(MtrDRAFT_AC149210g1v1),Capana09g000092(ROPGEF14),Capana09g002326(ROPGEF7),Capana10g001363(PMEI9),Capana12g002029(C/VIF2),Capana12g002238(PME44),MSTRG.20156(PDF2.2)
GO:0003674	Molecular Function	GO:0016209	antioxidant activity	7	6	Capana01g000138(RBOHA),Capana01g000691(MO2),Capana02g002292(PAO4),Capana03g000595(RBOHC),Capana10g001270(PNC1),MSTRG.34802(CAT),MSTRG.34803(CAT)	Capana00g002831(PER45),Capana01g001553(pod),Capana02g002504(PER64),Capana06g002615(PDI),Capana07g000817(PRXQ),Capana11g001278(At1g60420)
GO:0003674	Molecular Function	GO:0009055	electron carrier activity	8	2	Capana01g000880(CES101),Capana02g000306(DJC76),Capana03g000062(ATL60),Capana03g000448(At5g15350),Capana06g001117(ZFP3),Capana07g000439(--),Capana07g000461(--),Capana11g000459(AAO4)	Capana02g003335(At5g15350),Capana09g000751(At4g27520)
GO:0003674	Molecular Function	GO:0000988	transcription factor activity, protein binding	6	2	Capana00g004750(CSA),Capana03g004591(--),Capana05g000464(--),Capana08g001163(dnajc2),Capana08g002080(PF14_0323),Capana10g002417(SNRNP40)	Capana00g004275(MBF1C),Capana02g002734(At2g18193)
GO:0003674	Molecular Function	GO:0005488	binding	435	280	Capana00g000294(WLIM1),Capana00g000627(CEQORH),Capana00g000736(At2g16250),Capana00g001392(--),Capana00g001423(At1g15670),Capana00g001445(HDC),Capana00g001496(EAS),Capana00g001497(EAS),Capana00g001498(EAS),Capana00g001638(EBF2),Capana00g001879(LECRKS2),Capana00g001918(NAC017),Capana00g002222(SD25),Capana00g002622(LRK10),Capana00g002623(LRK10L-2.6),Capana00g002634(LRK10L-1.1),Capana00g002650(LRK10)…	Capana00g000428(OsI_017523),Capana00g001065(HTR2),Capana00g001331(TPPJ),Capana00g001558(HTR2),Capana00g001579(HACD2),Capana00g001711(CYCU4-1),Capana00g001878(CML22),Capana00g001934(RNR1),Capana00g002411(TTL1),Capana00g002501(HIPP37),Capana00g002831(PER45),Capana00g002883(ARB_01444),Capana00g002920(ABCG32),Capana00g002921(ABCG32),Capana00g002983(MAKR1),Capana00g003122(ICR4),Capana00g003129(At3g101…
GO:0003674	Molecular Function	GO:0005198	structural molecule activity	6	12	Capana00g003663(CYP72A225),Capana01g002193(HIR2),Capana04g000968(--),Capana05g000942(CYP82C4),Capana06g001111(CIPK25),Capana11g002234(RAV2)	Capana03g004550(RPS15),Capana04g000223(FPP6),Capana07g001286(FLA7),Capana09g002222(CDC48D),Capana11g000495(XYL1),Capana11g001615(GLOX1),Capana12g000232(--),Capana12g000233(--),Capana12g000234(--),Capana12g000235(--),MSTRG.10788(RPP1A),MSTRG.20304(NUP62)
GO:0005575	Cellular Component	GO:0005576	extracellular region	15	38	Capana02g000719(PCS1),Capana03g004113(XTH16),Capana04g000295(CKX5),Capana05g000873(PAP3),Capana06g001356(--),Capana07g000253(NFH1),Capana07g000255(NFH1),Capana07g000461(--),Capana08g002691(DIR23),Capana09g001764(PRP1),Capana11g001014(BXL1),Capana11g001305(GP2),Capana12g001690(AAO),MSTRG.34802(CAT),MSTRG.34803(CAT)	Capana00g000036(PMEI3),Capana00g002855(AED3),Capana01g000349(HTH),Capana01g000521(SKU5),Capana01g001341(SBTI1.1),Capana01g004119(--),Capana02g002154(XTH8),Capana02g002622(PME53),Capana02g002898(BXL6),Capana02g003088(RALFL34),Capana02g003203(GAST1),Capana03g000068(PMEU1),Capana03g001314(At3g48460),Capana03g001539(SUS6),Capana03g002474(SBT1.3),Capana03g003667(KIN14I),Capana04g000291(BGAL5),Capana04…
GO:0005575	Cellular Component	GO:0044425	membrane part	122	94	Capana00g000346(NHX7),Capana00g000736(At2g16250),Capana00g002338(At1g31830),Capana00g002634(LRK10L-1.1),Capana00g002873(HOS3),Capana00g002914(ATL3),Capana00g003691(TET8),Capana00g004816(CRK25),Capana01g000138(RBOHA),Capana01g000691(MO2),Capana01g000759(PUP11),Capana01g000880(CES101),Capana01g001013(DUR3),Capana01g001351(UTR4),Capana01g001505(At3g13620),Capana01g001943(--),Capana01g002050(ECT2),Ca…	Capana00g001579(HACD2),Capana00g002411(TTL1),Capana00g002538(SWEET12),Capana00g002920(ABCG32),Capana00g002921(ABCG32),Capana00g003122(ICR4),Capana00g003237(PIX7),Capana00g004133(PILS1),Capana00g004993(PERK2),Capana01g000248(CYP86A22),Capana01g000426(KINUB),Capana01g000508(RBL14),Capana01g000521(SKU5),Capana01g000794(NPSN11),Capana01g000884(At1g32090),Capana01g001697(ABCG22),Capana01g002821(BOR2),…
GO:0005575	Cellular Component	GO:0016020	membrane	165	128	Capana00g000346(NHX7),Capana00g000736(At2g16250),Capana00g001879(LECRKS2),Capana00g002338(At1g31830),Capana00g002634(LRK10L-1.1),Capana00g002873(HOS3),Capana00g002914(ATL3),Capana00g003691(TET8),Capana00g004816(CRK25),Capana00g004919(GLR2.8),Capana00g004929(GLR2.9),Capana01g000138(RBOHA),Capana01g000691(MO2),Capana01g000757(DRP1E),Capana01g000759(PUP11),Capana01g000843(CSLD2),Capana01g000880(CES1…	Capana00g001331(TPPJ),Capana00g001579(HACD2),Capana00g002411(TTL1),Capana00g002538(SWEET12),Capana00g002920(ABCG32),Capana00g002921(ABCG32),Capana00g002990(--),Capana00g003122(ICR4),Capana00g003237(PIX7),Capana00g003980(NPF1.2),Capana00g004133(PILS1),Capana00g004993(PERK2),Capana01g000248(CYP86A22),Capana01g000426(KINUB),Capana01g000508(RBL14),Capana01g000521(SKU5),Capana01g000794(NPSN11),Capana0…
GO:0005575	Cellular Component	GO:0030054	cell junction	18	12	Capana00g000736(At2g16250),Capana01g000757(DRP1E),Capana01g003121(CALS2),Capana02g001368(ERD4),Capana03g003736(STP13),Capana03g004422(AMT1-1),Capana04g001398(PUB27),Capana05g001093(PDLP6),Capana10g000741(PCAP1),MSTRG.16561(--),MSTRG.20172(RPT3),MSTRG.26191(CRK2),MSTRG.26192(CRK2),MSTRG.26193(CRK2),MSTRG.32749(CRK2),MSTRG.32750(CRK2),MSTRG.34802(CAT),MSTRG.34803(CAT)	Capana01g000521(SKU5),Capana01g000884(At1g32090),Capana02g003088(RALFL34),Capana05g000833(RKL1),Capana08g001266(ANN4),MSTRG.19404(TBL37),MSTRG.20156(PDF2.2),MSTRG.20186(RSI-1),MSTRG.27273(MtrDRAFT_AC149210g1v1),MSTRG.2793(At1g18250),MSTRG.2907(OsI_017523),MSTRG.33070(MtrDRAFT_AC149210g4v1)
GO:0005575	Cellular Component	GO:0044421	extracellular region part	3	8	Capana04g000295(CKX5),Capana07g000253(NFH1),Capana07g000255(NFH1)	Capana01g001341(SBTI1.1),Capana03g003667(KIN14I),Capana04g001402(OSCPNX1),Capana07g001411(Bp10),Capana08g001781(DRP2A),Capana09g000401(TTS1),Capana09g000407(TTS1),Capana12g002549(KINUC)
GO:0005575	Cellular Component	GO:0031012	extracellular matrix	1	2	Capana08g000768(3MMP)	Capana01g001341(SBTI1.1),MSTRG.20186(RSI-1)
GO:0005575	Cellular Component	GO:0039679	viral occlusion body	1	2	Capana01g003618(SYP121)	Capana00g003216(DRP4C),Capana01g004119(--)
GO:0005575	Cellular Component	GO:0044215	other organism	2	0	Capana01g000880(CES101),Capana10g000741(PCAP1)	--
GO:0005575	Cellular Component	GO:0044217	other organism part	2	0	Capana01g000880(CES101),Capana10g000741(PCAP1)	--
GO:0005575	Cellular Component	GO:0055044	symplast	9	5	Capana00g000736(At2g16250),Capana01g000757(DRP1E),Capana01g003121(CALS2),Capana02g001368(ERD4),Capana03g003736(STP13),Capana03g004422(AMT1-1),Capana04g001398(PUB27),Capana05g001093(PDLP6),Capana10g000741(PCAP1)	Capana01g000521(SKU5),Capana01g000884(At1g32090),Capana02g003088(RALFL34),Capana05g000833(RKL1),Capana08g001266(ANN4)
GO:0005575	Cellular Component	GO:0044423	virion part	3	3	Capana00g002634(LRK10L-1.1),Capana05g000942(CYP82C4),Capana08g000962(At1g01540)	Capana01g004119(--),Capana04g000223(FPP6),Capana08g001969(At1g77405)
GO:0005575	Cellular Component	GO:0019012	virion	3	3	Capana00g002634(LRK10L-1.1),Capana05g000942(CYP82C4),Capana08g000962(At1g01540)	Capana01g004119(--),Capana04g000223(FPP6),Capana08g001969(At1g77405)
GO:0005575	Cellular Component	GO:0099512	supramolecular fiber	3	3	Capana01g000757(DRP1E),Capana08g000853(AIM1),Capana10g000741(PCAP1)	Capana00g004601(KIN14Q),Capana01g000426(KINUB),Capana12g002549(KINUC)
GO:0005575	Cellular Component	GO:0009295	nucleoid	0	1	--	Capana03g001908(HSP21)
GO:0005575	Cellular Component	GO:0032991	macromolecular complex	96	93	Capana00g001423(At1g15670),Capana00g002914(ATL3),Capana00g003264(MFP2),Capana00g003686(rpc25),Capana00g004034(XERICO),Capana00g004851(N),Capana00g005089(RH7),Capana01g000691(MO2),Capana01g002000(NAC083),Capana01g002050(ECT2),Capana01g002193(HIR2),Capana01g002369(ATL2),Capana01g002802(At3g62310),Capana01g002870(--),Capana01g003075(ABCC4),Capana01g003121(CALS2),Capana01g003377(RHA1B),Capana01g00344…	Capana00g001065(HTR2),Capana00g001558(HTR2),Capana00g001934(RNR1),Capana00g002920(ABCG32),Capana00g002921(ABCG32),Capana00g003122(ICR4),Capana00g003216(DRP4C),Capana00g004601(KIN14Q),Capana01g000426(KINUB),Capana01g000794(NPSN11),Capana01g000920(NRPD2),Capana01g000923(RHC1A),Capana01g001697(ABCG22),Capana01g002598(B'KAPPA),Capana01g002758(HTR2),Capana01g003084(HTR2),Capana01g003347(JHS1),Capana01…
GO:0005575	Cellular Component	GO:0031974	membrane-enclosed lumen	19	37	Capana00g003264(MFP2),Capana00g003686(rpc25),Capana01g002870(--),Capana01g003448(At3g60510),Capana03g000117(TIFY10B),Capana03g000385(MOS4),Capana03g004591(--),Capana05g000464(--),Capana06g001373(RMR2),Capana07g000253(NFH1),Capana07g000255(NFH1),Capana08g000853(AIM1),Capana08g001163(dnajc2),Capana08g002459(--),Capana08g002619(GATA5),Capana09g001461(WDR5B),Capana10g002417(SNRNP40),Capana11g001333(A…	Capana00g001065(HTR2),Capana00g001558(HTR2),Capana00g003216(DRP4C),Capana00g004275(MBF1C),Capana01g002758(HTR2),Capana01g003084(HTR2),Capana02g001868(HTR2),Capana02g002734(At2g18193),Capana03g002639(--),Capana03g002848(OsI_010709),Capana03g003213(HIS2B),Capana03g004221(KU70),Capana05g000360(At1g07660),Capana05g000856(--),Capana05g000935(HMGA),Capana05g002474(H2B-3),Capana06g000440(At1g07660),Capa…
GO:0005575	Cellular Component	GO:0044464	cell part	249	219	Capana00g000346(NHX7),Capana00g000736(At2g16250),Capana00g001423(At1g15670),Capana00g001879(LECRKS2),Capana00g002338(At1g31830),Capana00g002634(LRK10L-1.1),Capana00g002914(ATL3),Capana00g003264(MFP2),Capana00g003643(EIL1),Capana00g003686(rpc25),Capana00g003691(TET8),Capana00g004034(XERICO),Capana00g004198(--),Capana00g004750(CSA),Capana00g004816(CRK25),Capana00g004851(N),Capana00g005033(At1g08570…	Capana00g001065(HTR2),Capana00g001331(TPPJ),Capana00g001558(HTR2),Capana00g001579(HACD2),Capana00g001934(RNR1),Capana00g002411(TTL1),Capana00g002501(HIPP37),Capana00g002920(ABCG32),Capana00g002921(ABCG32),Capana00g002983(MAKR1),Capana00g003122(ICR4),Capana00g003216(DRP4C),Capana00g003217(DRP4A),Capana00g003237(PIX7),Capana00g004275(MBF1C),Capana00g004556(rib5),Capana00g004601(KIN14Q),Capana00g004…
GO:0005575	Cellular Component	GO:0005623	cell	249	219	Capana00g000346(NHX7),Capana00g000736(At2g16250),Capana00g001423(At1g15670),Capana00g001879(LECRKS2),Capana00g002338(At1g31830),Capana00g002634(LRK10L-1.1),Capana00g002914(ATL3),Capana00g003264(MFP2),Capana00g003643(EIL1),Capana00g003686(rpc25),Capana00g003691(TET8),Capana00g004034(XERICO),Capana00g004198(--),Capana00g004750(CSA),Capana00g004816(CRK25),Capana00g004851(N),Capana00g005033(At1g08570…	Capana00g001065(HTR2),Capana00g001331(TPPJ),Capana00g001558(HTR2),Capana00g001579(HACD2),Capana00g001934(RNR1),Capana00g002411(TTL1),Capana00g002501(HIPP37),Capana00g002920(ABCG32),Capana00g002921(ABCG32),Capana00g002983(MAKR1),Capana00g003122(ICR4),Capana00g003216(DRP4C),Capana00g003217(DRP4A),Capana00g003237(PIX7),Capana00g004275(MBF1C),Capana00g004556(rib5),Capana00g004601(KIN14Q),Capana00g004…
GO:0005575	Cellular Component	GO:0044422	organelle part	85	92	Capana00g002914(ATL3),Capana00g003264(MFP2),Capana00g003686(rpc25),Capana00g004034(XERICO),Capana00g004198(--),Capana01g000757(DRP1E),Capana01g001351(UTR4),Capana01g002050(ECT2),Capana01g002369(ATL2),Capana01g002802(At3g62310),Capana01g002870(--),Capana01g003377(RHA1B),Capana01g003448(At3g60510),Capana02g000059(HMGR2),Capana02g000060(HMGR2),Capana02g000995(NRT2.7),Capana02g001368(ERD4),Capana02g0…	Capana00g001065(HTR2),Capana00g001558(HTR2),Capana00g001579(HACD2),Capana00g003122(ICR4),Capana00g003216(DRP4C),Capana00g004275(MBF1C),Capana00g004601(KIN14Q),Capana01g000426(KINUB),Capana01g000508(RBL14),Capana01g000521(SKU5),Capana01g000794(NPSN11),Capana01g000884(At1g32090),Capana01g000923(RHC1A),Capana01g002758(HTR2),Capana01g002934(AGPS3),Capana01g003084(HTR2),Capana01g004028(FKBP13),Capana0…
GO:0005575	Cellular Component	GO:0043226	organelle	155	141	Capana00g002914(ATL3),Capana00g003264(MFP2),Capana00g003643(EIL1),Capana00g003686(rpc25),Capana00g004034(XERICO),Capana00g004198(--),Capana00g004750(CSA),Capana01g000757(DRP1E),Capana01g001013(DUR3),Capana01g001351(UTR4),Capana01g002000(NAC083),Capana01g002050(ECT2),Capana01g002193(HIR2),Capana01g002361(RAP2-3),Capana01g002369(ATL2),Capana01g002555(At3g26670),Capana01g002802(At3g62310),Capana01g0…	Capana00g001065(HTR2),Capana00g001331(TPPJ),Capana00g001558(HTR2),Capana00g001579(HACD2),Capana00g002411(TTL1),Capana00g003122(ICR4),Capana00g003216(DRP4C),Capana00g004275(MBF1C),Capana00g004556(rib5),Capana00g004601(KIN14Q),Capana01g000426(KINUB),Capana01g000508(RBL14),Capana01g000521(SKU5),Capana01g000535(APT4),Capana01g000794(NPSN11),Capana01g000884(At1g32090),Capana01g000923(RHC1A),Capana01g0…
