# Supplementary material for: Integrative Metabolome and Transcriptome Analyses Provide Insights into Carotenoid Variation in Different-Colored Peppers
Source: Int J Mol Sci. 2023 Nov 21;24(23):16563. doi: 10.3390/ijms242316563 (PMC10706310; doi:10.3390/ijms242316563)
Supplement: Supplementary file 1 [file ijms-24-16563-s001.zip › Table S6.xlsx]

## Sheet: Table S6
Table S6: Analysis of GO enrichment for DEGs in ZY2-vs-ZR2
GO ID (level1)	GO Term (level1)	GO ID (level2)	GO Term (level2)	number_of_ZY2-vs-ZR2 (up)	number_of_ZY2-vs-ZR2 (down)	Genes_of_ZY2-vs-ZR2_up	Genes_of_ZY2-vs-ZR2_down
GO:0008150	Biological Process	GO:0001906	cell killing	3	3	MSTRG.3347(PDF2.1),MSTRG.3824(SD2),MSTRG.4166(CHI-B)	Capana01g000283(AP24),Capana08g001236(WIN2),Capana08g002211(WIN2)
GO:0008150	Biological Process	GO:0044699	single-organism process	268	145	Capana00g001336(SCL3),Capana00g002177(TAP2),Capana00g002757(SUVH9),Capana00g003302(DGK7),Capana00g003598(BGLU11),Capana00g003666(At4g30520),Capana00g003808(CKX6),Capana00g004111(PIP2-8),Capana00g004158(GPT1),Capana00g004312(NPF6.1),Capana00g004452(At5g58770),Capana00g005082(HTH),Capana01g000044(BDG3),Capana01g000092(SWEET7),Capana01g000107(CSLG3),Capana01g000108(CSLG3),Capana01g000248(CYP86A22),C…	Capana00g000955(DTX27),Capana00g001027(CYP82A4),Capana00g001211(psbA),Capana00g001637(CYP82C3),Capana00g001698(psbC),Capana00g001727(--),Capana00g002001(TIL),Capana00g002089(psbA),Capana00g002166(At1g05030),Capana00g002331(COAD),Capana00g002881(SNL6),Capana00g002948(CNMT),Capana00g003466(--),Capana00g003571(PSRP3),Capana00g004275(MBF1C),Capana00g004460(SQD2),Capana01g000223(HMA5),Capana01g000397(…
GO:0008150	Biological Process	GO:0098754	detoxification	5	6	Capana00g002177(TAP2),Capana00g004312(NPF6.1),Capana02g002192(PER42),Capana10g001516(NAKR2),Capana11g000013(8HGO)	Capana01g000223(HMA5),Capana02g003648(PER51),Capana04g000971(CLEB3J9),Capana07g000817(PRXQ),Capana08g002304(CAD14),Capana11g001281(EO)
GO:0008150	Biological Process	GO:0050896	response to stimulus	103	73	Capana00g002177(TAP2),Capana00g002455(GT5),Capana00g003302(DGK7),Capana00g003666(At4g30520),Capana00g004312(NPF6.1),Capana01g000248(CYP86A22),Capana01g000491(CYP75B137),Capana01g001066(ABCB2),Capana01g002460(BCE2),Capana01g003068(ABCC4),Capana01g003618(SYP121),Capana01g004264(--),Capana02g002139(CRK29),Capana02g002192(PER42),Capana02g002373(--),Capana02g002829(DTX14),Capana02g003041(ARF2-A),Capan…	Capana00g000955(DTX27),Capana00g001211(psbA),Capana00g001727(--),Capana00g002001(TIL),Capana00g002089(psbA),Capana00g002331(COAD),Capana00g002948(CNMT),Capana00g004275(MBF1C),Capana01g000223(HMA5),Capana01g000283(AP24),Capana01g000397(PHR1),Capana01g001221(CRYD),Capana01g001865(psbA),Capana01g002598(B'KAPPA),Capana01g002796(STS1),Capana01g003075(ABCC4),Capana01g003333(CHY1),Capana02g000008(RPT2),…
GO:0008150	Biological Process	GO:0048511	rhythmic process	3	3	Capana02g002192(PER42),Capana11g000719(KCS3),Capana11g001454(ARR4)	Capana03g004339(LIR1),Capana06g000728(CSP41B),Capana12g002818(COP1)
GO:0008150	Biological Process	GO:0008152	metabolic process	264	196	Capana00g000074(At5g56590),Capana00g001336(SCL3),Capana00g002177(TAP2),Capana00g002455(GT5),Capana00g002757(SUVH9),Capana00g003454(MAPKKK20),Capana00g003598(BGLU11),Capana00g003666(At4g30520),Capana00g003808(CKX6),Capana00g004158(GPT1),Capana00g004452(At5g58770),Capana00g005082(HTH),Capana01g000044(BDG3),Capana01g000092(SWEET7),Capana01g000107(CSLG3),Capana01g000108(CSLG3),Capana01g000248(CYP86A2…	Capana00g000082(--),Capana00g000196(GNS1),Capana00g000712(psaB),Capana00g001008(At2g04740),Capana00g001027(CYP82A4),Capana00g001211(psbA),Capana00g001631(--),Capana00g001637(CYP82C3),Capana00g001698(psbC),Capana00g001727(--),Capana00g002001(TIL),Capana00g002089(psbA),Capana00g002166(At1g05030),Capana00g002222(SD25),Capana00g002331(COAD),Capana00g002881(SNL6),Capana00g002948(CNMT),Capana00g002981(…
GO:0008150	Biological Process	GO:0098743	cell aggregation	1	0	Capana11g001190(--)	--
GO:0008150	Biological Process	GO:0051179	localization	99	33	Capana00g004111(PIP2-8),Capana00g004158(GPT1),Capana00g004312(NPF6.1),Capana01g000534(NPF3.1),Capana01g000828(NPF7.3),Capana01g001066(ABCB2),Capana01g001688(HKT1),Capana01g002460(BCE2),Capana01g003068(ABCC4),Capana01g003087(At5g18840),Capana01g003237(MFSD12),Capana01g003618(SYP121),Capana01g004368(NPF7.3),Capana02g001614(SBT5.6),Capana02g002829(DTX14),Capana02g002996(SBT1.7),Capana03g000474(NRAMP…	Capana00g000955(DTX27),Capana00g002166(At1g05030),Capana00g002331(COAD),Capana01g000223(HMA5),Capana01g003075(ABCC4),Capana01g003238(MFSD12),Capana01g003695(HCF173),Capana02g002296(MGST3),Capana02g002314(FTSH6),Capana02g002823(PMI15),Capana03g002101(UBC9),Capana03g003015(Mge1),Capana03g004084(SAHH),Capana04g000483(NPF4.5),Capana04g000492(NAT3),Capana05g000462(At1g50180),Capana05g000760(HAK17),Cap…
GO:0008150	Biological Process	GO:0009987	cellular process	275	185	Capana00g001336(SCL3),Capana00g002177(TAP2),Capana00g002455(GT5),Capana00g002757(SUVH9),Capana00g003302(DGK7),Capana00g003454(MAPKKK20),Capana00g003666(At4g30520),Capana00g003808(CKX6),Capana00g004111(PIP2-8),Capana00g004158(GPT1),Capana00g004312(NPF6.1),Capana00g004452(At5g58770),Capana00g005082(HTH),Capana01g000044(BDG3),Capana01g000092(SWEET7),Capana01g000107(CSLG3),Capana01g000108(CSLG3),Capa…	Capana00g000082(--),Capana00g000712(psaB),Capana00g000955(DTX27),Capana00g001008(At2g04740),Capana00g001211(psbA),Capana00g001631(--),Capana00g001698(psbC),Capana00g001727(--),Capana00g002001(TIL),Capana00g002089(psbA),Capana00g002166(At1g05030),Capana00g002222(SD25),Capana00g002331(COAD),Capana00g002948(CNMT),Capana00g002981(At2g14440),Capana00g003466(--),Capana00g003571(PSRP3),Capana00g004275(M…
GO:0008150	Biological Process	GO:0023052	signaling	29	18	Capana00g003302(DGK7),Capana00g003666(At4g30520),Capana01g000349(HTH),Capana01g001066(ABCB2),Capana01g003618(SYP121),Capana02g002373(--),Capana02g003041(ARF2-A),Capana03g000765(PIN1A),Capana03g003895(NPF5.2),Capana03g003899(NPF5.2),Capana04g000785(CEPR1),Capana06g000814(--),Capana06g001632(--),Capana07g000750(TIFY10A),Capana07g001387(WRKY6),Capana08g001589(CBP60D),Capana08g002570(--),Capana09g000…	Capana00g001727(--),Capana00g004275(MBF1C),Capana01g001221(CRYD),Capana01g002598(B'KAPPA),Capana02g000008(RPT2),Capana02g001584(PHYE),Capana03g001598(XLG3),Capana03g002101(UBC9),Capana03g004566(GSTU9),Capana04g000614(GID2),Capana04g002109(ERF012),Capana06g000725(GUN4),Capana07g001777(FLA9),Capana07g001954(MPK10),Capana08g000678(CIPK25),Capana11g002179(CRTISO),Capana12g002818(COP1),MSTRG.27711(CSN…
GO:0008150	Biological Process	GO:0022610	biological adhesion	4	1	Capana01g001693(IRKI),Capana08g001163(dnajc2),Capana11g001190(--),MSTRG.5891(GABA-TP2)	Capana12g000190(SAM2)
GO:0008150	Biological Process	GO:0040011	locomotion	3	4	Capana01g003068(ABCC4),Capana06g001632(--),MSTRG.5891(GABA-TP2)	Capana00g002331(COAD),Capana01g003075(ABCC4),Capana08g000603(--),Capana10g000394(CHLI)
GO:0008150	Biological Process	GO:0040007	growth	8	2	Capana03g002459(--),Capana04g000175(CLV1),Capana08g001163(dnajc2),Capana08g001524(SRP),Capana08g001827(BAM1),Capana09g000351(AKT1),MSTRG.3347(PDF2.1),MSTRG.3824(SD2)	Capana00g002331(COAD),MSTRG.18568(--)
GO:0008150	Biological Process	GO:0007610	behavior	1	0	Capana08g002144(LGALDH)	--
GO:0008150	Biological Process	GO:0032502	developmental process	43	18	Capana00g003808(CKX6),Capana01g000349(HTH),Capana01g003068(ABCC4),Capana02g000748(HMGB2),Capana02g003646(TSO2),Capana03g000047(PGDH2),Capana03g000424(--),Capana03g000765(PIN1A),Capana03g001689(ITPK1),Capana03g001732(4CL3),Capana03g001733(4CL2),Capana03g002072(WRKY41),Capana03g002198(DCR),Capana03g003556(SWEET14),Capana04g000175(CLV1),Capana04g000785(CEPR1),Capana04g000938(--),Capana05g000220(PAS2…	Capana00g002001(TIL),Capana00g002331(COAD),Capana01g003075(ABCC4),Capana02g001928(rps5),Capana02g002314(FTSH6),Capana02g003358(EXPA10),Capana02g003579(HSP16.9C),Capana03g004084(SAHH),Capana04g000614(GID2),Capana06g000941(PP2AB2),Capana06g001434(--),Capana07g001983(CYP724B1),Capana08g000147(PEX1),Capana08g000603(--),Capana10g000394(CHLI),Capana12g001225(At4g09760),Capana12g002818(COP1),MSTRG.18568…
GO:0008150	Biological Process	GO:0032501	multicellular organismal process	40	13	Capana00g003808(CKX6),Capana01g000349(HTH),Capana01g001066(ABCB2),Capana01g003068(ABCC4),Capana02g000748(HMGB2),Capana02g003646(TSO2),Capana03g000424(--),Capana03g000765(PIN1A),Capana03g001732(4CL3),Capana03g001733(4CL2),Capana03g002072(WRKY41),Capana03g003556(SWEET14),Capana04g000175(CLV1),Capana04g000740(At4g27290),Capana04g000760(--),Capana04g000785(CEPR1),Capana05g000220(PAS2A),Capana05g00176…	Capana00g002001(TIL),Capana00g002331(COAD),Capana01g003075(ABCC4),Capana02g001928(rps5),Capana04g000614(GID2),Capana07g001902(SLSG),Capana07g001983(CYP724B1),Capana08g000147(PEX1),Capana08g000603(--),Capana10g001802(ChiC),Capana12g002818(COP1),MSTRG.18568(--),MSTRG.27711(CSN8)
GO:0008150	Biological Process	GO:0000003	reproduction	24	12	Capana02g000748(HMGB2),Capana03g000047(PGDH2),Capana03g000424(--),Capana03g000765(PIN1A),Capana03g000868(RPA1B),Capana03g001689(ITPK1),Capana03g003556(SWEET14),Capana04g000175(CLV1),Capana04g000740(At4g27290),Capana04g000938(--),Capana07g000375(OPR3),Capana07g000750(TIFY10A),Capana07g001387(WRKY6),Capana08g001827(BAM1),Capana09g000405(At5g01750),Capana09g001548(GPAT6),Capana10g002379(SPL9),Capana…	Capana00g002001(TIL),Capana00g002331(COAD),Capana02g002314(FTSH6),Capana02g003579(HSP16.9C),Capana03g004084(SAHH),Capana04g000614(GID2),Capana06g001434(--),Capana07g001902(SLSG),Capana08g001954(ESP1),Capana10g000394(CHLI),Capana12g001225(At4g09760),Capana12g002818(COP1)
GO:0008150	Biological Process	GO:0051704	multi-organism process	21	15	Capana01g000107(CSLG3),Capana02g000748(HMGB2),Capana02g002139(CRK29),Capana03g002072(WRKY41),Capana04g000454(AOS1),Capana04g000740(At4g27290),Capana04g000760(--),Capana07g000375(OPR3),Capana07g000750(TIFY10A),Capana08g001589(CBP60D),Capana08g002459(--),Capana09g000405(At5g01750),Capana10g000878(ABCC9),Capana10g001341(AMT2),Capana11g001190(--),MSTRG.16508(SAG21),MSTRG.3347(PDF2.1),MSTRG.3824(SD2),…	Capana00g002331(COAD),Capana00g002948(CNMT),Capana01g000283(AP24),Capana01g003075(ABCC4),Capana02g002314(FTSH6),Capana02g003577(9612),Capana04g001270(CESA2),Capana05g000298(--),Capana06g000728(CSP41B),Capana07g001902(SLSG),Capana07g001954(MPK10),Capana08g001236(WIN2),Capana08g001771(NPF4.3),Capana08g002211(WIN2),Capana10g001802(ChiC)
GO:0008150	Biological Process	GO:0002376	immune system process	4	3	Capana03g002072(WRKY41),Capana06g001356(--),Capana08g001163(dnajc2),Capana08g001589(CBP60D)	Capana08g001236(WIN2),Capana08g002211(WIN2),Capana10g001802(ChiC)
GO:0008150	Biological Process	GO:0065007	biological regulation	87	53	Capana00g003302(DGK7),Capana00g003666(At4g30520),Capana00g003808(CKX6),Capana01g000534(NPF3.1),Capana01g001066(ABCB2),Capana01g003618(SYP121),Capana02g002373(--),Capana02g003041(ARF2-A),Capana02g003646(TSO2),Capana03g000424(--),Capana03g000474(NRAMP1),Capana03g000549(HST),Capana03g000765(PIN1A),Capana03g000868(RPA1B),Capana03g001113(SKIP11),Capana03g002072(WRKY41),Capana03g002459(--),Capana03g003…	Capana00g001008(At2g04740),Capana00g001727(--),Capana00g002001(TIL),Capana00g002331(COAD),Capana00g004275(MBF1C),Capana01g000223(HMA5),Capana01g000283(AP24),Capana01g001221(CRYD),Capana01g002403(--),Capana01g002598(B'KAPPA),Capana02g000008(RPT2),Capana02g000302(NAC022),Capana02g000842(CDF2),Capana02g001584(PHYE),Capana02g002314(FTSH6),Capana02g002589(--),Capana03g000791(CHLP),Capana03g001027(--),…
GO:0008150	Biological Process	GO:0022414	reproductive process	18	6	Capana02g000748(HMGB2),Capana03g000424(--),Capana03g000765(PIN1A),Capana03g000868(RPA1B),Capana03g003556(SWEET14),Capana04g000175(CLV1),Capana04g000740(At4g27290),Capana07g000375(OPR3),Capana07g000750(TIFY10A),Capana07g001387(WRKY6),Capana08g001827(BAM1),Capana09g000405(At5g01750),Capana09g001548(GPAT6),Capana10g002379(SPL9),Capana11g001190(--),Capana11g001454(ARR4),MSTRG.16508(SAG21),MSTRG.5891(…	Capana00g002001(TIL),Capana00g002331(COAD),Capana04g000614(GID2),Capana07g001902(SLSG),Capana08g001954(ESP1),Capana12g002818(COP1)
GO:0008150	Biological Process	GO:0048518	positive regulation of biological process	12	8	Capana03g000549(HST),Capana03g000868(RPA1B),Capana03g002072(WRKY41),Capana03g002459(--),Capana04g000785(CEPR1),Capana06g000360(CDC6B),Capana06g001632(--),Capana08g001163(dnajc2),Capana08g001524(SRP),Capana08g001589(CBP60D),Capana08g002144(LGALDH),MSTRG.4266(WDL5)	Capana00g002001(TIL),Capana00g004275(MBF1C),Capana04g002109(ERF012),Capana06g000725(GUN4),Capana06g000728(CSP41B),Capana06g002224(--),Capana08g001781(DRP2A),Capana08g001954(ESP1)
GO:0008150	Biological Process	GO:0050789	regulation of biological process	76	47	Capana00g003302(DGK7),Capana00g003666(At4g30520),Capana01g001066(ABCB2),Capana01g003618(SYP121),Capana02g002373(--),Capana02g003041(ARF2-A),Capana02g003646(TSO2),Capana03g000424(--),Capana03g000549(HST),Capana03g000765(PIN1A),Capana03g000868(RPA1B),Capana03g001113(SKIP11),Capana03g002072(WRKY41),Capana03g002459(--),Capana03g003794(SULTR3,1),Capana03g003895(NPF5.2),Capana03g003899(NPF5.2),Capana04…	Capana00g001008(At2g04740),Capana00g001727(--),Capana00g002001(TIL),Capana00g002331(COAD),Capana00g004275(MBF1C),Capana01g000223(HMA5),Capana01g001221(CRYD),Capana01g002403(--),Capana01g002598(B'KAPPA),Capana02g000008(RPT2),Capana02g000302(NAC022),Capana02g000842(CDF2),Capana02g001584(PHYE),Capana02g002314(FTSH6),Capana02g002589(--),Capana03g000791(CHLP),Capana03g001027(--),Capana03g001598(XLG3),…
GO:0008150	Biological Process	GO:0048519	negative regulation of biological process	12	5	Capana03g000868(RPA1B),Capana05g001749(PHB3),Capana06g000360(CDC6B),Capana06g001356(--),Capana07g000750(TIFY10A),Capana07g001387(WRKY6),Capana08g001163(dnajc2),Capana09g000144(TIFY10A),Capana10g000878(ABCC9),MSTRG.27252(LOX1.5),MSTRG.2899(LOX1.5),MSTRG.4704(LOX1.5)	Capana02g002314(FTSH6),Capana02g002589(--),Capana08g001954(ESP1),Capana10g002492(PSBY),MSTRG.19179(SMD3B)
GO:0008150	Biological Process	GO:0071840	cellular component organization or biogenesis	55	27	Capana00g002177(TAP2),Capana00g002757(SUVH9),Capana00g003808(CKX6),Capana00g004452(At5g58770),Capana00g005082(HTH),Capana01g001066(ABCB2),Capana01g002806(LACS1),Capana01g003068(ABCC4),Capana02g000685(--),Capana02g000748(HMGB2),Capana02g002192(PER42),Capana02g003041(ARF2-A),Capana03g000549(HST),Capana03g000868(RPA1B),Capana03g001732(4CL3),Capana03g001733(4CL2),Capana03g002198(DCR),Capana03g003352(…	Capana00g002948(CNMT),Capana00g003571(PSRP3),Capana01g003075(ABCC4),Capana02g000109(ypgQ),Capana02g000813(COB),Capana02g001118(--),Capana02g001928(rps5),Capana02g002314(FTSH6),Capana02g002823(PMI15),Capana02g003358(EXPA10),Capana02g003689(SUVH4),Capana03g000633(CHLM),Capana06g000728(CSP41B),Capana06g000748(PSRP1),Capana08g000015(MET1),Capana08g000147(PEX1),Capana08g000603(--),Capana08g001155(LNK3…
GO:0003674	Molecular Function	GO:0003824	catalytic activity	247	161	Capana00g000074(At5g56590),Capana00g000219(TPS7),Capana00g001336(SCL3),Capana00g002177(TAP2),Capana00g002455(GT5),Capana00g002757(SUVH9),Capana00g003302(DGK7),Capana00g003454(MAPKKK20),Capana00g003598(BGLU11),Capana00g003666(At4g30520),Capana00g003808(CKX6),Capana00g004158(GPT1),Capana00g004452(At5g58770),Capana00g005082(HTH),Capana01g000044(BDG3),Capana01g000107(CSLG3),Capana01g000108(CSLG3),Cap…	Capana00g000082(--),Capana00g000196(GNS1),Capana00g001027(CYP82A4),Capana00g001211(psbA),Capana00g001631(--),Capana00g001637(CYP82C3),Capana00g002089(psbA),Capana00g002222(SD25),Capana00g002331(COAD),Capana00g002796(CAB1B),Capana00g002881(SNL6),Capana00g002948(CNMT),Capana00g002981(At2g14440),Capana00g003466(--),Capana00g004460(SQD2),Capana01g000223(HMA5),Capana01g000283(AP24),Capana01g000397(PHR…
GO:0003674	Molecular Function	GO:0005215	transporter activity	63	16	Capana00g004111(PIP2-8),Capana00g004312(NPF6.1),Capana01g000534(NPF3.1),Capana01g000828(NPF7.3),Capana01g001066(ABCB2),Capana01g001688(HKT1),Capana01g002460(BCE2),Capana01g003068(ABCC4),Capana01g003087(At5g18840),Capana01g003237(MFSD12),Capana01g003618(SYP121),Capana01g004368(NPF7.3),Capana02g002829(DTX14),Capana03g000474(NRAMP1),Capana03g000489(NIP6-1),Capana03g000765(PIN1A),Capana03g001942(YSL3…	Capana00g000955(DTX27),Capana00g002001(TIL),Capana00g002166(At1g05030),Capana00g004921(GLR2.8),Capana01g000223(HMA5),Capana01g003075(ABCC4),Capana01g003238(MFSD12),Capana04g000483(NPF4.5),Capana04g000492(NAT3),Capana05g000760(HAK17),Capana05g001907(--),Capana07g001410(Bp10),Capana07g001983(CYP724B1),Capana08g001771(NPF4.3),Capana10g000394(CHLI),Capana12g002162(--)
GO:0003674	Molecular Function	GO:0009055	electron carrier activity	7	7	Capana03g001211(FRO8),Capana04g000944(UCC1),Capana06g000609(FDX3),Capana07g002144(NCL),Capana08g000954(FRO2),Capana11g000459(AAO4),Capana12g002800(--)	Capana00g001211(psbA),Capana00g002089(psbA),Capana00g002166(At1g05030),Capana01g001865(psbA),Capana03g001476(psbC),Capana03g001477(psbD),Capana08g001896(AP1)
GO:0003674	Molecular Function	GO:0016209	antioxidant activity	6	7	Capana00g002177(TAP2),Capana02g002192(PER42),Capana10g001270(PNC1),Capana11g000374(aifA),Capana11g001553(TRX2),Capana11g001557(TRX2)	Capana02g003648(PER51),Capana03g000791(CHLP),Capana04g000971(CLEB3J9),Capana05g002207(LPD1),Capana07g000817(PRXQ),Capana08g001996(PER43),Capana11g002179(CRTISO)
GO:0003674	Molecular Function	GO:0060089	molecular transducer activity	7	3	Capana00g003666(At4g30520),Capana03g003895(NPF5.2),Capana03g003899(NPF5.2),Capana04g000785(CEPR1),Capana09g000351(AKT1),Capana11g001454(ARR4),Capana12g002898(At5g63710)	Capana00g004921(GLR2.8),Capana01g001221(CRYD),Capana02g001584(PHYE)
GO:0003674	Molecular Function	GO:0004871	signal transducer activity	6	4	Capana00g003666(At4g30520),Capana03g003895(NPF5.2),Capana03g003899(NPF5.2),Capana04g000785(CEPR1),Capana11g001454(ARR4),Capana12g002898(At5g63710)	Capana00g004921(GLR2.8),Capana01g001221(CRYD),Capana02g001584(PHYE),Capana07g001954(MPK10)
GO:0003674	Molecular Function	GO:0045735	nutrient reservoir activity	0	1	--	Capana00g002001(TIL)
GO:0003674	Molecular Function	GO:0000988	transcription factor activity, protein binding	7	1	Capana04g000938(--),Capana05g000464(--),Capana05g000500(GIF1),Capana06g001834(S-ACP-DES6),Capana07g000750(TIFY10A),Capana08g001163(dnajc2),Capana09g000144(TIFY10A)	Capana00g004275(MBF1C)
GO:0003674	Molecular Function	GO:0016530	metallochaperone activity	1	0	Capana10g000878(ABCC9)	--
GO:0003674	Molecular Function	GO:0098772	molecular function regulator	10	5	Capana01g001693(IRKI),Capana03g001467(PIN2),Capana03g001469(PIN2),Capana04g000760(--),Capana05g002308(--),Capana06g001356(--),Capana08g001163(dnajc2),Capana10g002167(KTI5),MSTRG.3347(PDF2.1),MSTRG.3824(SD2)	Capana01g002598(B'KAPPA),Capana02g002589(--),Capana03g003015(Mge1),Capana06g000941(PP2AB2),Capana11g002179(CRTISO)
GO:0003674	Molecular Function	GO:0045182	translation regulator activity	0	1	--	Capana06g000748(PSRP1)
GO:0003674	Molecular Function	GO:0001071	nucleic acid binding transcription factor activity	10	6	Capana03g002072(WRKY41),Capana06g000481(AP2-1),Capana07g001387(WRKY6),Capana07g001899(HSFA4B),Capana07g002350(WRKY20),Capana08g001163(dnajc2),Capana08g001589(CBP60D),Capana10g002379(SPL9),Capana11g000459(AAO4),Capana11g001454(ARR4)	Capana00g004275(MBF1C),Capana04g002109(ERF012),Capana05g002063(DREB2A),Capana08g001978(BZIP12),Capana09g000202(At2g19810),Capana10g000499(ERF4)
GO:0003674	Molecular Function	GO:0005198	structural molecule activity	3	9	Capana03g001608(cyc07),Capana03g003352(MRS2-I),Capana09g001539(Os04g0679100)	Capana00g000082(--),Capana00g001631(--),Capana00g003571(PSRP3),Capana02g001928(rps5),Capana02g002314(FTSH6),Capana03g004300(rpsA),Capana07g002065(RPL13),Capana08g000015(MET1),Capana11g000039(CPN60A1)
GO:0003674	Molecular Function	GO:0005488	binding	202	148	Capana00g000219(TPS7),Capana00g000315(BURP17),Capana00g000848(FLZ8),Capana00g002177(TAP2),Capana00g002455(GT5),Capana00g002757(SUVH9),Capana00g003454(MAPKKK20),Capana00g003666(At4g30520),Capana00g003767(KINB2),Capana00g003808(CKX6),Capana00g005082(HTH),Capana01g000248(CYP86A22),Capana01g000349(HTH),Capana01g000491(CYP75B137),Capana01g000492(CYP75B137),Capana01g001066(ABCB2),Capana01g001394(SMO1-1…	Capana00g000082(--),Capana00g000614(D27),Capana00g000712(psaB),Capana00g001008(At2g04740),Capana00g001027(CYP82A4),Capana00g001211(psbA),Capana00g001631(--),Capana00g001637(CYP82C3),Capana00g001698(psbC),Capana00g002001(TIL),Capana00g002089(psbA),Capana00g002222(SD25),Capana00g002331(COAD),Capana00g002981(At2g14440),Capana00g003571(PSRP3),Capana00g004275(MBF1C),Capana01g000223(HMA5),Capana01g0003…
GO:0005575	Cellular Component	GO:0016020	membrane	118	76	Capana00g003666(At4g30520),Capana00g004111(PIP2-8),Capana00g004158(GPT1),Capana00g004312(NPF6.1),Capana01g000092(SWEET7),Capana01g000107(CSLG3),Capana01g000108(CSLG3),Capana01g000248(CYP86A22),Capana01g000534(NPF3.1),Capana01g000828(NPF7.3),Capana01g001066(ABCB2),Capana01g001394(SMO1-1),Capana01g003068(ABCC4),Capana01g003087(At5g18840),Capana01g003237(MFSD12),Capana01g003618(SYP121),Capana01g0043…	Capana00g000712(psaB),Capana00g000955(DTX27),Capana00g001008(At2g04740),Capana00g001211(psbA),Capana00g001698(psbC),Capana00g002001(TIL),Capana00g002089(psbA),Capana00g002166(At1g05030),Capana00g002331(COAD),Capana00g002981(At2g14440),Capana00g003571(PSRP3),Capana00g004921(GLR2.8),Capana01g000223(HMA5),Capana01g001865(psbA),Capana01g002586(At3g63540),Capana01g003075(ABCC4),Capana01g003238(MFSD12)…
GO:0005575	Cellular Component	GO:0044425	membrane part	81	48	Capana00g003666(At4g30520),Capana00g004158(GPT1),Capana00g004312(NPF6.1),Capana01g000092(SWEET7),Capana01g000248(CYP86A22),Capana01g000534(NPF3.1),Capana01g001066(ABCB2),Capana01g001394(SMO1-1),Capana01g003068(ABCC4),Capana01g003087(At5g18840),Capana01g003237(MFSD12),Capana01g003618(SYP121),Capana02g002139(CRK29),Capana02g002829(DTX14),Capana03g000474(NRAMP1),Capana03g000489(NIP6-1),Capana03g0007…	Capana00g000712(psaB),Capana00g001211(psbA),Capana00g001698(psbC),Capana00g002001(TIL),Capana00g002089(psbA),Capana00g002166(At1g05030),Capana00g002981(At2g14440),Capana01g000223(HMA5),Capana01g001865(psbA),Capana01g002586(At3g63540),Capana01g003075(ABCC4),Capana01g003238(MFSD12),Capana01g004493(PSAN),Capana02g000813(COB),Capana02g001322(PSAF),Capana02g002314(FTSH6),Capana02g002997(CGLD27),Capana…
GO:0005575	Cellular Component	GO:0044423	virion part	1	5	Capana03g003352(MRS2-I)	Capana05g000298(--),Capana08g001969(At1g77405),Capana08g001971(At1g77405),Capana10g000167(TET2),Capana12g001184(OHP2)
GO:0005575	Cellular Component	GO:0005576	extracellular region	12	12	Capana00g002177(TAP2),Capana00g003808(CKX6),Capana01g000349(HTH),Capana02g001838(At5g45950),Capana02g002192(PER42),Capana03g003352(MRS2-I),Capana04g000938(--),Capana06g001356(--),Capana08g002397(HIDM),Capana08g002691(DIR23),Capana11g000143(XTH31),Capana12g002800(--)	Capana01g002926(BXL2),Capana02g003358(EXPA10),Capana02g003577(9612),Capana02g003648(PER51),Capana04g001427(SCPL42),Capana06g000728(CSP41B),Capana08g000147(PEX1),Capana08g001781(DRP2A),Capana09g000688(XTH16),Capana10g001802(ChiC),Capana11g001281(EO),MSTRG.3182(XTH15)
GO:0005575	Cellular Component	GO:0019012	virion	1	5	Capana03g003352(MRS2-I)	Capana05g000298(--),Capana08g001969(At1g77405),Capana08g001971(At1g77405),Capana10g000167(TET2),Capana12g001184(OHP2)
GO:0005575	Cellular Component	GO:0055044	symplast	4	4	Capana02g002192(PER42),Capana03g000765(PIN1A),Capana04g000175(CLV1),Capana10g001341(AMT2)	Capana00g002001(TIL),Capana04g000492(NAT3),Capana06g000728(CSP41B),Capana09g001041(At5g58300)
GO:0005575	Cellular Component	GO:0030054	cell junction	8	4	Capana02g002192(PER42),Capana03g000765(PIN1A),Capana04g000175(CLV1),Capana10g001341(AMT2),MSTRG.26192(CRK2),MSTRG.3347(PDF2.1),MSTRG.3419(SPS),MSTRG.3824(SD2)	Capana00g002001(TIL),Capana04g000492(NAT3),Capana06g000728(CSP41B),Capana09g001041(At5g58300)
GO:0005575	Cellular Component	GO:0039679	viral occlusion body	1	0	Capana01g003618(SYP121)	--
GO:0005575	Cellular Component	GO:0009295	nucleoid	1	0	Capana01g002460(BCE2)	--
GO:0005575	Cellular Component	GO:0044421	extracellular region part	1	2	Capana00g003808(CKX6)	Capana08g001781(DRP2A),Capana10g001802(ChiC)
GO:0005575	Cellular Component	GO:0032991	macromolecular complex	44	58	Capana00g003598(BGLU11),Capana00g004158(GPT1),Capana01g000491(CYP75B137),Capana01g001066(ABCB2),Capana01g002460(BCE2),Capana01g002758(HTR2),Capana01g003068(ABCC4),Capana02g002139(CRK29),Capana02g002829(DTX14),Capana02g003646(TSO2),Capana03g000868(RPA1B),Capana03g001113(SKIP11),Capana03g001608(cyc07),Capana04g000673(PUB15),Capana04g000938(--),Capana04g001513(At1g21400),Capana04g002783(MLP28),Capan…	Capana00g000082(--),Capana00g000712(psaB),Capana00g001008(At2g04740),Capana00g001211(psbA),Capana00g001631(--),Capana00g001698(psbC),Capana00g002089(psbA),Capana00g002331(COAD),Capana00g003571(PSRP3),Capana01g000223(HMA5),Capana01g001865(psbA),Capana01g002403(--),Capana01g002586(At3g63540),Capana01g002598(B'KAPPA),Capana01g003075(ABCC4),Capana01g003333(CHY1),Capana01g004493(PSAN),Capana02g001322(…
GO:0005575	Cellular Component	GO:0031974	membrane-enclosed lumen	16	12	Capana01g000491(CYP75B137),Capana01g002460(BCE2),Capana01g002758(HTR2),Capana03g000868(RPA1B),Capana03g000987(ALDH2B4),Capana04g000938(--),Capana05g000464(--),Capana06g000360(CDC6B),Capana06g000453(At1g07790),Capana06g001834(S-ACP-DES6),Capana07g001387(WRKY6),Capana08g000010(ICDH-1),Capana08g001163(dnajc2),Capana08g002459(--),Capana11g001333(ALDH2B7),Capana11g001403(ILL2)	Capana00g001008(At2g04740),Capana00g002331(COAD),Capana00g004275(MBF1C),Capana01g003333(CHY1),Capana02g001928(rps5),Capana03g002639(--),Capana05g002260(THIM),Capana08g001344(nip7),Capana08g001591(--),Capana10g001802(ChiC),Capana12g002818(COP1),MSTRG.19179(SMD3B)
GO:0005575	Cellular Component	GO:0044422	organelle part	45	64	Capana01g000491(CYP75B137),Capana01g001394(SMO1-1),Capana01g001578(LOX2.1),Capana01g002460(BCE2),Capana01g002758(HTR2),Capana03g000047(PGDH2),Capana03g000868(RPA1B),Capana03g000987(ALDH2B4),Capana03g001211(FRO8),Capana04g000209(HXK2),Capana04g000454(AOS1),Capana04g000673(PUB15),Capana04g000938(--),Capana04g001357(VTL1),Capana05g000220(PAS2A),Capana05g000464(--),Capana05g001954(CYP71P1),Capana05g0…	Capana00g000082(--),Capana00g001008(At2g04740),Capana00g001211(psbA),Capana00g001631(--),Capana00g001698(psbC),Capana00g002001(TIL),Capana00g002089(psbA),Capana00g002166(At1g05030),Capana00g002331(COAD),Capana00g003571(PSRP3),Capana00g004275(MBF1C),Capana01g001865(psbA),Capana01g002403(--),Capana01g002586(At3g63540),Capana01g003333(CHY1),Capana01g004493(PSAN),Capana02g001322(PSAF),Capana02g001928…
GO:0005575	Cellular Component	GO:0005623	cell	150	133	Capana00g000315(BURP17),Capana00g002757(SUVH9),Capana00g003666(At4g30520),Capana00g003808(CKX6),Capana00g004158(GPT1),Capana00g004452(At5g58770),Capana01g000491(CYP75B137),Capana01g000534(NPF3.1),Capana01g001066(ABCB2),Capana01g001394(SMO1-1),Capana01g001578(LOX2.1),Capana01g002460(BCE2),Capana01g002758(HTR2),Capana01g002806(LACS1),Capana01g003068(ABCC4),Capana01g003087(At5g18840),Capana01g003618…	Capana00g000082(--),Capana00g000712(psaB),Capana00g001008(At2g04740),Capana00g001211(psbA),Capana00g001631(--),Capana00g001698(psbC),Capana00g002001(TIL),Capana00g002089(psbA),Capana00g002166(At1g05030),Capana00g002331(COAD),Capana00g002948(CNMT),Capana00g002981(At2g14440),Capana00g003571(PSRP3),Capana00g004275(MBF1C),Capana01g000283(AP24),Capana01g000397(PHR1),Capana01g001221(CRYD),Capana01g0018…
GO:0005575	Cellular Component	GO:0044464	cell part	149	132	Capana00g000315(BURP17),Capana00g002757(SUVH9),Capana00g003666(At4g30520),Capana00g003808(CKX6),Capana00g004158(GPT1),Capana00g004452(At5g58770),Capana01g000491(CYP75B137),Capana01g000534(NPF3.1),Capana01g001066(ABCB2),Capana01g001394(SMO1-1),Capana01g001578(LOX2.1),Capana01g002460(BCE2),Capana01g002758(HTR2),Capana01g002806(LACS1),Capana01g003068(ABCC4),Capana01g003087(At5g18840),Capana01g003618…	Capana00g000082(--),Capana00g000712(psaB),Capana00g001008(At2g04740),Capana00g001211(psbA),Capana00g001631(--),Capana00g001698(psbC),Capana00g002001(TIL),Capana00g002089(psbA),Capana00g002166(At1g05030),Capana00g002331(COAD),Capana00g002948(CNMT),Capana00g002981(At2g14440),Capana00g003571(PSRP3),Capana00g004275(MBF1C),Capana01g000283(AP24),Capana01g000397(PHR1),Capana01g001221(CRYD),Capana01g0018…
GO:0005575	Cellular Component	GO:0043226	organelle	88	93	Capana00g000315(BURP17),Capana00g002757(SUVH9),Capana00g003808(CKX6),Capana01g000491(CYP75B137),Capana01g000534(NPF3.1),Capana01g001394(SMO1-1),Capana01g001578(LOX2.1),Capana01g002460(BCE2),Capana01g002758(HTR2),Capana01g002806(LACS1),Capana02g003646(TSO2),Capana03g000047(PGDH2),Capana03g000424(--),Capana03g000765(PIN1A),Capana03g000868(RPA1B),Capana03g000987(ALDH2B4),Capana03g001113(SKIP11),Capa…	Capana00g000082(--),Capana00g001008(At2g04740),Capana00g001211(psbA),Capana00g001631(--),Capana00g001698(psbC),Capana00g002001(TIL),Capana00g002089(psbA),Capana00g002166(At1g05030),Capana00g002331(COAD),Capana00g003571(PSRP3),Capana00g004275(MBF1C),Capana01g000397(PHR1),Capana01g001221(CRYD),Capana01g001831(--),Capana01g001865(psbA),Capana01g002403(--),Capana01g002586(At3g63540),Capana01g003333(C…
