# Supplementary material for: Integrative Metabolome and Transcriptome Analyses Provide Insights into Carotenoid Variation in Different-Colored Peppers
Source: Int J Mol Sci. 2023 Nov 21;24(23):16563. doi: 10.3390/ijms242316563 (PMC10706310; doi:10.3390/ijms242316563)
Supplement: Supplementary file 1 [file ijms-24-16563-s001.zip › Table S7.xlsx]

## Sheet: Table S7
Table S7: Analysis of GO enrichment for DEGs in ZY3-vs-ZR3
GO ID (level1)	GO Term (level1)	GO ID (level2)	GO Term (level2)	number_of_ZY3-vs-ZR3 (up)	number_of_ZY3-vs-ZR3 (down)	Genes_of_ZY3-vs-ZR3_up	Genes_of_ZY3-vs-ZR3_down
GO:0008150	Biological Process	GO:0001906	cell killing	0	3	--	Capana01g000283(AP24),Capana08g001236(WIN2),Capana08g002211(WIN2)
GO:0008150	Biological Process	GO:0044699	single-organism process	133	131	Capana00g000400(IPMSA),Capana00g000714(DTX49),Capana00g002265(--),Capana00g002741(DTX3),Capana00g002896(POX1),Capana00g002920(ABCG32),Capana00g003114(NCED1),Capana00g003506(OPR1),Capana00g003692(At4g30420),Capana00g005058(At5g25310),Capana01g000303(RBL3),Capana01g000351(HMGS),Capana01g000535(APT4),Capana01g000581(PGSIP8),Capana01g000704(SUVH5),Capana01g000984(CYP707A2),Capana01g001340(SBT4.14),Ca…	Capana00g000720(AS1),Capana00g001154(psbB),Capana00g001211(psbA),Capana00g001539(RER1),Capana00g001698(psbC),Capana00g002001(TIL),Capana00g002019(psaA),Capana00g002089(psbA),Capana00g002166(At1g05030),Capana00g002374(PIN3),Capana00g002881(SNL6),Capana00g004275(MBF1C),Capana00g004556(rib5),Capana00g004591(PTO1242),Capana01g000110(KAS1),Capana01g000111(KAS1),Capana01g000113(KAS1),Capana01g000180(LO…
GO:0008150	Biological Process	GO:0040011	locomotion	5	5	Capana01g000303(RBL3),Capana03g000573(ABCI17),Capana06g001632(--),Capana09g000303(PERK1),Capana11g000613(ICR3)	Capana00g004556(rib5),Capana03g003995(atpA),Capana05g001872(atpB),Capana08g000603(--),Capana08g001977(MAA3)
GO:0008150	Biological Process	GO:0050896	response to stimulus	59	58	Capana00g000714(DTX49),Capana00g002741(DTX3),Capana00g002896(POX1),Capana00g002920(ABCG32),Capana01g000303(RBL3),Capana01g001053(--),Capana01g001565(DTX42),Capana01g002986(HIPP32),Capana02g003572(RGLG2),Capana02g003631(LYK2),Capana03g000573(ABCI17),Capana03g001437(Os01g0875500),Capana03g001781(At1g02270),Capana03g001921(SAUR32),Capana03g002072(WRKY41),Capana03g003732(LOX1.5),Capana03g003928(--),C…	Capana00g001211(psbA),Capana00g002001(TIL),Capana00g002089(psbA),Capana00g003686(rpc25),Capana00g004275(MBF1C),Capana01g000223(HMA5),Capana01g000282(TIMPA),Capana01g000283(AP24),Capana01g001865(psbA),Capana01g003333(CHY1),Capana01g003645(QKY),Capana03g000892(CYP75B2),Capana03g001083(NPF4.6),Capana03g003361(KLCR3),Capana03g004566(GSTU9),Capana04g000151(ATL23),Capana04g000279(PAP2),Capana04g000515(…
GO:0008150	Biological Process	GO:0098754	detoxification	3	3	Capana01g002986(HIPP32),Capana04g001422(ADH1),Capana10g001516(NAKR2)	Capana01g000223(HMA5),Capana04g000971(CLEB3J9),Capana07g000817(PRXQ)
GO:0008150	Biological Process	GO:0022610	biological adhesion	5	0	Capana02g003631(LYK2),Capana03g003928(--),Capana06g000201(GAUT8),Capana09g001711(MTA),Capana12g000190(SAM2)	--
GO:0008150	Biological Process	GO:0099531	presynaptic process involved in synaptic transmission	0	1	--	Capana01g003645(QKY)
GO:0008150	Biological Process	GO:0009987	cellular process	156	158	Capana00g000222(--),Capana00g000400(IPMSA),Capana00g000424(ROMT),Capana00g000714(DTX49),Capana00g002265(--),Capana00g002741(DTX3),Capana00g002896(POX1),Capana00g002920(ABCG32),Capana00g003114(NCED1),Capana00g003650(NHL13),Capana00g003692(At4g30420),Capana00g005058(At5g25310),Capana01g000303(RBL3),Capana01g000351(HMGS),Capana01g000450(At1g12460),Capana01g000535(APT4),Capana01g000581(PGSIP8),Capana…	Capana00g000712(psaB),Capana00g001008(At2g04740),Capana00g001154(psbB),Capana00g001211(psbA),Capana00g001698(psbC),Capana00g002001(TIL),Capana00g002019(psaA),Capana00g002089(psbA),Capana00g002166(At1g05030),Capana00g002374(PIN3),Capana00g003131(--),Capana00g003686(rpc25),Capana00g004275(MBF1C),Capana00g004556(rib5),Capana00g004591(PTO1242),Capana00g005043(rpoA),Capana01g000110(KAS1),Capana01g0001…
GO:0008150	Biological Process	GO:0008152	metabolic process	148	162	Capana00g000222(--),Capana00g000400(IPMSA),Capana00g000424(ROMT),Capana00g002265(--),Capana00g002896(POX1),Capana00g002920(ABCG32),Capana00g003114(NCED1),Capana00g003506(OPR1),Capana00g003650(NHL13),Capana00g005058(At5g25310),Capana01g000303(RBL3),Capana01g000351(HMGS),Capana01g000450(At1g12460),Capana01g000535(APT4),Capana01g000577(At4g16563),Capana01g000581(PGSIP8),Capana01g000589(ERF039),Capan…	Capana00g000712(psaB),Capana00g000720(AS1),Capana00g001008(At2g04740),Capana00g001154(psbB),Capana00g001211(psbA),Capana00g001698(psbC),Capana00g002001(TIL),Capana00g002019(psaA),Capana00g002089(psbA),Capana00g002166(At1g05030),Capana00g002881(SNL6),Capana00g003131(--),Capana00g003686(rpc25),Capana00g004275(MBF1C),Capana00g004556(rib5),Capana00g004591(PTO1242),Capana00g005043(rpoA),Capana01g00011…
GO:0008150	Biological Process	GO:0007610	behavior	1	1	Capana08g002144(LGALDH)	Capana05g000128(NTAQ1)
GO:0008150	Biological Process	GO:0002376	immune system process	4	5	Capana03g002072(WRKY41),Capana03g003928(--),Capana07g001693(CALS12),Capana09g001711(MTA)	Capana00g003686(rpc25),Capana06g002498(HSP83A),Capana08g001236(WIN2),Capana08g002211(WIN2),Capana10g001802(ChiC)
GO:0008150	Biological Process	GO:0051704	multi-organism process	14	16	Capana02g003631(LYK2),Capana03g000573(ABCI17),Capana03g002072(WRKY41),Capana03g003732(LOX1.5),Capana07g001693(CALS12),Capana07g002430(AAP7),Capana08g002459(--),Capana09g000303(PERK1),Capana09g000825(FER),Capana09g001344(EXO70B1),Capana09g001711(MTA),Capana12g001180(At1g63430),Capana12g001971(EC1.1),Capana12g002010(CESA2)	Capana00g003686(rpc25),Capana01g000283(AP24),Capana03g001083(NPF4.6),Capana03g003995(atpA),Capana04g002883(At1g34300),Capana05g001872(atpB),Capana06g002498(HSP83A),Capana08g001236(WIN2),Capana08g001977(MAA3),Capana08g002211(WIN2),Capana08g002321(RD21B),Capana09g002222(CDC48D),Capana10g000370(mat1),Capana10g001802(ChiC),MSTRG.24189(HSP70),MSTRG.27250(LOX1.2)
GO:0008150	Biological Process	GO:0040007	growth	7	1	Capana07g001233(AHK2),Capana07g001235(AHK2),Capana08g001503(RALF),Capana08g001524(SRP),Capana09g000825(FER),Capana09g001711(MTA),Capana12g002010(CESA2)	Capana06g000683(SE)
GO:0008150	Biological Process	GO:0048511	rhythmic process	1	1	Capana09g001711(MTA)	Capana08g001309(PHOT2)
GO:0008150	Biological Process	GO:0051179	localization	48	30	Capana00g000714(DTX49),Capana00g002741(DTX3),Capana00g002920(ABCG32),Capana00g003692(At4g30420),Capana01g000303(RBL3),Capana01g001340(SBT4.14),Capana01g001565(DTX42),Capana01g001739(BOR1),Capana01g002986(HIPP32),Capana01g003355(NPF7.3),Capana01g004268(PUT1),Capana02g002490(--),Capana02g003138(Bp10),Capana02g003631(LYK2),Capana03g000573(ABCI17),Capana03g001206(--),Capana03g001945(mfsd5),Capana04g0…	Capana00g002166(At1g05030),Capana00g002374(PIN3),Capana00g004556(rib5),Capana01g000223(HMA5),Capana01g000540(ORP2A),Capana01g003238(MFSD12),Capana01g003645(QKY),Capana02g001292(ZIP10),Capana02g002316(YSL7),Capana02g003402(POR1),Capana03g001035(TOR1L3),Capana03g001083(NPF4.6),Capana03g003995(atpA),Capana04g000483(NPF4.5),Capana04g002882(STP8),Capana05g000760(HAK17),Capana05g001872(atpB),Capana07g0…
GO:0008150	Biological Process	GO:0048519	negative regulation of biological process	11	10	Capana01g000303(RBL3),Capana02g003572(RGLG2),Capana03g001206(--),Capana03g003732(LOX1.5),Capana07g001233(AHK2),Capana07g001235(AHK2),Capana08g001503(RALF),Capana09g000825(FER),Capana09g001711(MTA),Capana12g001867(CURL3),MSTRG.27252(LOX1.5)	Capana01g000282(TIMPA),Capana02g001126(--),Capana03g003361(KLCR3),Capana06g000683(SE),Capana06g000755(Stoml2),Capana08g001309(PHOT2),Capana09g002222(CDC48D),Capana10g001437(RPL23A),MSTRG.19179(SMD3B),MSTRG.27250(LOX1.2)
GO:0008150	Biological Process	GO:0032501	multicellular organismal process	21	15	Capana00g002920(ABCG32),Capana01g001420(GRF12),Capana01g001739(BOR1),Capana03g000573(ABCI17),Capana03g000986(PUB19),Capana03g002072(WRKY41),Capana03g003732(LOX1.5),Capana03g003928(--),Capana06g001632(--),Capana07g001233(AHK2),Capana07g001235(AHK2),Capana07g001693(CALS12),Capana08g000988(At3g61590),Capana08g001503(RALF),Capana08g002144(LGALDH),Capana09g000303(PERK1),Capana09g000825(FER),Capana09g0…	Capana00g001539(RER1),Capana00g002001(TIL),Capana03g003361(KLCR3),Capana04g002883(At1g34300),Capana05g000128(NTAQ1),Capana06g000683(SE),Capana07g000235(TIL),Capana07g002406(ABCG26),Capana08g000603(--),Capana08g001977(MAA3),Capana10g001195(MAN6),Capana10g001802(ChiC),Capana12g000039(PDR1),MSTRG.27250(LOX1.2),MSTRG.27711(CSN8)
GO:0008150	Biological Process	GO:0023052	signaling	15	9	Capana01g000303(RBL3),Capana02g003572(RGLG2),Capana02g003631(LYK2),Capana06g001111(CIPK25),Capana06g001632(--),Capana07g001233(AHK2),Capana07g001235(AHK2),Capana07g001693(CALS12),Capana08g001503(RALF),Capana09g000303(PERK1),Capana09g000825(FER),Capana09g001344(EXO70B1),Capana09g001711(MTA),Capana12g001867(CURL3),Capana12g002105(TMK1)	Capana00g004275(MBF1C),Capana01g003645(QKY),Capana03g003361(KLCR3),Capana03g004566(GSTU9),Capana05g001951(ERF106),Capana08g001309(PHOT2),Capana10g001437(RPL23A),Capana12g000157(ARR2),MSTRG.27711(CSN8)
GO:0008150	Biological Process	GO:0032502	developmental process	22	13	Capana00g002741(DTX3),Capana00g002920(ABCG32),Capana01g001420(GRF12),Capana01g001565(DTX42),Capana01g001739(BOR1),Capana03g000986(PUB19),Capana03g002072(WRKY41),Capana03g003732(LOX1.5),Capana06g001632(--),Capana07g001233(AHK2),Capana07g001235(AHK2),Capana07g001693(CALS12),Capana08g000988(At3g61590),Capana08g001503(RALF),Capana08g001524(SRP),Capana09g000303(PERK1),Capana09g000825(FER),Capana09g001…	Capana00g001539(RER1),Capana00g002001(TIL),Capana03g003361(KLCR3),Capana06g000683(SE),Capana07g000235(TIL),Capana07g002406(ABCG26),Capana08g000603(--),Capana08g001977(MAA3),Capana08g002165(HSP68),Capana09g002222(CDC48D),Capana10g001195(MAN6),Capana12g000157(ARR2),MSTRG.27250(LOX1.2)
GO:0008150	Biological Process	GO:0065007	biological regulation	52	37	Capana00g000222(--),Capana01g000303(RBL3),Capana01g000535(APT4),Capana01g000589(ERF039),Capana01g001420(GRF12),Capana01g001739(BOR1),Capana01g002457(AGL11),Capana01g003102(At1g54610),Capana02g000700(AP2),Capana02g003572(RGLG2),Capana02g003631(LYK2),Capana03g000986(PUB19),Capana03g001206(--),Capana03g002026(PAP14),Capana03g002072(WRKY41),Capana03g002179(SCL8),Capana03g002388(DREB1A),Capana03g00373…	Capana00g001008(At2g04740),Capana00g002001(TIL),Capana00g004275(MBF1C),Capana01g000223(HMA5),Capana01g000282(TIMPA),Capana01g000283(AP24),Capana01g003645(QKY),Capana02g001126(--),Capana02g001619(SWEET2A),Capana02g003402(POR1),Capana03g001083(NPF4.6),Capana03g003361(KLCR3),Capana03g004566(GSTU9),Capana04g000283(DREB2D),Capana04g000290(TRX1),Capana05g001701(ERF1B),Capana05g001951(ERF106),Capana06g0…
GO:0008150	Biological Process	GO:0000003	reproduction	10	8	Capana00g002741(DTX3),Capana00g002920(ABCG32),Capana01g001565(DTX42),Capana07g001233(AHK2),Capana07g001235(AHK2),Capana07g001693(CALS12),Capana09g000825(FER),Capana09g001711(MTA),Capana12g001867(CURL3),Capana12g001971(EC1.1)	Capana00g002001(TIL),Capana04g002883(At1g34300),Capana06g000551(SYN1),Capana07g000235(TIL),Capana08g001977(MAA3),Capana08g002165(HSP68),Capana09g002222(CDC48D),Capana12g000157(ARR2)
GO:0008150	Biological Process	GO:0071840	cellular component organization or biogenesis	38	26	Capana00g002920(ABCG32),Capana00g005058(At5g25310),Capana01g000704(SUVH5),Capana01g002285(CLSY3),Capana02g000833(CGS1),Capana02g001122(AAE3),Capana03g000573(ABCI17),Capana03g002260(PAE9),Capana03g003928(--),Capana04g000511(--),Capana04g001142(--),Capana06g000201(GAUT8),Capana06g000609(FDX3),Capana06g001245(MIOX1),Capana06g001707(ASHR1),Capana07g000353(MGD2),Capana07g001693(CALS12),Capana07g001941…	Capana00g001154(psbB),Capana00g004591(PTO1242),Capana01g003645(QKY),Capana03g000773(NRP2),Capana03g001035(TOR1L3),Capana03g002492(FKBP53),Capana03g003361(KLCR3),Capana05g002486(UGT86A1),Capana06g000226(FDX2),Capana06g000551(SYN1),Capana06g000683(SE),Capana07g001384(CSLH1),Capana07g002406(ABCG26),Capana08g000603(--),Capana08g001080(LACS4),Capana08g001309(PHOT2),Capana08g001591(--),Capana08g002165(…
GO:0008150	Biological Process	GO:0050789	regulation of biological process	45	34	Capana00g000222(--),Capana01g000303(RBL3),Capana01g000589(ERF039),Capana01g001420(GRF12),Capana01g002457(AGL11),Capana01g003102(At1g54610),Capana02g000700(AP2),Capana02g003572(RGLG2),Capana02g003631(LYK2),Capana03g000986(PUB19),Capana03g001206(--),Capana03g002026(PAP14),Capana03g002072(WRKY41),Capana03g002179(SCL8),Capana03g002388(DREB1A),Capana03g003732(LOX1.5),Capana04g001537(NAC048),Capana05g0…	Capana00g001008(At2g04740),Capana00g002001(TIL),Capana00g004275(MBF1C),Capana01g000223(HMA5),Capana01g000282(TIMPA),Capana01g003645(QKY),Capana02g001126(--),Capana02g001619(SWEET2A),Capana02g003402(POR1),Capana03g001083(NPF4.6),Capana03g003361(KLCR3),Capana03g004566(GSTU9),Capana04g000283(DREB2D),Capana04g000290(TRX1),Capana05g001701(ERF1B),Capana05g001951(ERF106),Capana06g000683(SE),Capana06g000…
GO:0008150	Biological Process	GO:0048518	positive regulation of biological process	8	4	Capana03g002072(WRKY41),Capana06g001632(--),Capana07g001693(CALS12),Capana08g001524(SRP),Capana08g002144(LGALDH),Capana09g001344(EXO70B1),Capana09g001711(MTA),Capana12g001867(CURL3)	Capana00g002001(TIL),Capana00g004275(MBF1C),Capana07g000235(TIL),Capana08g001781(DRP2A)
GO:0008150	Biological Process	GO:0022414	reproductive process	6	6	Capana07g001233(AHK2),Capana07g001235(AHK2),Capana09g000825(FER),Capana09g001711(MTA),Capana12g001867(CURL3),Capana12g001971(EC1.1)	Capana00g002001(TIL),Capana04g002883(At1g34300),Capana06g000551(SYN1),Capana07g000235(TIL),Capana08g001977(MAA3),Capana08g002165(HSP68)
GO:0003674	Molecular Function	GO:0009055	electron carrier activity	4	12	Capana04g001897(NIA),Capana06g000609(FDX3),Capana11g000422(AAO3),Capana11g000459(AAO4)	Capana00g001154(psbB),Capana00g001211(psbA),Capana00g002089(psbA),Capana00g002166(At1g05030),Capana01g001865(psbA),Capana01g003214(petB),Capana03g001476(psbC),Capana03g001477(psbD),Capana04g000674(psbA),Capana04g001297(petB),Capana04g002877(FDC1),Capana06g002122(psbA)
GO:0003674	Molecular Function	GO:0003824	catalytic activity	135	144	Capana00g000400(IPMSA),Capana00g000424(ROMT),Capana00g002265(--),Capana00g002896(POX1),Capana00g002920(ABCG32),Capana00g003114(NCED1),Capana00g003506(OPR1),Capana00g005058(At5g25310),Capana01g000303(RBL3),Capana01g000351(HMGS),Capana01g000450(At1g12460),Capana01g000535(APT4),Capana01g000577(At4g16563),Capana01g000581(PGSIP8),Capana01g000704(SUVH5),Capana01g000882(CES101),Capana01g000984(CYP707A2)…	Capana00g000720(AS1),Capana00g001154(psbB),Capana00g001211(psbA),Capana00g002019(psaA),Capana00g002089(psbA),Capana00g002881(SNL6),Capana00g003686(rpc25),Capana00g004556(rib5),Capana00g004591(PTO1242),Capana00g005043(rpoA),Capana01g000110(KAS1),Capana01g000111(KAS1),Capana01g000113(KAS1),Capana01g000180(LOX1.5),Capana01g000223(HMA5),Capana01g000283(AP24),Capana01g000510(bVPE),Capana01g001014(AOX1…
GO:0003674	Molecular Function	GO:0045735	nutrient reservoir activity	0	2	--	Capana00g002001(TIL),Capana07g000235(TIL)
GO:0003674	Molecular Function	GO:0004871	signal transducer activity	7	3	Capana02g003631(LYK2),Capana07g001233(AHK2),Capana07g001235(AHK2),Capana08g001503(RALF),Capana09g000303(PERK1),Capana12g001867(CURL3),Capana12g002105(TMK1)	Capana00g004921(GLR2.8),Capana08g001309(PHOT2),Capana12g000157(ARR2)
GO:0003674	Molecular Function	GO:0060089	molecular transducer activity	7	2	Capana00g004919(GLR2.8),Capana02g003631(LYK2),Capana07g001233(AHK2),Capana07g001235(AHK2),Capana09g000303(PERK1),Capana12g001867(CURL3),Capana12g002105(TMK1)	Capana00g004921(GLR2.8),Capana08g001309(PHOT2)
GO:0003674	Molecular Function	GO:0001071	nucleic acid binding transcription factor activity	13	8	Capana00g000222(--),Capana01g000589(ERF039),Capana01g002457(AGL11),Capana02g000700(AP2),Capana03g002072(WRKY41),Capana03g002388(DREB1A),Capana07g001233(AHK2),Capana11g000459(AAO4),Capana11g000645(AP2-1),Capana11g001905(WRKY57),MSTRG.17737(FIT),MSTRG.24609(NFYA7),MSTRG.3599(BHLH153)	Capana00g004275(MBF1C),Capana02g003402(POR1),Capana04g000283(DREB2D),Capana05g001701(ERF1B),Capana05g001951(ERF106),Capana06g000683(SE),Capana08g001978(BZIP12),Capana12g000157(ARR2)
GO:0003674	Molecular Function	GO:0005215	transporter activity	21	21	Capana00g000714(DTX49),Capana00g002741(DTX3),Capana00g002920(ABCG32),Capana00g003692(At4g30420),Capana00g004919(GLR2.8),Capana01g001565(DTX42),Capana01g001739(BOR1),Capana01g003355(NPF7.3),Capana01g004268(PUT1),Capana02g003138(Bp10),Capana02g003631(LYK2),Capana03g000573(ABCI17),Capana03g001945(mfsd5),Capana05g000464(--),Capana05g000955(UPS1),Capana05g001133(DTX13),Capana06g000471(At5g02620),Capan…	Capana00g002001(TIL),Capana00g002166(At1g05030),Capana00g004921(GLR2.8),Capana01g000223(HMA5),Capana01g003238(MFSD12),Capana02g001292(ZIP10),Capana02g002316(YSL7),Capana02g003402(POR1),Capana03g001083(NPF4.6),Capana03g003995(atpA),Capana04g000483(NPF4.5),Capana04g002882(STP8),Capana05g000760(HAK17),Capana05g001872(atpB),Capana07g000235(TIL),Capana07g002406(ABCG26),Capana08g002165(HSP68),Capana09g…
GO:0003674	Molecular Function	GO:0016209	antioxidant activity	0	3	--	Capana04g000290(TRX1),Capana04g000971(CLEB3J9),Capana07g000817(PRXQ)
GO:0003674	Molecular Function	GO:0005198	structural molecule activity	2	9	Capana00g003650(NHL13),Capana06g001111(CIPK25)	Capana00g005043(rpoA),Capana01g002225(rpsF),Capana03g004300(rpsA),Capana09g002222(CDC48D),Capana10g001437(RPL23A),Capana11g002268(At1g68590),Capana11g002306(RPL15),Capana12g000207(RPL18),MSTRG.5097(rps18)
GO:0003674	Molecular Function	GO:0000988	transcription factor activity, protein binding	1	1	Capana05g000464(--)	Capana00g004275(MBF1C)
GO:0003674	Molecular Function	GO:0005488	binding	125	130	Capana00g000222(--),Capana00g000424(ROMT),Capana00g002646(--),Capana00g002896(POX1),Capana00g002920(ABCG32),Capana00g003114(NCED1),Capana00g003506(OPR1),Capana01g000303(RBL3),Capana01g000450(At1g12460),Capana01g000704(SUVH5),Capana01g000882(CES101),Capana01g000984(CYP707A2),Capana01g001420(GRF12),Capana01g002285(CLSY3),Capana01g002457(AGL11),Capana01g002986(HIPP32),Capana01g003102(At1g54610),Capa…	Capana00g000712(psaB),Capana00g000720(AS1),Capana00g001008(At2g04740),Capana00g001154(psbB),Capana00g001211(psbA),Capana00g001698(psbC),Capana00g002001(TIL),Capana00g002019(psaA),Capana00g002089(psbA),Capana00g003131(--),Capana00g003686(rpc25),Capana00g004275(MBF1C),Capana00g004591(PTO1242),Capana00g005043(rpoA),Capana01g000180(LOX1.5),Capana01g000223(HMA5),Capana01g000496(At4g22670),Capana01g000…
GO:0003674	Molecular Function	GO:0098772	molecular function regulator	1	2	Capana08g001503(RALF)	Capana01g000282(TIMPA),Capana03g001469(PIN2)
GO:0005575	Cellular Component	GO:0044421	extracellular region part	2	4	Capana03g003928(--),Capana09g001344(EXO70B1)	Capana08g001781(DRP2A),Capana08g002321(RD21B),Capana08g002651(--),Capana10g001802(ChiC)
GO:0005575	Cellular Component	GO:0005576	extracellular region	11	9	Capana01g000577(At4g16563),Capana03g001437(Os01g0875500),Capana03g002260(PAE9),Capana03g003928(--),Capana08g000111(XTH27),Capana08g001503(RALF),Capana09g001344(EXO70B1),Capana09g002383(PAP20),Capana12g001180(At1g63430),Capana12g001971(EC1.1),Capana12g002105(TMK1)	Capana01g000282(TIMPA),Capana04g000279(PAP2),Capana08g001781(DRP2A),Capana08g002321(RD21B),Capana08g002651(--),Capana08g002744(HPR),Capana10g000370(mat1),Capana10g001195(MAN6),Capana10g001802(ChiC)
GO:0005575	Cellular Component	GO:0044425	membrane part	42	49	Capana00g000714(DTX49),Capana00g002541(SWEET14),Capana00g002920(ABCG32),Capana00g003692(At4g30420),Capana00g005058(At5g25310),Capana01g000303(RBL3),Capana01g000450(At1g12460),Capana01g000882(CES101),Capana01g001739(BOR1),Capana01g004268(PUT1),Capana02g003631(LYK2),Capana03g000573(ABCI17),Capana03g000814(GT11),Capana03g000815(XXT5),Capana03g001206(--),Capana03g001945(mfsd5),Capana04g000034(PILS1),…	Capana00g000712(psaB),Capana00g001154(psbB),Capana00g001211(psbA),Capana00g001236(TIC214),Capana00g001539(RER1),Capana00g001698(psbC),Capana00g002001(TIL),Capana00g002019(psaA),Capana00g002089(psbA),Capana00g002166(At1g05030),Capana00g002374(PIN3),Capana00g004591(PTO1242),Capana01g000223(HMA5),Capana01g001865(psbA),Capana01g003214(petB),Capana01g003238(MFSD12),Capana01g003645(QKY),Capana02g001619…
GO:0005575	Cellular Component	GO:0016020	membrane	58	67	Capana00g000714(DTX49),Capana00g002541(SWEET14),Capana00g002741(DTX3),Capana00g002920(ABCG32),Capana00g003114(NCED1),Capana00g003692(At4g30420),Capana00g004919(GLR2.8),Capana00g005058(At5g25310),Capana01g000303(RBL3),Capana01g000450(At1g12460),Capana01g000882(CES101),Capana01g001565(DTX42),Capana01g001739(BOR1),Capana01g003102(At1g54610),Capana01g003355(NPF7.3),Capana01g004268(PUT1),Capana02g0007…	Capana00g000712(psaB),Capana00g001008(At2g04740),Capana00g001154(psbB),Capana00g001211(psbA),Capana00g001236(TIC214),Capana00g001539(RER1),Capana00g001698(psbC),Capana00g002001(TIL),Capana00g002019(psaA),Capana00g002089(psbA),Capana00g002166(At1g05030),Capana00g002374(PIN3),Capana00g004591(PTO1242),Capana00g004921(GLR2.8),Capana01g000223(HMA5),Capana01g001865(psbA),Capana01g003214(petB),Capana01g…
GO:0005575	Cellular Component	GO:0009295	nucleoid	0	2	--	Capana00g005043(rpoA),Capana01g004078(rpoB)
GO:0005575	Cellular Component	GO:0055044	symplast	3	4	Capana07g001693(CALS12),Capana08g001503(RALF),Capana09g000825(FER)	Capana00g002001(TIL),Capana06g000683(SE),Capana07g000235(TIL),Capana08g002321(RD21B)
GO:0005575	Cellular Component	GO:0039679	viral occlusion body	0	1	--	Capana08g002165(HSP68)
GO:0005575	Cellular Component	GO:0030054	cell junction	4	5	Capana07g001693(CALS12),Capana08g001503(RALF),Capana09g000825(FER),MSTRG.27273(MtrDRAFT_AC149210g1v1)	Capana00g002001(TIL),Capana01g003645(QKY),Capana06g000683(SE),Capana07g000235(TIL),Capana08g002321(RD21B)
GO:0005575	Cellular Component	GO:0044456	synapse part	0	1	--	Capana01g003645(QKY)
GO:0005575	Cellular Component	GO:0045202	synapse	0	1	--	Capana01g003645(QKY)
GO:0005575	Cellular Component	GO:0044422	organelle part	33	63	Capana00g002896(POX1),Capana00g003114(NCED1),Capana00g003650(NHL13),Capana00g005058(At5g25310),Capana01g000303(RBL3),Capana03g000814(GT11),Capana03g001206(--),Capana04g000184(ATJ11),Capana04g001777(B3GALT7),Capana05g000464(--),Capana05g001954(CYP71P1),Capana05g001955(CYP71P1),Capana06g000201(GAUT8),Capana06g001111(CIPK25),Capana06g001632(--),Capana07g000816(FMO1),Capana07g001233(AHK2),Capana07g00…	Capana00g000720(AS1),Capana00g001008(At2g04740),Capana00g001154(psbB),Capana00g001211(psbA),Capana00g001539(RER1),Capana00g001698(psbC),Capana00g002001(TIL),Capana00g002019(psaA),Capana00g002089(psbA),Capana00g002166(At1g05030),Capana00g003686(rpc25),Capana00g004275(MBF1C),Capana00g004591(PTO1242),Capana00g005043(rpoA),Capana01g001865(psbA),Capana01g002225(rpsF),Capana01g003214(petB),Capana01g003…
GO:0005575	Cellular Component	GO:0043226	organelle	60	102	Capana00g002896(POX1),Capana00g003114(NCED1),Capana00g003650(NHL13),Capana00g005058(At5g25310),Capana01g000303(RBL3),Capana01g000535(APT4),Capana01g000704(SUVH5),Capana01g001420(GRF12),Capana01g002457(AGL11),Capana01g003102(At1g54610),Capana02g003572(RGLG2),Capana03g000573(ABCI17),Capana03g000814(GT11),Capana03g000986(PUB19),Capana03g001206(--),Capana03g001437(Os01g0875500),Capana03g002026(PAP14)…	Capana00g000720(AS1),Capana00g001008(At2g04740),Capana00g001154(psbB),Capana00g001211(psbA),Capana00g001539(RER1),Capana00g001698(psbC),Capana00g002001(TIL),Capana00g002019(psaA),Capana00g002089(psbA),Capana00g002166(At1g05030),Capana00g003686(rpc25),Capana00g004275(MBF1C),Capana00g004556(rib5),Capana00g004591(PTO1242),Capana00g005043(rpoA),Capana01g000510(bVPE),Capana01g001779(rpoC2),Capana01g00…
GO:0005575	Cellular Component	GO:0044464	cell part	97	124	Capana00g002896(POX1),Capana00g002920(ABCG32),Capana00g003114(NCED1),Capana00g003506(OPR1),Capana00g003650(NHL13),Capana00g003692(At4g30420),Capana00g005058(At5g25310),Capana01g000303(RBL3),Capana01g000450(At1g12460),Capana01g000535(APT4),Capana01g000577(At4g16563),Capana01g000704(SUVH5),Capana01g000882(CES101),Capana01g001340(SBT4.14),Capana01g001420(GRF12),Capana01g001739(BOR1),Capana01g002457(…	Capana00g000712(psaB),Capana00g000720(AS1),Capana00g001008(At2g04740),Capana00g001154(psbB),Capana00g001211(psbA),Capana00g001539(RER1),Capana00g001698(psbC),Capana00g002001(TIL),Capana00g002019(psaA),Capana00g002089(psbA),Capana00g002166(At1g05030),Capana00g003686(rpc25),Capana00g004275(MBF1C),Capana00g004556(rib5),Capana00g004591(PTO1242),Capana00g005043(rpoA),Capana01g000283(AP24),Capana01g000…
GO:0005575	Cellular Component	GO:0099512	supramolecular fiber	1	1	Capana10g001438(KIN5B)	Capana03g001035(TOR1L3)
GO:0005575	Cellular Component	GO:0005623	cell	97	124	Capana00g002896(POX1),Capana00g002920(ABCG32),Capana00g003114(NCED1),Capana00g003506(OPR1),Capana00g003650(NHL13),Capana00g003692(At4g30420),Capana00g005058(At5g25310),Capana01g000303(RBL3),Capana01g000450(At1g12460),Capana01g000535(APT4),Capana01g000577(At4g16563),Capana01g000704(SUVH5),Capana01g000882(CES101),Capana01g001340(SBT4.14),Capana01g001420(GRF12),Capana01g001739(BOR1),Capana01g002457(…	Capana00g000712(psaB),Capana00g000720(AS1),Capana00g001008(At2g04740),Capana00g001154(psbB),Capana00g001211(psbA),Capana00g001539(RER1),Capana00g001698(psbC),Capana00g002001(TIL),Capana00g002019(psaA),Capana00g002089(psbA),Capana00g002166(At1g05030),Capana00g003686(rpc25),Capana00g004275(MBF1C),Capana00g004556(rib5),Capana00g004591(PTO1242),Capana00g005043(rpoA),Capana01g000283(AP24),Capana01g000…
GO:0005575	Cellular Component	GO:0044423	virion part	0	1	--	Capana12g001184(OHP2)
GO:0005575	Cellular Component	GO:0019012	virion	0	1	--	Capana12g001184(OHP2)
GO:0005575	Cellular Component	GO:0032991	macromolecular complex	25	56	Capana00g002920(ABCG32),Capana00g003650(NHL13),Capana03g000573(ABCI17),Capana03g000814(GT11),Capana03g001206(--),Capana03g003928(--),Capana04g002280(GAT1_2.1),Capana05g000464(--),Capana06g001111(CIPK25),Capana06g001632(--),Capana06g001770(ALS),Capana07g000816(FMO1),Capana07g001247(APSR1),Capana07g001693(CALS12),Capana07g002430(AAP7),Capana08g002207(TOR),Capana08g002459(--),Capana09g001344(EXO70B1…	Capana00g000712(psaB),Capana00g001008(At2g04740),Capana00g001154(psbB),Capana00g001211(psbA),Capana00g001698(psbC),Capana00g002019(psaA),Capana00g002089(psbA),Capana00g003686(rpc25),Capana00g005043(rpoA),Capana01g000223(HMA5),Capana01g001779(rpoC2),Capana01g001865(psbA),Capana01g002225(rpsF),Capana01g003333(CHY1),Capana01g004078(rpoB),Capana02g003402(POR1),Capana03g000471(PNSB1),Capana03g000905(P…
GO:0005575	Cellular Component	GO:0031974	membrane-enclosed lumen	6	15	Capana00g002896(POX1),Capana03g001206(--),Capana05g000464(--),Capana08g002459(--),Capana09g001711(MTA),Capana11g001905(WRKY57)	Capana00g001008(At2g04740),Capana00g003686(rpc25),Capana00g004275(MBF1C),Capana01g003333(CHY1),Capana02g001126(--),Capana03g002492(FKBP53),Capana05g002260(THIM),Capana05g002486(UGT86A1),Capana06g000551(SYN1),Capana06g000683(SE),Capana08g001591(--),Capana10g001802(ChiC),Capana11g000869(--),Capana12g000207(RPL18),MSTRG.19179(SMD3B)
