# Supplementary material for: Integrative Metabolome and Transcriptome Analyses Provide Insights into Carotenoid Variation in Different-Colored Peppers
Source: Int J Mol Sci. 2023 Nov 21;24(23):16563. doi: 10.3390/ijms242316563 (PMC10706310; doi:10.3390/ijms242316563)
Supplement: Supplementary file 1 [file ijms-24-16563-s001.zip › Table S8.xlsx]

## Sheet: Table S8
Table S8: KEGG pathways of differentially expressed genes in ZY1-vs-ZR1.
KEGG_A_class	KEGG_B_class	Pathway	ZY1-vs-ZR1 (316)	All (7671)	Pvalue	Qvalue	Pathway ID	Genes	K_IDs
Metabolism	Amino acid metabolism	Phenylalanine metabolism	12	75	4.89717e-05	0.00528895	ko00360	Capana00g001445(HDC);Capana00g003499(PALA);Capana01g000375(At1g62810);Capana03g003491(PAL);Capana04g002124(TYDC1);Capana05g002560(PAL);Capana06g000932(maoII);Capana07g001621(TDC2);Capana08g000841(HDC);Capana09g002190(PAL5);Capana12g000452(At5g53970);MSTRG.29791(HPPR)	K22427+K10775+K00276+K10775+K22328+K10775+K00276+K01593+K22427+K10775+K00815+K18606
Environmental Information Processing	Signal transduction	MAPK signaling pathway - plant	34	433	0.000194849	0.0105218	ko04016	Capana00g001638(EBF2);Capana00g003643(EIL1);Capana01g000138(RBOHA);Capana01g004352(MYC1);Capana02g003359(CML46);Capana03g000595(RBOHC);Capana03g001606(MKK9);Capana03g002487(ERL1);Capana03g003309(ERF.C.3);Capana03g004524(ERF.C.3);Capana03g004531(ETR2);Capana03g004532(ETR2);Capana04g002426(At3g47570);Capana06g000678(EIN3);Capana06g001506(WRKY24);Capana06g002186(ETR2);Capana06g002562(MPK3);Capana07g…	K14515+K14514+K13447+K13422+K02183+K13447+K20604+K20718+K14516+K14516+K14509+K14509+K13420+K14514+K13424+K14509+K20536+K13420+K20547+K20726+K14514+K02183+K20547+K14515+K13424+K14514+K20725+K14509+K13420+K20547+K03781+K03781+K13420+K20547
Metabolism	Global and overview maps	Biosynthesis of secondary metabolites	102	1827	0.000297502	0.0107101	ko01110	Capana00g000627(CEQORH);Capana00g000857(TPS7);Capana00g001331(TPPJ);Capana00g001579(HACD2);Capana00g001942(ACO3);Capana00g002831(PER45);Capana00g003264(MFP2);Capana00g003499(PALA);Capana00g003562(PMT1);Capana00g004556(rib5);Capana01g000074(Os10g0521000);Capana01g000375(At1g62810);Capana01g000668(CYP71D55);Capana01g001553(pod);Capana01g001575(LOX2.1);Capana01g002934(AGPS3);Capana01g003345(CER1);Ca…	K00224+K14173+K01087+K10703+K05933+K00430+K10527+K10775+K05353+K00793+K01194+K00276+K15472+K00430+K00454+K00975+K15404+K09840+K01641+K00021+K00021+K00083+K05933+K23558+K00430+K00475+K10717+K00588+K00588+K00588+K00058+K03787+K00695+K01087+K13427+K10775+K10528+K13811+K08081+K20623+K01853+K20623+K01176+K15404+K01187+K10775+K13065+K00276+K15397+K11778+K12657+K09828+K01953+K14424+K15397+K01904+K16055+…
Environmental Information Processing	Signal transduction	Plant hormone signal transduction	26	321	0.000708957	0.015516	ko04075	Capana00g001638(EBF2);Capana00g003643(EIL1);Capana01g004352(MYC1);Capana03g000117(TIFY10B);Capana03g003309(ERF.C.3);Capana03g004524(ERF.C.3);Capana03g004531(ETR2);Capana03g004532(ETR2);Capana04g000600(CYCD3-3);Capana05g000895(AHK4);Capana06g000678(EIN3);Capana06g002186(ETR2);Capana06g003043(GID1B);Capana07g000264(ARF1);Capana07g000391(IAA20);Capana07g001045(NPR1);Capana08g001175(EIL1);Capana08g00…	K14515+K14514+K13422+K13464+K14516+K14516+K14509+K14509+K14505+K14489+K14514+K14509+K14493+K14486+K14484+K14508+K14514+K14487+K14515+K14487+K14506+K14431+K14514+K14509+K14431+K14431
Metabolism	Metabolism of terpenoids and polyketides	Sesquiterpenoid and triterpenoid biosynthesis	13	113	0.000718334	0.015516	ko00909	Capana00g000857(TPS7);Capana00g001496(EAS);Capana00g001497(EAS);Capana00g001498(EAS);Capana01g000668(CYP71D55);Capana02g001089(EAS);Capana09g000401(TTS1);Capana09g000407(TTS1);Capana12g002416(EAS);Capana12g002432(EAS);Capana12g002446(EAS);Capana12g002448(EAS);MSTRG.4164(EAS)	K14173+K15803+K15803+K15803+K15472+K15803+K15813+K15813+K15803+K15803+K15803+K15803+K15803
Metabolism	Glycan biosynthesis and metabolism	Glycosphingolipid biosynthesis - lacto and neolacto series	2	2	0.00169181	0.0304525	ko00601	Capana02g001975(At4g19900);Capana10g001367(At4g19900)	K01988+K01988
Metabolism	Global and overview maps	Metabolic pathways	166	3451	0.00359082	0.0554012	ko01100	Capana00g001331(TPPJ);Capana00g001445(HDC);Capana00g001579(HACD2);Capana00g001934(RNR1);Capana00g001942(ACO3);Capana00g002831(PER45);Capana00g002898(SAMDC);Capana00g003097(EP3);Capana00g003163(At1g17710);Capana00g003222(EP3);Capana00g003264(MFP2);Capana00g003378(UGE2);Capana00g003397(At1g64390);Capana00g003499(PALA);Capana00g003562(PMT1);Capana00g004152(PME1.9);Capana00g004374(AXS2);Capana00g0044…	K01087+K22427+K10703+K10807+K05933+K00430+K01611+K01183+K13248+K01183+K10527+K01784+K01179+K10775+K05353+K01051+K12449+K00799+K00793+K00799+K00108+K01194+K09458+K09458+K00108+K00276+K00759+K00430+K00454+K00799+K06611+K00975+K05605+K09840+K01641+K00021+K00021+K00083+K01054+K00472+K22133+K01988+K05933+K17839+K06617+K23558+K00430+K00475+K01051+K01939+K10717+K01110+K00588+K00588+K00588+K00058+K01051+…
Metabolism	Glycan biosynthesis and metabolism	Glycosphingolipid biosynthesis - globo and isoglobo series	3	10	0.0066955	0.0903892	ko00603	Capana02g001975(At4g19900);Capana05g002398(HEXO1);Capana10g001367(At4g19900)	K01988+K12373+K01988
Metabolism	Biosynthesis of other secondary metabolites	Phenylpropanoid biosynthesis	20	280	0.0114159	0.136991	ko00940	Capana00g002831(PER45);Capana00g003499(PALA);Capana01g001553(pod);Capana02g000251(CAD6);Capana02g002504(PER64);Capana02g003073(CCOAOMT);Capana02g003074(CCOAOMT);Capana02g003075(CCOAOMT);Capana03g003491(PAL);Capana05g002560(PAL);Capana06g000574(ACT-2);Capana07g000029(4CL2);Capana08g002330(TOGT1);Capana09g002190(PAL5);Capana10g001270(PNC1);Capana10g002482(CYP98A2);Capana10g002483(CYP98A2);Capana10g…	K00430+K10775+K00430+K00083+K00430+K00588+K00588+K00588+K10775+K10775+K13065+K01904+K23260+K10775+K00430+K09754+K09754+K09754+K05349+K09754
Metabolism	Biosynthesis of other secondary metabolites	Betalain biosynthesis	2	5	0.0155746	0.168206	ko00965	Capana01g003523(DODA);Capana07g001621(TDC2)	K15777+K01593
Metabolism	Global and overview maps	Fatty acid metabolism	11	130	0.0180424	0.17213	ko01212	Capana00g001579(HACD2);Capana00g003264(MFP2);Capana01g000110(KAS1);Capana01g000113(KAS1);Capana08g000853(AIM1);Capana08g001080(LACS4);Capana10g002384(MOD1);Capana12g000031(FAD2);Capana12g001207(AAE13);MSTRG.30260(FAD2);MSTRG.34370(FAD12)	K10703+K10527+K09458+K09458+K10527+K01897+K00208+K10256+K18660+K10256+K10256
Metabolism	Biosynthesis of other secondary metabolites	Flavonoid biosynthesis	9	99	0.0204372	0.17213	ko00941	Capana02g002586(AN3);Capana02g003073(CCOAOMT);Capana02g003074(CCOAOMT);Capana02g003075(CCOAOMT);Capana06g000574(ACT-2);Capana10g002482(CYP98A2);Capana10g002483(CYP98A2);Capana10g002484(CYP98A3);MSTRG.31968(CYP98A2)	K00475+K00588+K00588+K00588+K13065+K09754+K09754+K09754+K09754
Metabolism	Metabolism of other amino acids	Glutathione metabolism	12	150	0.0207194	0.17213	ko00480	Capana00g001934(RNR1);Capana00g004478(PRP1);Capana00g004665(GSTU7);Capana01g002551(GSTU8);Capana05g001829(GGT1);Capana06g003058(APIC);Capana09g001742(GSTU8);Capana09g001762(PRP1);Capana09g001764(PRP1);Capana09g001859(PRP1);MSTRG.29353(GPX5);MSTRG.33389(DHAR1)	K10807+K00799+K00799+K00799+K18592+K00799+K00799+K00799+K00799+K00799+K00432+K21888
Metabolism	Amino acid metabolism	Arginine and proline metabolism	8	86	0.0248166	0.180263	ko00330	Capana00g002898(SAMDC);Capana02g000940(P4H7);Capana02g002292(PAO4);Capana03g002573(Os02g0104700);Capana06g002225(PRO2);Capana11g001333(ALDH2B7);Capana11g001334(ALDH2B7);Capana11g002156(SAMDC)	K01611+K00472+K17839+K13427+K12657+K00128+K00128+K01611
Metabolism	Carbohydrate metabolism	Amino sugar and nucleotide sugar metabolism	13	172	0.0250365	0.180263	ko00520	Capana00g003097(EP3);Capana00g003222(EP3);Capana00g003378(UGE2);Capana00g004374(AXS2);Capana01g002934(AGPS3);Capana05g002398(HEXO1);Capana07g000253(NFH1);Capana07g000255(NFH1);Capana07g001653(CHI9);Capana07g002059(RHM1);Capana08g002306(CHI9);MSTRG.3273(Cht12);MSTRG.4166(CHI-B)	K01183+K01183+K01784+K12449+K00975+K12373+K01183+K01183+K20547+K12450+K20547+K20547+K20547
Metabolism	Biosynthesis of other secondary metabolites	Anthocyanin biosynthesis	2	7	0.0309664	0.194108	ko00942	Capana10g001978(GT);Capana10g001980(GT)	K12930+K12930
Metabolism	Amino acid metabolism	Cysteine and methionine metabolism	12	161	0.0336004	0.194108	ko00270	Capana00g001942(ACO3);Capana00g002898(SAMDC);Capana02g002264(ACO);Capana03g000047(PGDH2);Capana05g001607(CpNIFS3);Capana07g002359(SAT3);Capana08g000942(PCAS-2);Capana10g000079(VIT_19s0014g02480);Capana10g000169(SAT3);Capana11g002156(SAMDC);Capana12g000452(At5g53970);Capana12g001109(MET1A)	K05933+K01611+K05933+K00058+K22207+K00640+K13034+K16054+K00640+K01611+K00815+K00558
Metabolism	Biosynthesis of other secondary metabolites	Tropane, piperidine and pyridine alkaloid biosynthesis	6	59	0.033618	0.194108	ko00960	Capana00g003562(PMT1);Capana01g000375(At1g62810);Capana04g001253(TR1);Capana06g000932(maoII);Capana12g000452(At5g53970);MSTRG.29791(HPPR)	K05353+K00276+K08081+K00276+K00815+K18606
Metabolism	Amino acid metabolism	Tryptophan metabolism	7	75	0.0341487	0.194108	ko00380	Capana02g001101(DAO);Capana06g000623(CYP89A9);Capana07g001621(TDC2);Capana11g001333(ALDH2B7);Capana11g001334(ALDH2B7);MSTRG.34802(CAT);MSTRG.34803(CAT)	K23947+K07408+K01593+K00128+K00128+K03781+K03781
Metabolism	Lipid metabolism	Steroid biosynthesis	5	47	0.0428968	0.225046	ko00100	Capana02g002338(3BETAHSD/D1);Capana04g001402(OSCPNX1);Capana06g002437(DIM);Capana06g002682(SMO2-1);Capana08g000068(CYP51G1)	K23558+K01853+K09828+K14424+K05917
Metabolism	Biosynthesis of other secondary metabolites	Stilbenoid, diarylheptanoid and gingerol biosynthesis	8	96	0.043759	0.225046	ko00945	Capana02g003073(CCOAOMT);Capana02g003074(CCOAOMT);Capana02g003075(CCOAOMT);Capana06g000574(ACT-2);Capana10g002482(CYP98A2);Capana10g002483(CYP98A2);Capana10g002484(CYP98A3);MSTRG.31968(CYP98A2)	K00588+K00588+K00588+K13065+K09754+K09754+K09754+K09754
Metabolism	Glycan biosynthesis and metabolism	Glycosaminoglycan degradation	3	20	0.0469643	0.230552	ko00531	Capana03g000853(At5g07830);Capana05g002398(HEXO1);Capana10g001626(At5g34940)	K07964+K12373+K07964
Metabolism	Lipid metabolism	Fatty acid elongation	5	49	0.0499382	0.234493	ko00062	Capana00g001579(HACD2);Capana06g001415(KCS11);Capana06g002803(KCS12);Capana08g000628(FDH);Capana08g000691(KCS11)	K10703+K15397+K15397+K15397+K15397
Metabolism	Lipid metabolism	Cutin, suberine and wax biosynthesis	6	66	0.0535562	0.241003	ko00073	Capana01g003345(CER1);Capana03g000176(HTH);Capana04g002459(CER1);Capana06g001248(CYP94A2);Capana12g000026(GL1-5);Capana12g000028(CER1)	K15404+K15403+K15404+K20769+K15404+K15404
Metabolism	Lipid metabolism	Glycerolipid metabolism	8	102	0.0587772	0.253918	ko00561	Capana02g000540(Mgll);Capana03g001594(Rv0183);Capana05g000415(CSE);Capana08g000936(GPAT4);Capana09g001548(GPAT6);Capana10g002361(LPAT2);Capana11g001333(ALDH2B7);Capana11g001334(ALDH2B7)	K01054+K01054+K01054+K13508+K13508+K13523+K00128+K00128
Metabolism	Lipid metabolism	alpha-Linolenic acid metabolism	7	92	0.0843674	0.350449	ko00592	Capana00g000627(CEQORH);Capana00g003264(MFP2);Capana01g001575(LOX2.1);Capana03g003513(HPL);Capana07g000375(OPR3);Capana08g000853(AIM1);Capana08g002493(AOS3)	K00224+K10527+K00454+K10528+K05894+K10527+K01723
Organismal Systems	Environmental adaptation	Plant-pathogen interaction	28	525	0.0939623	0.364435	ko04626	Capana00g001878(CML22);Capana01g000138(RBOHA);Capana02g001851(PTI5);Capana02g003359(CML46);Capana03g000595(RBOHC);Capana03g002573(Os02g0104700);Capana04g002426(At3g47570);Capana06g000196(RIN4);Capana06g000269(PTI6);Capana06g000974(EDS1);Capana06g001415(KCS11);Capana06g001506(WRKY24);Capana06g002562(MPK3);Capana06g002803(KCS12);Capana07g000169(At5g38990);Capana07g000527(CNGC13);Capana07g001311(LYK…	K13448+K13447+K13433+K02183+K13447+K13427+K13420+K13456+K13434+K18875+K15397+K13424+K20536+K15397+K13420+K05391+K13429+K04079+K15397+K15397+K02183+K13424+K13456+K13448+K13412+K13448+K13420+K13420
Metabolism	Metabolism of terpenoids and polyketides	Monoterpenoid biosynthesis	2	13	0.0978495	0.364435	ko00902	Capana08g000876(MNR1);Capana12g002757(10HGO)	K15095+K23232
Metabolism	Amino acid metabolism	Histidine metabolism	3	27	0.0978576	0.364435	ko00340	Capana08g002572(HISN7);Capana11g001333(ALDH2B7);Capana11g001334(ALDH2B7)	K18649+K00128+K00128
Metabolism	Metabolism of other amino acids	beta-Alanine metabolism	6	78	0.101501	0.365404	ko00410	Capana01g000375(At1g62810);Capana01g003448(At3g60510);Capana02g002292(PAO4);Capana06g000932(maoII);Capana11g001333(ALDH2B7);Capana11g001334(ALDH2B7)	K00276+K05605+K17839+K00276+K00128+K00128
Metabolism	Metabolism of terpenoids and polyketides	Terpenoid backbone biosynthesis	6	80	0.111154	0.387247	ko00900	Capana01g004441(HMGS);Capana02g000059(HMGR2);Capana02g000060(HMGR2);Capana06g001632(--);Capana12g002714(Os07g0190000);MSTRG.1535(HMGR2)	K01641+K00021+K00021+K11778+K01662+K00021
Metabolism	Biosynthesis of other secondary metabolites	Indole alkaloid biosynthesis	1	3	0.118576	0.392143	ko00901	Capana07g001621(TDC2)	K01593
Metabolism	Energy metabolism	Sulfur metabolism	4	46	0.119821	0.392143	ko00920	Capana03g004628(APS1);Capana07g002359(SAT3);Capana08g000942(PCAS-2);Capana10g000169(SAT3)	K13811+K00640+K13034+K00640
Metabolism	Metabolism of terpenoids and polyketides	Limonene and pinene degradation	2	15	0.124911	0.392669	ko00903	Capana11g001333(ALDH2B7);Capana11g001334(ALDH2B7)	K00128+K00128
Metabolism	Lipid metabolism	Linoleic acid metabolism	3	31	0.133737	0.392669	ko00591	Capana01g001575(LOX2.1);Capana01g003855(LOX1.4);MSTRG.22582(LOX1.5)	K00454+K15718+K15718
Metabolism	Lipid metabolism	Biosynthesis of unsaturated fatty acids	4	48	0.134308	0.392669	ko01040	Capana00g001579(HACD2);Capana12g000031(FAD2);MSTRG.30260(FAD2);MSTRG.34370(FAD12)	K10703+K10256+K10256+K10256
Genetic Information Processing	Folding, sorting and degradation	Protein processing in endoplasmic reticulum	19	351	0.134525	0.392669	ko04141	Capana01g000572(HSP22);Capana01g000575(HSP23);Capana02g002177(HSP15.4);Capana02g003579(HSP16.9C);Capana03g000079(HSP17.4B);Capana03g001238(HSP17.9-D);Capana03g001241(HSP17.9-D);Capana03g001908(HSP21);Capana05g000431(HSP22.0);Capana05g002198(PDI);Capana06g002615(PDI);Capana07g002410(HSC80);Capana08g002262(HSP18.2);Capana09g001928(HSC-2);Capana09g002222(CDC48D);Capana12g002146(DNAJ1);Capana12g00238…	K13993+K13993+K13993+K13993+K13993+K13993+K13993+K13993+K13993+K09580+K09580+K04079+K13993+K03283+K13525+K09503+K14003+K03283+K03283
Metabolism	Biosynthesis of other secondary metabolites	Isoquinoline alkaloid biosynthesis	4	50	0.149469	0.424808	ko00950	Capana01g000375(At1g62810);Capana06g000932(maoII);Capana07g001621(TDC2);Capana12g000452(At5g53970)	K00276+K00276+K01593+K00815
Metabolism	Metabolism of cofactors and vitamins	Biotin metabolism	3	35	0.173385	0.471227	ko00780	Capana01g000110(KAS1);Capana01g000113(KAS1);Capana10g002384(MOD1)	K09458+K09458+K00208
Metabolism	Lipid metabolism	Fatty acid biosynthesis	5	72	0.174529	0.471227	ko00061	Capana01g000110(KAS1);Capana01g000113(KAS1);Capana08g001080(LACS4);Capana10g002384(MOD1);Capana12g001207(AAE13)	K09458+K09458+K01897+K00208+K18660
Metabolism	Metabolism of cofactors and vitamins	Riboflavin metabolism	2	19	0.183161	0.482473	ko00740	Capana00g004556(rib5);Capana05g000873(PAP3)	K00793+K14379
Metabolism	Glycan biosynthesis and metabolism	Glycosphingolipid biosynthesis - ganglio series	1	5	0.189731	0.48788	ko00604	Capana05g002398(HEXO1)	K12373
Metabolism	Carbohydrate metabolism	Starch and sucrose metabolism	11	200	0.202036	0.50744	ko00500	Capana00g001331(TPPJ);Capana00g003397(At1g64390);Capana01g000074(Os10g0521000);Capana01g002934(AGPS3);Capana03g001539(SUS6);Capana03g002554(TPPA);Capana04g001640(AMY1.1);Capana05g000520(Os06g0675700);Capana07g000086(TPS11);Capana10g002008(INV1);Capana11g000430(BACOVA_02659)	K01087+K01179+K01194+K00975+K00695+K01087+K01176+K01187+K16055+K01193+K05349
Metabolism	Metabolism of terpenoids and polyketides	Zeatin biosynthesis	6	97	0.209809	0.512567	ko00908	Capana02g002776(CYP735A2);Capana04g000295(CKX5);Capana05g000785(ZOX1);Capana05g000788(ZOX1);Capana06g001517(ZOX1);Capana10g002240(ZOX1)	K10717+K00279+K13495+K13495+K13495+K13495
Metabolism	Glycan biosynthesis and metabolism	Other glycan degradation	2	21	0.21357	0.512567	ko00511	Capana03g002469(FUC1);Capana05g002398(HEXO1)	K01206+K12373
Metabolism	Metabolism of cofactors and vitamins	Vitamin B6 metabolism	2	22	0.228951	0.537537	ko00750	Capana00g003163(At1g17710);MSTRG.13714(At1g17710)	K13248+K13248
Metabolism	Amino acid metabolism	Tyrosine metabolism	5	81	0.240809	0.553347	ko00350	Capana01g000375(At1g62810);Capana06g000932(maoII);Capana07g001621(TDC2);Capana12g000452(At5g53970);MSTRG.29791(HPPR)	K00276+K00276+K01593+K00815+K18606
Metabolism	Amino acid metabolism	Glycine, serine and threonine metabolism	6	107	0.278477	0.603052	ko00260	Capana00g005082(HTH);Capana01g000349(HTH);Capana01g000375(At1g62810);Capana03g000047(PGDH2);Capana06g000932(maoII);Capana08g001395(TRPA1)	K00108+K00108+K00276+K00058+K00276+K01695
Metabolism	Carbohydrate metabolism	Galactose metabolism	5	87	0.288254	0.603052	ko00052	Capana00g003378(UGE2);Capana01g002796(STS1);Capana02g002310(RFS6);Capana05g000520(Os06g0675700);Capana10g002008(INV1)	K01784+K06611+K06617+K01187+K01193
Metabolism	Amino acid metabolism	Valine, leucine and isoleucine degradation	5	87	0.288254	0.603052	ko00280	Capana01g003448(At3g60510);Capana01g004441(HMGS);Capana11g001333(ALDH2B7);Capana11g001334(ALDH2B7);Capana12g001207(AAE13)	K05605+K01641+K00128+K00128+K18660
Metabolism	Metabolism of other amino acids	Selenocompound metabolism	2	26	0.290879	0.603052	ko00450	Capana03g004628(APS1);Capana08g001762(MMT1)	K13811+K08247
Metabolism	Lipid metabolism	Arachidonic acid metabolism	2	26	0.290879	0.603052	ko00590	Capana05g001829(GGT1);MSTRG.29353(GPX5)	K18592+K00432
Metabolism	Lipid metabolism	Fatty acid degradation	5	88	0.296333	0.603052	ko00071	Capana00g003264(MFP2);Capana08g000853(AIM1);Capana08g001080(LACS4);Capana11g001333(ALDH2B7);Capana11g001334(ALDH2B7)	K10527+K10527+K01897+K00128+K00128
Metabolism	Amino acid metabolism	Arginine biosynthesis	3	47	0.305542	0.603052	ko00220	Capana03g002573(Os02g0104700);Capana05g000857(GLN1);Capana06g001160(ALAAT2)	K13427+K01915+K00814
Metabolism	Amino acid metabolism	Phenylalanine, tyrosine and tryptophan biosynthesis	4	68	0.30711	0.603052	ko00400	Capana08g001395(TRPA1);Capana09g001606(TYRAAT2);Capana10g001116(EMB3004);Capana12g000452(At5g53970)	K01695+K15227+K13832+K00815
Metabolism	Metabolism of other amino acids	Taurine and hypotaurine metabolism	1	9	0.315319	0.608114	ko00430	Capana05g001829(GGT1)	K18592
Metabolism	Lipid metabolism	Synthesis and degradation of ketone bodies	1	10	0.343556	0.648616	ko00072	Capana01g004441(HMGS)	K01641
Metabolism	Energy metabolism	Nitrogen metabolism	3	51	0.351207	0.648616	ko00910	Capana02g000995(NRT2.7);Capana05g000857(GLN1);Capana11g000062(ACA7)	K02575+K01915+K01674
Metabolism	Amino acid metabolism	Alanine, aspartate and glutamate metabolism	4	73	0.354337	0.648616	ko00250	Capana02g002667(PURA2);Capana05g000857(GLN1);Capana06g001160(ALAAT2);Capana06g002516(AS)	K01939+K01915+K00814+K01953
Metabolism	Metabolism of cofactors and vitamins	Nicotinate and nicotinamide metabolism	2	32	0.382167	0.687901	ko00760	Capana01g002764(--);Capana03g000164(surE)	K18551+K03787
Environmental Information Processing	Signal transduction	Phosphatidylinositol signaling system	5	100	0.395045	0.688422	ko04070	Capana02g003044(PTEN2A);Capana02g003359(CML46);Capana06g000347(PLC2);Capana08g002080(PF14_0323);Capana08g002572(HISN7)	K01110+K02183+K05857+K02183+K18649
Metabolism	Metabolism of terpenoids and polyketides	Brassinosteroid biosynthesis	2	33	0.396943	0.688422	ko00905	Capana04g001256(CYP92C6);Capana04g001495(CYP92C6)	K20623+K20623
Metabolism	Carbohydrate metabolism	Ascorbate and aldarate metabolism	4	78	0.40158	0.688422	ko00053	Capana08g002572(HISN7);Capana11g001333(ALDH2B7);Capana11g001334(ALDH2B7);MSTRG.33389(DHAR1)	K18649+K00128+K00128+K21888
Genetic Information Processing	Replication and repair	Homologous recombination	4	79	0.410971	0.693514	ko03440	Capana00g003278(At4g02110);Capana02g000139(BRCA2B);Capana06g002994(BARD1);MSTRG.15344(--)	K10728+K08775+K10683+K03165
Metabolism	Metabolism of other amino acids	Cyanoamino acid metabolism	3	59	0.44097	0.732688	ko00460	Capana05g001829(GGT1);Capana08g000942(PCAS-2);Capana11g000430(BACOVA_02659)	K18592+K13034+K05349
Genetic Information Processing	Replication and repair	Non-homologous end-joining	1	15	0.468253	0.766233	ko03450	Capana03g004221(KU70)	K10884
Metabolism	Biosynthesis of other secondary metabolites	Monobactam biosynthesis	1	16	0.490201	0.790175	ko00261	Capana03g004628(APS1)	K13811
Metabolism	Lipid metabolism	Sphingolipid metabolism	2	41	0.508394	0.803514	ko00600	Capana03g000932(Asc-1);Capana11g001694(SBH1)	K23727+K04713
Metabolism	Metabolism of cofactors and vitamins	Ubiquinone and other terpenoid-quinone biosynthesis	3	66	0.515389	0.803514	ko00130	Capana07g000029(4CL2);Capana12g000452(At5g53970);MSTRG.29791(HPPR)	K01904+K00815+K18606
Metabolism	Carbohydrate metabolism	Pentose and glucuronate interconversions	6	141	0.52709	0.803514	ko00040	Capana00g004152(PME1.9);Capana02g002622(PME53);Capana03g000068(PMEU1);Capana03g003653(PME40);Capana06g000165(At3g07010);Capana12g002238(PME44)	K01051+K01051+K01051+K01051+K01728+K01051
Metabolism	Nucleotide metabolism	Purine metabolism	6	142	0.534078	0.803514	ko00230	Capana00g001934(RNR1);Capana01g000535(APT4);Capana02g002667(PURA2);Capana03g000098(RSH3);Capana03g000164(surE);Capana03g004628(APS1)	K10807+K00759+K01939+K00951+K03787+K13811
Metabolism	Metabolism of terpenoids and polyketides	Carotenoid biosynthesis	3	68	0.535676	0.803514	ko00906	Capana01g000984(CYP707A2);Capana01g003704(NCED2);Capana11g000459(AAO4)	K09843+K09840+K09842
Metabolism	Carbohydrate metabolism	Glyoxylate and dicarboxylate metabolism	5	122	0.569183	0.84208	ko00630	Capana02g001122(AAE3);Capana05g000857(GLN1);Capana10g000134(GLO1);MSTRG.34802(CAT);MSTRG.34803(CAT)	K22133+K01915+K11517+K03781+K03781
Metabolism	Amino acid metabolism	Lysine degradation	2	48	0.594269	0.867311	ko00310	Capana11g001333(ALDH2B7);Capana11g001334(ALDH2B7)	K00128+K00128
Metabolism	Global and overview maps	Biosynthesis of amino acids	13	333	0.62081	0.893967	ko01230	Capana03g000047(PGDH2);Capana05g000857(GLN1);Capana06g001160(ALAAT2);Capana06g002225(PRO2);Capana06g002516(AS);Capana07g002359(SAT3);Capana08g000942(PCAS-2);Capana08g001395(TRPA1);Capana08g002572(HISN7);Capana09g001606(TYRAAT2);Capana10g000169(SAT3);Capana10g001116(EMB3004);Capana12g000452(At5g53970)	K00058+K01915+K00814+K12657+K01953+K00640+K13034+K01695+K18649+K15227+K00640+K13832+K00815
Cellular Processes	Transport and catabolism	Peroxisome	5	136	0.665478	0.945679	ko04146	Capana07g002221(--);Capana08g001080(LACS4);Capana10g000134(GLO1);MSTRG.34802(CAT);MSTRG.34803(CAT)	K13348+K01897+K11517+K03781+K03781
Metabolism	Metabolism of cofactors and vitamins	Thiamine metabolism	1	30	0.717603	0.999999	ko00730	Capana12g002714(Os07g0190000)	K01662
Metabolism	Metabolism of terpenoids and polyketides	Diterpenoid biosynthesis	1	36	0.780837	0.999999	ko00904	Capana03g003392(CYP82C4)	K17961
Metabolism	Metabolism of cofactors and vitamins	Pantothenate and CoA biosynthesis	1	38	0.798604	0.999999	ko00770	Capana11g001277(PANK1)	K09680
Metabolism	Carbohydrate metabolism	Inositol phosphate metabolism	3	103	0.803386	0.999999	ko00562	Capana02g003044(PTEN2A);Capana06g000347(PLC2);Capana08g002572(HISN7)	K01110+K05857+K18649
Metabolism	Carbohydrate metabolism	Butanoate metabolism	1	39	0.806942	0.999999	ko00650	Capana01g004441(HMGS)	K01641
Genetic Information Processing	Replication and repair	Mismatch repair	1	40	0.814935	0.999999	ko03430	Capana07g000936(MSH7)	K08737
Metabolism	Nucleotide metabolism	Pyrimidine metabolism	2	79	0.843096	0.999999	ko00240	Capana00g001934(RNR1);Capana03g000164(surE)	K10807+K03787
Genetic Information Processing	Folding, sorting and degradation	Proteasome	2	81	0.85303	0.999999	ko03050	Capana07g001842(PAB1);MSTRG.20172(RPT3)	K02726+K03063
Metabolism	Glycan biosynthesis and metabolism	Various types of N-glycan biosynthesis	1	47	0.862373	0.999999	ko00513	Capana05g002398(HEXO1)	K12373
Environmental Information Processing	Membrane transport	ABC transporters	1	48	0.868078	0.999999	ko02010	Capana12g002916(ABCG5)	K05681
Genetic Information Processing	Translation	Aminoacyl-tRNA biosynthesis	2	85	0.8712	0.999999	ko00970	Capana02g000741(At1g09620);Capana09g000856(SYNC2)	K01869+K01893
Genetic Information Processing	Folding, sorting and degradation	SNARE interactions in vesicular transport	1	53	0.893252	0.999999	ko04130	Capana01g003618(SYP121)	K08486
Genetic Information Processing	Folding, sorting and degradation	RNA degradation	4	159	0.898899	0.999999	ko03018	Capana06g000644(CAF1-9);Capana09g002301(PAB7);Capana11g000347(CAF1-9);MSTRG.22449(CAF1-7)	K12581+K13126+K12581+K12581
Metabolism	Carbohydrate metabolism	Propanoate metabolism	1	56	0.905994	0.999999	ko00640	Capana01g003448(At3g60510)	K05605
Genetic Information Processing	Replication and repair	DNA replication	1	59	0.91722	0.999999	ko03030	Capana01g003347(JHS1)	K10742
Cellular Processes	Transport and catabolism	Endocytosis	7	261	0.918762	0.999999	ko04144	Capana01g000426(KINUB);Capana08g001781(DRP2A);Capana09g001928(HSC-2);Capana11g002270(IST1);MSTRG.15930(LIP5);MSTRG.21917(HSC-I);MSTRG.33098(HSP70)	K10396+K01528+K03283+K19476+K12199+K03283+K03283
Genetic Information Processing	Transcription	Spliceosome	8	292	0.920303	0.999999	ko03040	Capana01g002802(At3g62310);Capana03g000385(MOS4);Capana05g000204(SRL1);Capana09g001928(HSC-2);Capana10g002417(SNRNP40);Capana12g002529(ESP3);MSTRG.21917(HSC-I);MSTRG.33098(HSP70)	K12820+K12861+K12850+K03283+K12857+K12813+K03283+K03283
Metabolism	Lipid metabolism	Glycerophospholipid metabolism	3	135	0.921532	0.999999	ko00564	Capana08g000936(GPAT4);Capana09g001548(GPAT6);Capana10g002361(LPAT2)	K13508+K13508+K13523
Organismal Systems	Environmental adaptation	Circadian rhythm - plant	1	65	0.935819	0.999999	ko04712	MSTRG.16563(APRR5)	K12130
Metabolism	Carbohydrate metabolism	Pyruvate metabolism	2	125	0.967813	0.999999	ko00620	Capana11g001333(ALDH2B7);Capana11g001334(ALDH2B7)	K00128+K00128
Metabolism	Global and overview maps	2-Oxocarboxylic acid metabolism	1	84	0.971369	0.999999	ko01210	Capana06g001160(ALAAT2)	K00814
Metabolism	Global and overview maps	Carbon metabolism	9	392	0.983703	0.999999	ko01200	Capana01g003448(At3g60510);Capana03g000047(PGDH2);Capana06g001160(ALAAT2);Capana07g002359(SAT3);Capana08g000942(PCAS-2);Capana10g000134(GLO1);Capana10g000169(SAT3);MSTRG.34802(CAT);MSTRG.34803(CAT)	K05605+K00058+K00814+K00640+K13034+K11517+K00640+K03781+K03781
Genetic Information Processing	Transcription	RNA polymerase	1	100	0.985515	0.999999	ko03020	Capana00g003686(rpc25)	K03022
Cellular Processes	Transport and catabolism	Phagosome	1	111	0.99094	0.999999	ko04145	Capana06g000379(TUBB2)	K07375
Genetic Information Processing	Translation	mRNA surveillance pathway	2	160	0.991087	0.999999	ko03015	Capana01g002598(B'KAPPA);Capana09g002301(PAB7)	K11584+K13126
Genetic Information Processing	Folding, sorting and degradation	Ubiquitin mediated proteolysis	3	209	0.992941	0.999999	ko04120	Capana01g000361(FZR2);Capana06g001009(UBC2);Capana10g002185(SINAT2)	K03364+K10573+K04506
Metabolism	Energy metabolism	Carbon fixation in photosynthetic organisms	1	122	0.994338	0.999999	ko00710	Capana06g001160(ALAAT2)	K00814
Metabolism	Carbohydrate metabolism	Glycolysis / Gluconeogenesis	2	178	0.995477	0.999999	ko00010	Capana11g001333(ALDH2B7);Capana11g001334(ALDH2B7)	K00128+K00128
Genetic Information Processing	Translation	RNA transport	4	281	0.997569	0.999999	ko03013	Capana08g002004(Tgs1);Capana09g002301(PAB7);MSTRG.20304(NUP62);MSTRG.6330(TIF)	K14292+K13126+K14306+K03113
Genetic Information Processing	Translation	Ribosome biogenesis in eukaryotes	1	144	0.997793	0.999999	ko03008	Capana01g003327(At1g50920)	K06943
Metabolism	Energy metabolism	Photosynthesis	1	201	0.99981	0.999999	ko00195	MSTRG.29851(--)	K03541
Genetic Information Processing	Translation	Ribosome	2	398	0.999999	0.999999	ko03010	Capana03g004550(RPS15);MSTRG.10788(RPP1A)	K02958+K02942
