# Supplementary material for: Integrative Metabolome and Transcriptome Analyses Provide Insights into Carotenoid Variation in Different-Colored Peppers
Source: Int J Mol Sci. 2023 Nov 21;24(23):16563. doi: 10.3390/ijms242316563 (PMC10706310; doi:10.3390/ijms242316563)
Supplement: Supplementary file 1 [file ijms-24-16563-s001.zip › Table S9.xlsx]

## Sheet: Table S9
Table S9: KEGG pathways of differentially expressed genes in ZY2-vs-ZR2.
KEGG_A_class	KEGG_B_class	Pathway	ZY2-vs-ZR2 (234)	All (7671)	Pvalue	Qvalue	Pathway ID	Genes	K_IDs
Metabolism	Global and overview maps	Biosynthesis of secondary metabolites	107	1827	7.64505e-14	7.49215e-12	ko01110	Capana00g000219(TPS7);Capana00g002177(TAP2);Capana00g003302(DGK7);Capana00g003598(BGLU11);Capana00g004452(At5g58770);Capana01g001394(SMO1-1);Capana01g001577(LOX2.1);Capana01g001578(LOX2.1);Capana01g002460(BCE2);Capana01g003704(NCED2);Capana02g002126(AFS1);Capana02g002192(PER42);Capana02g002775(CUT1);Capana02g002799(STE1);Capana02g002906(SS4);Capana02g003648(PER51);Capana03g000047(PGDH2);Capana03g…	K14173+K00430+K00901+K01188+K11778+K14423+K00454+K00454+K09699+K09840+K14173+K00430+K15397+K00227+K00703+K00430+K00058+K20623+K09753+K13065+K03428+K10960+K00128+K01904+K01904+K00703+K05282+K15397+K00700+K00844+K01723+K00826+K03841+K01590+K01590+K00166+K15404+K10703+K00873+K01807+K01601+K00382+K10775+K08081+K13065+K14594+K05349+K00940+K01904+K15397+K21568+K11778+K13600+K01652+K00166+K12657+K01904+…
Metabolism	Global and overview maps	Metabolic pathways	159	3451	5.41464e-13	2.65317e-11	ko01100	Capana00g000712(psaB);Capana00g001211(psbA);Capana00g001698(psbC);Capana00g002089(psbA);Capana00g002177(TAP2);Capana00g002331(COAD);Capana00g002796(CAB1B);Capana00g002801(CAB21);Capana00g003302(DGK7);Capana00g003598(BGLU11);Capana00g004460(SQD2);Capana00g005082(HTH);Capana01g000349(HTH);Capana01g000647(lhcA-P4);Capana01g001379(GAE3);Capana01g001394(SMO1-1);Capana01g001577(LOX2.1);Capana01g001578(…	K02690+K02703+K02705+K02703+K00430+K02201+K08912+K08912+K00901+K01188+K06119+K00108+K00108+K08910+K08679+K14423+K00454+K00454+K02703+K09699+K06611+K01897+K05605+K09840+K02694+K00430+K00799+K15397+K00227+K00703+K01728+K10808+K00430+K00058+K20623+K09753+K13065+K03428+K10960+K08910+K00128+K02689+K02705+K02706+K00913+K01904+K01904+K07408+K07408+K00703+K05282+K01251+K00799+K15397+K14172+K05298+K00700+…
Metabolism	Biosynthesis of other secondary metabolites	Phenylpropanoid biosynthesis	29	280	5.68335e-09	1.85656e-07	ko00940	Capana00g002177(TAP2);Capana00g002455(GT5);Capana00g003598(BGLU11);Capana02g002192(PER42);Capana02g003648(PER51);Capana03g000475(CCR1);Capana03g000549(HST);Capana03g001732(4CL3);Capana03g001733(4CL2);Capana05g002560(PAL);Capana06g000574(ACT-2);Capana06g000674(BACOVA_02659);Capana06g001083(4CL2);Capana07g000029(4CL2);Capana08g000145(ASAT3);Capana08g001996(PER43);Capana08g002066(BEAT);Capana08g0023…	K00430+K12356+K01188+K00430+K00430+K09753+K13065+K01904+K01904+K10775+K13065+K05349+K01904+K01904+K13065+K00430+K13065+K00083+K23260+K23260+K23260+K23260+K00588+K13066+K00430+K09754+K13065+K13065+K13065
Metabolism	Energy metabolism	Photosynthesis - antenna proteins	9	33	3.99256e-07	9.78178e-06	ko00196	Capana00g002796(CAB1B);Capana00g002801(CAB21);Capana01g000647(lhcA-P4);Capana03g000797(lhcA-P4);Capana04g000024(LHCB7);Capana08g002008(CAP10A);Capana08g002012(CAP10A);Capana09g000146(LHCA6);Capana09g001520(LHCB4.1)	K08912+K08912+K08910+K08910+K14172+K08917+K08917+K08908+K08915
Metabolism	Energy metabolism	Photosynthesis	20	201	2.8591e-06	5.60384e-05	ko00195	Capana00g000712(psaB);Capana00g001211(psbA);Capana00g001698(psbC);Capana00g002089(psbA);Capana01g001865(psbA);Capana01g004493(PSAN);Capana02g001322(PSAF);Capana03g001474(psaA);Capana03g001476(psbC);Capana03g001477(psbD);Capana06g000231(PSAL);Capana06g000609(FDX3);Capana06g001274(PSAH);Capana06g001915(psaD);Capana07g000048(psaA);Capana08g000733(psaB);Capana08g001896(AP1);Capana09g001087(PSB28);Cap…	K02690+K02703+K02705+K02703+K02703+K02701+K02694+K02689+K02705+K02706+K02699+K02639+K02695+K02692+K02689+K02690+K02639+K08903+K02723+K03541
Metabolism	Lipid metabolism	Fatty acid elongation	8	49	0.000101722	0.00166147	ko00062	Capana02g002775(CUT1);Capana03g004592(KCS11);Capana05g000220(PAS2A);Capana06g001415(KCS11);Capana10g000625(KCS1);Capana11g000719(KCS3);Capana11g001853(KCS20);Capana12g002131(ECR)	K15397+K15397+K10703+K15397+K15397+K15397+K15397+K10258
Metabolism	Amino acid metabolism	Valine, leucine and isoleucine degradation	10	87	0.000293386	0.00410741	ko00280	Capana01g002460(BCE2);Capana01g003333(CHY1);Capana03g000987(ALDH2B4);Capana04g000751(BCAT2);Capana04g001513(At1g21400);Capana05g002207(LPD1);Capana06g001783(At1g21400);Capana10g001273(AGT3);Capana11g001333(ALDH2B7);Capana12g000820(BCAT2)	K09699+K05605+K00128+K00826+K00166+K00382+K00166+K00827+K00128+K00826
Metabolism	Lipid metabolism	Linoleic acid metabolism	5	31	0.00224714	0.0275274	ko00591	Capana01g001577(LOX2.1);Capana01g001578(LOX2.1);MSTRG.27252(LOX1.5);MSTRG.2899(LOX1.5);MSTRG.4704(LOX1.5)	K00454+K00454+K15718+K15718+K15718
Metabolism	Biosynthesis of other secondary metabolites	Stilbenoid, diarylheptanoid and gingerol biosynthesis	9	96	0.00252969	0.0275455	ko00945	Capana03g000549(HST);Capana06g000574(ACT-2);Capana08g000145(ASAT3);Capana08g002066(BEAT);Capana08g002351(CCOAOMT6);Capana10g002482(CYP98A2);Capana11g000188(AHT1);Capana11g000505(AHT1);Capana12g002500(PHT1)	K13065+K13065+K13065+K13065+K00588+K09754+K13065+K13065+K13065
Metabolism	Biosynthesis of other secondary metabolites	Flavonoid biosynthesis	9	99	0.00312155	0.0305912	ko00941	Capana03g000549(HST);Capana06g000574(ACT-2);Capana08g000145(ASAT3);Capana08g002066(BEAT);Capana08g002351(CCOAOMT6);Capana10g002482(CYP98A2);Capana11g000188(AHT1);Capana11g000505(AHT1);Capana12g002500(PHT1)	K13065+K13065+K13065+K13065+K00588+K09754+K13065+K13065+K13065
Metabolism	Amino acid metabolism	Histidine metabolism	4	27	0.00852759	0.0759731	ko00340	Capana03g000987(ALDH2B4);Capana04g001380(SDC);Capana04g001381(SDC);Capana11g001333(ALDH2B7)	K00128+K01590+K01590+K00128
Metabolism	Lipid metabolism	Cutin, suberine and wax biosynthesis	6	66	0.0149366	0.121982	ko00073	Capana04g002459(CER1);Capana06g001229(HTH);Capana06g001231(HTH);Capana06g001248(CYP94A2);Capana08g000938(CYP86A22);Capana08g001921(FAR3)	K15404+K15403+K15403+K20769+K15398+K13356
Metabolism	Amino acid metabolism	Cysteine and methionine metabolism	10	161	0.0252322	0.180746	ko00270	Capana03g000047(PGDH2);Capana03g004084(SAHH);Capana04g000751(BCAT2);Capana07g001710(TAT);Capana07g002178(VIT_19s0014g02480);Capana10g001273(AGT3);Capana12g000190(SAM2);Capana12g000820(BCAT2);MSTRG.4146(OASB);MSTRG.7072(MGL)	K00058+K01251+K00826+K00815+K16054+K00827+K00789+K00826+K01738+K01761
Metabolism	Carbohydrate metabolism	Propanoate metabolism	5	56	0.0273615	0.180746	ko00640	Capana01g002460(BCE2);Capana01g003333(CHY1);Capana04g001513(At1g21400);Capana05g002207(LPD1);Capana06g001783(At1g21400)	K09699+K05605+K00166+K00382+K00166
Metabolism	Metabolism of cofactors and vitamins	Pantothenate and CoA biosynthesis	4	38	0.0276652	0.180746	ko00770	Capana00g002331(COAD);Capana04g000751(BCAT2);Capana06g001770(ALS);Capana12g000820(BCAT2)	K02201+K00826+K01652+K00826
Metabolism	Lipid metabolism	Glycerolipid metabolism	7	102	0.035904	0.219912	ko00561	Capana00g003302(DGK7);Capana00g004460(SQD2);Capana03g000987(ALDH2B4);Capana08g000936(GPAT4);Capana09g001548(GPAT6);Capana11g001333(ALDH2B7);MSTRG.6873(--)	K00901+K06119+K00128+K13508+K13508+K00128+K13508
Metabolism	Biosynthesis of other secondary metabolites	Glucosinolate biosynthesis	2	12	0.0500027	0.273722	ko00966	Capana04g000751(BCAT2);Capana12g000820(BCAT2)	K00826+K00826
Metabolism	Metabolism of cofactors and vitamins	Ubiquinone and other terpenoid-quinone biosynthesis	5	66	0.0502754	0.273722	ko00130	Capana03g001732(4CL3);Capana03g001733(4CL2);Capana06g001083(4CL2);Capana07g000029(4CL2);Capana07g001710(TAT)	K01904+K01904+K01904+K01904+K00815
Metabolism	Metabolism of terpenoids and polyketides	Carotenoid biosynthesis	5	68	0.0558905	0.288278	ko00906	Capana01g003704(NCED2);Capana06g000615(CCS);Capana10g001912(CYP97C1);Capana11g000459(AAO4);Capana12g001449(VDE1)	K09840+K14594+K09837+K09842+K09839
Metabolism	Metabolism of cofactors and vitamins	Thiamine metabolism	3	30	0.0621646	0.291194	ko00730	Capana05g002260(THIM);Capana06g002616(THIC);Capana09g000061(At5g35170)	K00878+K03147+K00939
Metabolism	Amino acid metabolism	Valine, leucine and isoleucine biosynthesis	3	31	0.0673351	0.291194	ko00290	Capana04g000751(BCAT2);Capana06g001770(ALS);Capana12g000820(BCAT2)	K00826+K01652+K00826
Metabolism	Metabolism of terpenoids and polyketides	Limonene and pinene degradation	2	15	0.074962	0.291194	ko00903	Capana03g000987(ALDH2B4);Capana11g001333(ALDH2B7)	K00128+K00128
Metabolism	Metabolism of terpenoids and polyketides	Brassinosteroid biosynthesis	3	33	0.0782396	0.291194	ko00905	Capana03g000102(CYP92C6);Capana07g001983(CYP724B1);Capana11g002037(CYP72A154)	K20623+K12639+K15639
Metabolism	Amino acid metabolism	Tryptophan metabolism	5	75	0.0782714	0.291194	ko00380	Capana03g000987(ALDH2B4);Capana03g001744(CYP89A9);Capana03g001752(CYP89A9);Capana05g002207(LPD1);Capana11g001333(ALDH2B7)	K00128+K07408+K07408+K00382+K00128
Metabolism	Energy metabolism	Carbon fixation in photosynthetic organisms	7	122	0.0789365	0.291194	ko00710	Capana04g000059(GAPB);Capana04g001331(FBPban1);Capana05g001307(RPI2);Capana05g001871(rbcL);Capana06g001160(ALAAT2);Capana07g002124(PPC1);Capana12g001789(rbcL)	K05298+K03841+K01807+K01601+K00814+K01595+K01601
Metabolism	Carbohydrate metabolism	Amino sugar and nucleotide sugar metabolism	9	172	0.07987	0.291194	ko00520	Capana01g001379(GAE3);Capana04g000209(HXK2);Capana07g001653(CHI9);Capana08g002001(Xyl2);Capana08g002556(AGPS1);Capana10g001802(ChiC);Capana12g002599(HEXO3);MSTRG.22941(--);MSTRG.4166(CHI-B)	K08679+K00844+K20547+K15920+K00975+K01183+K12373+K12448+K20547
Metabolism	Global and overview maps	Biosynthesis of amino acids	15	333	0.0839699	0.291194	ko01230	Capana03g000047(PGDH2);Capana04g000751(BCAT2);Capana05g000208(GLN1-1);Capana05g000670(At4g26390);Capana05g001307(RPI2);Capana06g001160(ALAAT2);Capana06g001770(ALS);Capana06g002225(PRO2);Capana07g001710(TAT);Capana08g000010(ICDH-1);Capana09g001606(TYRAAT2);Capana10g000588(TSB);Capana12g000190(SAM2);Capana12g000820(BCAT2);MSTRG.4146(OASB)	K00058+K00826+K01915+K00873+K01807+K00814+K01652+K12657+K00815+K00031+K15227+K01696+K00789+K00826+K01738
Metabolism	Carbohydrate metabolism	Starch and sucrose metabolism	10	200	0.0850357	0.291194	ko00500	Capana00g003598(BGLU11);Capana02g002906(SS4);Capana03g001994(SS1);Capana04g000086(SBE1);Capana04g000209(HXK2);Capana06g000674(BACOVA_02659);Capana08g002556(AGPS1);Capana09g001212(PHS2);Capana09g002436(INV1);MSTRG.3419(SPS)	K01188+K00703+K00703+K00700+K00844+K05349+K00975+K00688+K01193+K00696
Metabolism	Biosynthesis of other secondary metabolites	Biosynthesis of various secondary metabolites - part 2	1	3	0.0887615	0.291194	ko00998	Capana06g001476(PLR_Lp1)	K21568
Metabolism	Carbohydrate metabolism	Ascorbate and aldarate metabolism	5	78	0.0891411	0.291194	ko00053	Capana03g000987(ALDH2B4);Capana04g000971(CLEB3J9);Capana08g002144(LGALDH);Capana10g002327(GLDH);Capana11g001333(ALDH2B7)	K00128+K00434+K17744+K00225+K00128
Metabolism	Biosynthesis of other secondary metabolites	Tropane, piperidine and pyridine alkaloid biosynthesis	4	59	0.104894	0.331299	ko00960	Capana06g000176(At5g06060);Capana07g001710(TAT);Capana08g001390(At5g06060);MSTRG.6761(TR1)	K08081+K00815+K08081+K08081
Metabolism	Amino acid metabolism	Glycine, serine and threonine metabolism	6	107	0.108179	0.331299	ko00260	Capana00g005082(HTH);Capana01g000349(HTH);Capana03g000047(PGDH2);Capana05g002207(LPD1);Capana10g000588(TSB);Capana10g001273(AGT3)	K00108+K00108+K00058+K00382+K01696+K00827
Metabolism	Global and overview maps	2-Oxocarboxylic acid metabolism	5	84	0.113084	0.335824	ko01210	Capana04g000751(BCAT2);Capana06g001160(ALAAT2);Capana06g001770(ALS);Capana08g000010(ICDH-1);Capana12g000820(BCAT2)	K00826+K00814+K01652+K00031+K00826
Metabolism	Lipid metabolism	Glycerophospholipid metabolism	7	135	0.118239	0.340805	ko00564	Capana00g003302(DGK7);Capana06g001149(--);Capana08g000603(--);Capana08g000936(GPAT4);Capana09g001548(GPAT6);Capana12g001225(At4g09760);MSTRG.6873(--)	K00901+K06130+K06130+K13508+K13508+K14156+K13508
Metabolism	Metabolism of cofactors and vitamins	Porphyrin and chlorophyll metabolism	4	63	0.125329	0.35092	ko00860	Capana03g000633(CHLM);Capana03g000791(CHLP);Capana06g001725(CAO);Capana10g000394(CHLI)	K03428+K10960+K13600+K03405
Metabolism	Glycan biosynthesis and metabolism	Glycosphingolipid biosynthesis - ganglio series	1	5	0.143532	0.390726	ko00604	Capana12g002599(HEXO3)	K12373
Metabolism	Metabolism of other amino acids	Glutathione metabolism	7	150	0.173937	0.44777	ko00480	Capana02g002296(MGST3);Capana02g003646(TSO2);Capana03g004566(GSTU9);Capana04g000971(CLEB3J9);Capana08g000010(ICDH-1);Capana08g001518(HSP26-A);MSTRG.19918(GSTF8)	K00799+K10808+K00799+K00434+K00031+K00799+K00799
Metabolism	Amino acid metabolism	Lysine degradation	3	48	0.179681	0.44777	ko00310	Capana03g000987(ALDH2B4);Capana05g002207(LPD1);Capana11g001333(ALDH2B7)	K00128+K00382+K00128
Metabolism	Lipid metabolism	Biosynthesis of unsaturated fatty acids	3	48	0.179681	0.44777	ko01040	Capana05g000220(PAS2A);Capana06g001834(S-ACP-DES6);Capana12g002131(ECR)	K10703+K03921+K10258
Metabolism	Amino acid metabolism	Alanine, aspartate and glutamate metabolism	4	73	0.182763	0.44777	ko00250	Capana05g000208(GLN1-1);Capana06g001160(ALAAT2);Capana10g001273(AGT3);MSTRG.5891(GABA-TP2)	K01915+K00814+K00827+K16871
Metabolism	Metabolism of other amino acids	beta-Alanine metabolism	4	78	0.214236	0.504734	ko00410	Capana01g003333(CHY1);Capana03g000987(ALDH2B4);Capana09g000223(PAO5);Capana11g001333(ALDH2B7)	K05605+K00128+K12259+K00128
Metabolism	Global and overview maps	Carbon metabolism	15	392	0.216314	0.504734	ko01200	Capana01g003333(CHY1);Capana03g000047(PGDH2);Capana04g000059(GAPB);Capana04g000209(HXK2);Capana04g001331(FBPban1);Capana05g000670(At4g26390);Capana05g001307(RPI2);Capana05g001871(rbcL);Capana05g002207(LPD1);Capana06g001160(ALAAT2);Capana07g002124(PPC1);Capana08g000010(ICDH-1);Capana11g000013(8HGO);Capana12g001789(rbcL);MSTRG.4146(OASB)	K05605+K00058+K05298+K00844+K03841+K00873+K01807+K01601+K00382+K00814+K01595+K00031+K00121+K01601+K01738
Metabolism	Metabolism of terpenoids and polyketides	Terpenoid backbone biosynthesis	4	80	0.227227	0.517867	ko00900	Capana00g004452(At5g58770);Capana03g000791(CHLP);Capana06g001632(--);Capana07g002042(SPS2)	K11778+K10960+K11778+K05356
Metabolism	Glycan biosynthesis and metabolism	Glycosphingolipid biosynthesis - globo and isoglobo series	1	10	0.266538	0.582078	ko00603	Capana12g002599(HEXO3)	K12373
Metabolism	Amino acid metabolism	Arginine and proline metabolism	4	86	0.267281	0.582078	ko00330	Capana03g000987(ALDH2B4);Capana06g002225(PRO2);Capana09g000223(PAO5);Capana11g001333(ALDH2B7)	K00128+K12657+K12259+K00128
Metabolism	Lipid metabolism	Fatty acid degradation	4	88	0.280918	0.598477	ko00071	Capana01g002806(LACS1);Capana03g000987(ALDH2B4);Capana11g000013(8HGO);Capana11g001333(ALDH2B7)	K01897+K00128+K00121+K00128
Metabolism	Carbohydrate metabolism	C5-Branched dibasic acid metabolism	1	11	0.288941	0.602472	ko00660	Capana06g001770(ALS)	K01652
Metabolism	Carbohydrate metabolism	Glycolysis / Gluconeogenesis	7	178	0.30044	0.613399	ko00010	Capana03g000987(ALDH2B4);Capana04g000209(HXK2);Capana04g001331(FBPban1);Capana05g000670(At4g26390);Capana05g002207(LPD1);Capana11g000013(8HGO);Capana11g001333(ALDH2B7)	K00128+K00844+K03841+K00873+K00382+K00121+K00128
Metabolism	Lipid metabolism	alpha-Linolenic acid metabolism	4	92	0.308489	0.616978	ko00592	Capana01g001577(LOX2.1);Capana01g001578(LOX2.1);Capana04g000454(AOS1);Capana07g000375(OPR3)	K00454+K00454+K01723+K05894
Organismal Systems	Environmental adaptation	Circadian rhythm - plant	3	65	0.318514	0.619127	ko04712	Capana00g003094(GI);Capana12g002818(COP1);MSTRG.16563(APRR5)	K12124+K10143+K12130
Metabolism	Metabolism of terpenoids and polyketides	Monoterpenoid biosynthesis	1	13	0.331723	0.619127	ko00902	MSTRG.36452(10HGO)	K23232
Metabolism	Carbohydrate metabolism	Pyruvate metabolism	5	125	0.333754	0.619127	ko00620	Capana03g000987(ALDH2B4);Capana05g000670(At4g26390);Capana05g002207(LPD1);Capana07g002124(PPC1);Capana11g001333(ALDH2B7)	K00128+K00873+K00382+K01595+K00128
Metabolism	Carbohydrate metabolism	Butanoate metabolism	2	39	0.334834	0.619127	ko00650	Capana06g001770(ALS);MSTRG.5891(GABA-TP2)	K01652+K16871
Metabolism	Amino acid metabolism	Phenylalanine, tyrosine and tryptophan biosynthesis	3	68	0.343772	0.623882	ko00400	Capana07g001710(TAT);Capana09g001606(TYRAAT2);Capana10g000588(TSB)	K00815+K15227+K01696
Metabolism	Amino acid metabolism	Phenylalanine metabolism	3	75	0.402248	0.716733	ko00360	Capana05g002560(PAL);Capana07g001710(TAT);Capana08g000841(HDC)	K10775+K00815+K22427
Metabolism	Lipid metabolism	Steroid biosynthesis	2	47	0.422471	0.726353	ko00100	Capana01g001394(SMO1-1);Capana02g002799(STE1)	K14423+K00227
Metabolism	Amino acid metabolism	Arginine biosynthesis	2	47	0.422471	0.726353	ko00220	Capana05g000208(GLN1-1);Capana06g001160(ALAAT2)	K01915+K00814
Metabolism	Glycan biosynthesis and metabolism	Glycosaminoglycan degradation	1	20	0.462254	0.769061	ko00531	Capana12g002599(HEXO3)	K12373
Metabolism	Energy metabolism	Nitrogen metabolism	2	51	0.46406	0.769061	ko00910	Capana05g000208(GLN1-1);Capana11g001282(BCA2)	K01915+K01673
Metabolism	Carbohydrate metabolism	Fructose and mannose metabolism	3	84	0.475042	0.769061	ko00051	Capana04g000209(HXK2);Capana04g000325(MAN7);Capana04g001331(FBPban1)	K00844+K19355+K03841
Metabolism	Glycan biosynthesis and metabolism	Other glycan degradation	1	21	0.478701	0.769061	ko00511	Capana12g002599(HEXO3)	K12373
Metabolism	Carbohydrate metabolism	Galactose metabolism	3	87	0.49842	0.787825	ko00052	Capana01g002796(STS1);Capana04g000209(HXK2);Capana09g002436(INV1)	K06611+K00844+K01193
Metabolism	Carbohydrate metabolism	Glyoxylate and dicarboxylate metabolism	4	122	0.51383	0.799291	ko00630	Capana05g000208(GLN1-1);Capana05g001871(rbcL);Capana05g002207(LPD1);Capana12g001789(rbcL)	K01915+K01601+K00382+K01601
Metabolism	Metabolism of other amino acids	Cyanoamino acid metabolism	2	59	0.541679	0.822186	ko00460	Capana00g003598(BGLU11);Capana06g000674(BACOVA_02659)	K01188+K05349
Metabolism	Metabolism of other amino acids	Selenocompound metabolism	1	26	0.553717	0.822186	ko00450	MSTRG.7072(MGL)	K01761
Metabolism	Lipid metabolism	Arachidonic acid metabolism	1	26	0.553717	0.822186	ko00590	MSTRG.35237(P23-1)	K15730
Metabolism	Global and overview maps	Fatty acid metabolism	4	130	0.564329	0.825436	ko01212	Capana01g002806(LACS1);Capana05g000220(PAS2A);Capana06g001834(S-ACP-DES6);Capana12g002131(ECR)	K01897+K10703+K03921+K10258
Environmental Information Processing	Signal transduction	Phosphatidylinositol signaling system	3	100	0.593101	0.854763	ko04070	Capana00g003302(DGK7);Capana03g001689(ITPK1);Capana04g001605(VIP2)	K00901+K00913+K13024
Metabolism	Nucleotide metabolism	Purine metabolism	4	142	0.634381	0.901005	ko00230	Capana02g003646(TSO2);Capana05g000670(At4g26390);Capana06g000891(NDPK2);Capana09g000061(At5g35170)	K10808+K00873+K00940+K00939
Metabolism	Lipid metabolism	Fatty acid biosynthesis	2	72	0.650417	0.908053	ko00061	Capana01g002806(LACS1);Capana06g001834(S-ACP-DES6)	K01897+K03921
Metabolism	Carbohydrate metabolism	Pentose phosphate pathway	2	73	0.657875	0.908053	ko00030	Capana04g001331(FBPban1);Capana05g001307(RPI2)	K03841+K01807
Metabolism	Metabolism of terpenoids and polyketides	Diterpenoid biosynthesis	1	36	0.673019	0.916053	ko00904	Capana03g002435(GA20OX1)	K05282
Metabolism	Nucleotide metabolism	Pyrimidine metabolism	2	79	0.699981	0.927619	ko00240	Capana02g003646(TSO2);Capana06g000891(NDPK2)	K10808+K00940
Genetic Information Processing	Replication and repair	Mismatch repair	1	40	0.711306	0.927619	ko03430	Capana07g000936(MSH7)	K08737
Metabolism	Amino acid metabolism	Tyrosine metabolism	2	81	0.713032	0.927619	ko00350	Capana07g001710(TAT);Capana11g000013(8HGO)	K00815+K00121
Metabolism	Carbohydrate metabolism	Citrate cycle (TCA cycle)	2	82	0.719378	0.927619	ko00020	Capana05g002207(LPD1);Capana08g000010(ICDH-1)	K00382+K00031
Genetic Information Processing	Folding, sorting and degradation	Protein processing in endoplasmic reticulum	9	351	0.751054	0.942068	ko04141	Capana02g003579(HSP16.9C);Capana03g001016(HSP22.0);Capana03g001241(HSP17.9-D);Capana03g002101(UBC9);Capana05g000355(UBC7);Capana05g000431(HSP22.0);Capana06g000386(HSP17.5-M);Capana07g002410(HSC80);Capana09g001756(HSP18.5-C)	K13993+K13993+K13993+K06689+K10575+K13993+K13993+K04079+K13993
Metabolism	Energy metabolism	Sulfur metabolism	1	46	0.760528	0.942068	ko00920	MSTRG.4146(OASB)	K01738
Metabolism	Glycan biosynthesis and metabolism	Various types of N-glycan biosynthesis	1	47	0.767877	0.942068	ko00513	Capana12g002599(HEXO3)	K12373
Environmental Information Processing	Membrane transport	ABC transporters	1	48	0.775001	0.942068	ko02010	Capana01g001066(ABCB2)	K05658
Metabolism	Biosynthesis of other secondary metabolites	Isoquinoline alkaloid biosynthesis	1	50	0.788603	0.942068	ko00950	Capana07g001710(TAT)	K00815
Cellular Processes	Transport and catabolism	Peroxisome	3	136	0.789964	0.942068	ko04146	Capana01g002806(LACS1);Capana08g000010(ICDH-1);Capana08g001921(FAR3)	K01897+K00031+K13356
Metabolism	Metabolism of terpenoids and polyketides	Zeatin biosynthesis	2	97	0.801158	0.942068	ko00908	Capana00g003808(CKX6);MSTRG.32246(ZOG1)	K00279+K13495
Genetic Information Processing	Folding, sorting and degradation	SNARE interactions in vesicular transport	1	53	0.807486	0.942068	ko04130	Capana01g003618(SYP121)	K08486
Organismal Systems	Environmental adaptation	Plant-pathogen interaction	13	525	0.821248	0.946851	ko04626	Capana02g001716(XA21);Capana02g002775(CUT1);Capana03g001862(XA21);Capana03g004592(KCS11);Capana06g001415(KCS11);Capana07g000527(CNGC13);Capana07g000851(XA21);Capana07g002410(HSC80);Capana10g000625(KCS1);Capana10g002248(CBP);Capana11g000719(KCS3);Capana11g001853(KCS20);MSTRG.10454(AtMg00810)	K13420+K15397+K13420+K15397+K15397+K05391+K13420+K04079+K15397+K13448+K15397+K15397+K13459
Metabolism	Metabolism of terpenoids and polyketides	Sesquiterpenoid and triterpenoid biosynthesis	2	113	0.864489	0.975081	ko00909	Capana00g000219(TPS7);Capana02g002126(AFS1)	K14173+K14173
Environmental Information Processing	Signal transduction	Plant hormone signal transduction	7	321	0.865633	0.975081	ko04075	Capana03g000311(AUX22);Capana04g000614(GID2);Capana05g000287(SAPK2);Capana07g000750(TIFY10A);Capana08g001978(BZIP12);Capana09g000144(TIFY10A);Capana11g001454(ARR4)	K14484+K14495+K14498+K13464+K14432+K13464+K14492
Genetic Information Processing	Replication and repair	Homologous recombination	1	79	0.914574	0.99986	ko03440	Capana00g003278(At4g02110)	K10728
Environmental Information Processing	Signal transduction	MAPK signaling pathway - plant	9	433	0.918924	0.99986	ko04016	Capana01g000223(HMA5);Capana02g001716(XA21);Capana03g001862(XA21);Capana03g002202(YDA);Capana05g000287(SAPK2);Capana06g000891(NDPK2);Capana07g000851(XA21);Capana07g001653(CHI9);MSTRG.4166(CHI-B)	K17686+K13420+K13420+K20717+K14498+K00940+K13420+K20547+K20547
Genetic Information Processing	Folding, sorting and degradation	Ubiquitin mediated proteolysis	3	209	0.957139	0.99986	ko04120	Capana03g002101(UBC9);Capana05g000355(UBC7);Capana12g002818(COP1)	K06689+K10575+K10143
Genetic Information Processing	Translation	mRNA surveillance pathway	2	160	0.958997	0.99986	ko03015	Capana01g002598(B'KAPPA);Capana06g000941(PP2AB2)	K11584+K04354
Metabolism	Carbohydrate metabolism	Inositol phosphate metabolism	1	103	0.959749	0.99986	ko00562	Capana03g001689(ITPK1)	K00913
Metabolism	Carbohydrate metabolism	Pentose and glucuronate interconversions	1	141	0.987834	0.99986	ko00040	Capana02g003577(9612)	K01728
Genetic Information Processing	Folding, sorting and degradation	RNA degradation	1	159	0.993112	0.99986	ko03018	MSTRG.22449(CAF1-7)	K12581
Cellular Processes	Transport and catabolism	Endocytosis	2	261	0.99746	0.99986	ko04144	Capana02g003041(ARF2-A);Capana08g001781(DRP2A)	K07937+K01528
Genetic Information Processing	Transcription	Spliceosome	2	292	0.998959	0.99986	ko03040	Capana01g000957(At2g23930);MSTRG.19179(SMD3B)	K11099+K11088
Genetic Information Processing	Translation	Ribosome	3	398	0.999681	0.99986	ko03010	Capana02g001928(rps5);Capana03g001608(cyc07);Capana07g002065(RPL13)	K02988+K02984+K02871
Genetic Information Processing	Translation	RNA transport	1	281	0.99986	0.99986	ko03013	Capana00g003677(NUP43)	K14305
